# Supplementary material for: Comprehensive SSR study of 14 Zingiberaceae species based on microsatellite capture sequencing (MiCAPs)
Source: Front Plant Sci. 2025 Dec 11;16:1693622. doi: 10.3389/fpls.2025.1693622 (PMC12741746; doi:10.3389/fpls.2025.1693622)
Supplement: Supplementary file 1 [file Table1.xlsx]

## Sheet: TableS1
Accession	Species	Geographic Location
Z0327	Boesenbergia rotunda	Myanmar: Ayeyarwady, Daw-na hill
Z0339	Boesenbergia rotunda	Myanmar: Bago, Taungoo
Z0018	Curcuma amada	Myanmar, Bago, Hlegu
Z0023	Curcuma amada	Myanmar
Z0043	Curcuma amada	Myanmar
Z0045	Curcuma amada	Myanmar
Z0078	Curcuma amada	Myanmar: Shan
Z0089	Curcuma amada	Thailand: Chiang Rai
Z0102	Curcuma amada	Myanmar: Chauk
Z0106	Curcuma amada	Myanmar: Pyin Oo Lwin
Z0107	Curcuma amada	Myanmar: Ye zin
Z0108	Curcuma amada	Myanmar: Ye zin
Z0112	Curcuma amada	Myanmar: Ye zin
Z0114	Curcuma amada	Myanmar: Pyimmana
Z0118	Curcuma amada	Thailand: Pai (Near by Chiang Mai)
Z0122	Curcuma amada	Thailand: Mae Sariang
Z0128	Curcuma amada	Thailand: Mae Sariang
Z0129	Curcuma amada	Myanmar
Z0130	Curcuma amada	Japan: Tsukuba
Z1029	Curcuma amada	Myanmar: Pindaya
Aromatica	Curcuma aromatica	Myanmar, Bago, Hlegu
Z0098	Curcuma aromatica	Unknown
Z0202	Curcuma aromatica	Unknown
Z1001	Curcuma aromatica	Laos: Vientiane
Z1004	Curcuma aromatica	Myanmar, Kachin, MYITKYINA
Z1032	Curcuma aromatica	Myanmar: Mandalay
Z1033	Curcuma aromatica	Myanmar: Shan
Z1037	Curcuma aromatica	Myanmar: Shan
Z1044	Curcuma aromatica	Myanmar: Shan
Z1057	Curcuma aromatica	Myanmar: Shan
Z1080	Curcuma aromatica	Myanmar: Kachin
Z1093	Curcuma aromatica	Myanmar: Kachin
Z1095	Curcuma aromatica	Myanmar: Kachin
Z1096	Curcuma aromatica	Myanmar: Kachin
Z1098	Curcuma aromatica	Myanmar: Kachin
Z1099	Curcuma aromatica	Myanmar: Kachin
Z1101	Curcuma aromatica	Myanmar: Kachin
Z0236	Curcuma comosa	Myanmar: Shan, Kalaw
Z0138	Curcuma longa	Myanmar: Kachin, Machambaw
Z0146	Curcuma longa	Myanmar: Kachin, Putao
Z0233	Curcuma longa	Myanmar: Shan, Kalaw
Z1016	Curcuma longa	Myanmar, Kachin, MYITKYINA
Z1026	Curcuma longa	Myanmar: Shan
Z1027	Curcuma longa	Myanmar: Shan
Z1060	Curcuma longa	Myanmar: Mong Hsat
Z1065	Curcuma longa	Myanmar: Shan
Z1067	Curcuma longa	Myanmar: Summarar
Z1069	Curcuma longa	Myanmar: Bago
Z0032	Curcuma spp.	Japan
Z1100	Curcuma zedaria	Myanmar: Kachin
Z1028	Curcuma zedoaria	Myanmar: Shan
Z0077	Hedychium coccineum	Myanmar: Taungyi
Z1081	Hedychium coccineum	Myanmar: Kanti
Z0240	Hedychium coronarium	Myanmar: Mogok
Z1112	Hedychium gardneranum	Thailand: Chaing Mai
MK116	Kaempferia galanga	Myanmar, Chin
PannOo	Kaempferia galanga	Myanmar: Mandalay
Z0061	Kaempferia galanga	Myanmar
Z0246	Kaempferia galanga	Myanmar: Myitkyina
Z0247	Kaempferia galanga	Unknown
Z0302	Kaempferia galanga	Myanmar: Ayeyarwady, Pathein
Z0310	Kaempferia galanga	Myanmar: Ayeyarwady, Ngwe saung
Z0331	Kaempferia galanga	Myanmar: Bago, Kyauk-ta-kar
Z0332	Kaempferia galanga	Myanmar: Bago, Taungoo
Z0340	Kaempferia galanga	Myanmar: Bago, Taungoo
Z0355	Kaempferia galanga	Myanmar: Bago, Taungoo
Z0356	Kaempferia galanga	Myanmar: Bago, Taungoo
Z0364	Kaempferia galanga	Myanmar: Bago, Taungoo
Z0370	Kaempferia galanga	Myanmar: Kachin, Suprabum
Z1070	Kaempferia galanga	Myanmar: Kachin
Z1073	Kaempferia galanga	Myanmar: Sagaing
Z1075	Kaempferia galanga	Myanmar: Kachin
Z1085	Kaempferia galanga	Myanmar: Kachin
Z1090	Kaempferia galanga	Myanmar, Kachin, MYITKYINA
Z1103	Kaempferia galanga	Myanmar: Kachin
Z1105	Kaempferia galanga	Myanmar, Kachin, MYITKYINA
Z1034	Kaempferia parviflora	Myanmar: Loi Sont Village Yin Tribe (near Namsang)
Z1062	Kaempferia parviflora	Myanmar: Bago
Z1064	Kaempferia parviflora	Thailand: Klachai dam
Z1082	Kaempferia parviflora	Thailand: Klachai dam
Z1094	Kaempferia parviflora	Myanmar: Kachin
Z1113	Kaempferia parviflora	Thailand: Kanchanabueri
Z1113A	Kaempferia parviflora	Thailand: Kanchanabueri
Z1113B	Kaempferia parviflora	Thailand: Kanchanabueri
Z0090	Kaempferia spp.	Thailand: Chiang Rai
Z0232	Kaempferia spp.	Myanmar: Shan, Kalaw
MS10-1	Musaceae spp.	Myanmar, Bago, Hlegu
MS10-2	Musaceae spp.	Myanmar, Bago, Hlegu
MS11-1	Musaceae spp.	Myanmar, Bago, Hlegu
MS13-1	Musaceae spp.	Myanmar, Bago, Hlegu
MS2-1	Musaceae spp.	Myanmar, Bago, Hlegu
MS22-1	Musaceae spp.	Myanmar, Bago, Hlegu
MS24-1	Musaceae spp.	Myanmar, Bago, Hlegu
MS3-1	Musaceae spp.	Myanmar, Bago, Hlegu
MS5-1	Musaceae spp.	Myanmar, Bago, Hlegu
MS8-2	Musaceae spp.	Myanmar, Bago, Hlegu
Rhakhing	Musaceae spp.	Myanmar, Bago, Hlegu
Wild_musa	Musaceae spp.	Myanmar, Bago, Hlegu
Z1072	Rhynchanthus longiflorus	Myanmar: Kachin
Z1087	Rhynchanthus longiflorus	Myanmar: Shan
Z0365	Rhynchanthus spp.	Myanmar: Kachin, Myitkyina
Z0366	Rhynchanthus spp.	Myanmar: Kachin, Myitkyina
Z1019	Rhynchanthus spp.	Myanmar, Kachin, MYITKYINA
Z1020	Rhynchanthus spp.	Myanmar, Kachin, MYITKYINA
Z0063	Zingiber barbatum	Myanmar: Nattalin
Z0068	Zingiber barbatum	Myanmar: Shan
Z0105	Zingiber barbatum	Myanmar: Pyin Oo Lwin
Z0113	Zingiber barbatum	Myanmar: Ye zin
Z0154	Zingiber barbatum	Myanmar: Shan, Aung Ban
Z0155	Zingiber barbatum	Myanmar: Shan, Aung Ban
Z0156	Zingiber barbatum	Myanmar: Mandalay, Yezin
Z0157	Zingiber barbatum	Myanmar: Mandalay, Yezin
Z0160	Zingiber barbatum	Myanmar: Bago, Thar ya wati
Z0189	Zingiber barbatum	Myanmar, Bago, Hlegu
Z0191	Zingiber barbatum	Myanmar, Bago, Hlegu
Z0213	Zingiber barbatum	Myanmar: Shan, Kalaw
Z0214	Zingiber barbatum	Myanmar: Shan, Kalaw
Z0216	Zingiber barbatum	Myanmar: Shan, Kalaw
Z0217	Zingiber barbatum	Myanmar: Shan, Kalaw
Z0223	Zingiber barbatum	Myanmar: Mandalay, Kyauk Pa Dan
Z0224	Zingiber barbatum	Myanmar: Mandalay, Kyauk Pa Dan
Z0234	Zingiber barbatum	Myanmar: Shan, Kalaw
Z1017	Zingiber barbatum	Myanmar, Kachin, MYITKYINA
Z1035	Zingiber barbatum	Myanmar: Shan
Z1039	Zingiber barbatum	Myanmar: Shan
Z1040	Zingiber barbatum	Myanmar: Shan
Z1041	Zingiber barbatum	Myanmar: Shan
Z1042	Zingiber barbatum	Myanmar: Shan
Z1045	Zingiber barbatum	Myanmar: Shan
Z1046	Zingiber barbatum	Myanmar: Shan
Z1110	Zingiber mioga	Japan: Tsukuba
Z1111	Zingiber mioga	Japan: Tsukuba
Z1025	Zingiber offcinale	Myanmar: Oo Tha Ken (near Heho)
Z1043	Zingiber offcinale	Myanmar: Shan
Z1074	Zingiber offcinale	Myanmar: Sagaing
Z1078	Zingiber offcinale	Myanmar: Kachin
Z1083	Zingiber offcinale	Myanmar: Kachin
Z1097	Zingiber offcinale	Myanmar: Kachin
MK031	Zingiber officinale	Unknown
Z0005	Zingiber officinale	Myanmar: Inn boat
Z0012	Zingiber officinale	Myanmar: Kyaw Co., Ltd
Z0020	Zingiber officinale	Myanmar, Bago, Hlegu
Z0029	Zingiber officinale	Singapoe: LKG
Z0031	Zingiber officinale	Myanmar, Bago, Hlegu
Z0060	Zingiber officinale	Myanmar: Mandalay
Z0072	Zingiber officinale	Malaysia: KL
Z0073	Zingiber officinale	China
Z0079	Zingiber officinale	Bangladesh
Z0086	Zingiber officinale	Pakistan: Islamabad
Z0087	Zingiber officinale	Myanmar: Shan, Tachileik
Z0123	Zingiber officinale	Thailand: Mae Sariang
Z0235	Zingiber officinale	Myanmar: Shan, Kalaw
Cain	Zingiber spp.	Myanmar, Bago, Hlegu
Z1024	Zingiber spp.	Myanmar: Chaugtha
Z1030	Zingiber spp.	Myanmar: Mandalay
Z1047	Zingiber spp.	Myanmar: Shan
Z1050	Zingiber spp.	Myanmar: Shan
Z1051	Zingiber spp.	Myanmar: Shan
Z1053	Zingiber spp.	Myanmar: Tachileik
Z1114	Zingiber spp.	Thailand: Kanchanabueri

## Sheet: TableS2 C. amada
Marker	F_Primer	F_Tm	F_Size	R_Primer	R_Tm	R_Size	Expected_Amplicon_Size	SSR_nr.	SSR_type	SSR	SSR_Size	Allele Count
ea7f5e3334da4c91bf6a2bed6826053b<2>	GCACAGGCAAACCAAATGCA	60.532	20	CGGCACAACACTAGGGACTA	59.107	20	117	1	p2	(GA)15	30	34
ea7f5e3334da4c91bf6a2bed6826053b<1>	GCACAGGCAAACCAAATGCA	60.532	20	CCGGCACAACACTAGGGAC	60.376	19	118	1	p2	(GA)15	30	32
ea7f5e3334da4c91bf6a2bed6826053b<3>	GCACAGGCAAACCAAATGCA	60.532	20	TTCCGGCACAACACTAGGG	59.627	19	120	1	p2	(GA)15	30	32
ea7f5e3334da4c91bf6a2bed6826053b<4>	GCACAGGCAAACCAAATGCA	60.532	20	TTCCGGCACAACACTAGGGA	61.123	20	120	1	p2	(GA)15	30	32
ea7f5e3334da4c91bf6a2bed6826053b<27>	GCACAGGCAAACCAAATGCA	60.532	20	ATTCCGGCACAACACTAGGG	60.035	20	123	1	p2	(GA)16	32	32
6ab95eeb6d6d4a078450845f4d79f65e<1>	AACCTCTGCTCTTCCCAGGA	60.179	20	AGCATCTTCCTCCTTCAGCTC	59.514	21	135	1	p2	(AG)21	42	25
6ab95eeb6d6d4a078450845f4d79f65e<2>	AACCTCTGCTCTTCCCAGGA	60.179	20	AGCATCTTCCTCCTTCAGCT	58.418	20	137	1	p2	(AG)22	44	25
6ab95eeb6d6d4a078450845f4d79f65e<3>	ACCTCTGCTCTTCCCAGGAA	60.179	20	AGCATCTTCCTCCTTCAGCTC	59.514	21	136	1	p2	(AG)22	44	25
6ab95eeb6d6d4a078450845f4d79f65e<5>	ACCTCTGCTCTTCCCAGGAA	60.179	20	GCATCTTCCTCCTTCAGCTC	58.048	20	135	1	p2	(AG)22	44	25
6ab95eeb6d6d4a078450845f4d79f65e<6>	ACCTCTGCTCTTCCCAGGAA	60.179	20	AGCATCTTCCTCCTTCAGCT	58.418	20	136	1	p2	(AG)22	44	25
417c107a21444a62b1993dd47534e613<1>	ATCTGGAGACTGGGACGACT	59.667	20	CGAAATAATGCCCCGCAGTG	59.971	20	203	1	p2	(CT)15	30	25
53704558752d45048741b84317b68871<2>	TCTTCATCAACAGGTGCGGA	59.315	20	TGCTGCTCGAATCCAGATGA	59.174	20	150	1	p2	(CT)21	42	23
53704558752d45048741b84317b68871<3>	CTCTTCATCAACAGGTGCGG	58.918	20	GCTGCTGCTCGAATCCAGAT	60.532	20	153	1	p2	(CT)21	42	23
53704558752d45048741b84317b68871<4>	TCTTCATCAACAGGTGCGGA	59.315	20	GCTGCTGCTCGAATCCAGAT	60.532	20	152	1	p2	(CT)21	42	23
796e9cf74d53458a90d0f75b2d694264<1>	CCCCACGAACTGCCTTCTTT	60.537	20	TGATCACGATTCACGAGCCG	60.525	20	113	1	p2	(AG)18	36	22
796e9cf74d53458a90d0f75b2d694264<2>	CCCCACGAACTGCCTTCTTT	60.537	20	ATCACGATTCACGAGCCGTC	60.526	20	111	1	p2	(AG)18	36	22
796e9cf74d53458a90d0f75b2d694264<19>	CCCCACGAACTGCCTTCTTT	60.537	20	GATCACGATTCACGAGCCGT	60.526	20	114	1	p2	(AG)15	30	22
0f6b429f68864ddea820322d0407f8f2<18>	CCCCACGAACTGCCTTCTTT	60.537	20	TTCACGAGCCGTCACAATCT	59.683	20	108	1	p2	(AG)17	34	22
4a5d0b1b9469447d8326a8113c7d4059<1>	TCTTCATCAACAGGTGCGGA	59.315	20	TTGTTGCTGCTGCTCGAATC	59.481	20	143	1	p2	(CT)16	32	22
4a5d0b1b9469447d8326a8113c7d4059<2>	CTCTTCATCAACAGGTGCGG	58.918	20	GTTGTTGCTGCTGCTCGAAT	59.761	20	145	1	p2	(CT)16	32	22
4a5d0b1b9469447d8326a8113c7d4059<4>	TCTTCATCAACAGGTGCGGA	59.315	20	GTTGTTGCTGCTGCTCGAAT	59.761	20	144	1	p2	(CT)16	32	22
02479be11ef6455c91b632f7fa2a491d<1>	GGCTAGTGGTTGAAAGGGCA	60.251	20	TGGAGATCCTGGACATTCTTATG	57.442	23	159	1	p2	(TC)15	30	22
02479be11ef6455c91b632f7fa2a491d<2>	TGGCTAGTGGTTGAAAGGGC	60.251	20	TGGAGATCCTGGACATTCTTATG	57.442	23	160	1	p2	(TC)15	30	22
02479be11ef6455c91b632f7fa2a491d<4>	TGGCTAGTGGTTGAAAGGGC	60.251	20	TGGAGATCCTGGACATTCTTATGA	58.781	24	160	1	p2	(TC)15	30	22
02479be11ef6455c91b632f7fa2a491d<5>	GGCTAGTGGTTGAAAGGGCA	60.251	20	TGGAGATCCTGGACATTCTTATGA	58.781	24	159	1	p2	(TC)15	30	22
02479be11ef6455c91b632f7fa2a491d<57>	GGCTAGTGGTTGAAAGGGCA	60.251	20	TGGAGATCCTGGACATTCTTATGAA	59.333	25	159	1	p2	(TC)15	30	22
cb9e715365684b188893f88e9b82cb86<4>	ACACCTTGCAGCTAATCCCC	60.034	20	TCGGCCCAAATCGATCGATC	60.320	20	220	1	p2	(GA)16	32	22
cb9e715365684b188893f88e9b82cb86<7>	ACACCTTGCAGCTAATCCCC	60.034	20	ATCGGCCCAAATCGATCGAT	59.678	20	221	1	p2	(GA)16	32	22
b5db72ffefa5410c87f950d93c9f3fd4<3>	AGACGAAACCCATCCCCTCT	60.253	20	TGGAGATCCTGGACATTCTTATGA	58.781	24	100	1	p2	(TC)16	32	22
2d8c420d75ee41b5ba8f120e4d9c6b1e<4>	AGACGAAACCCATCCCCTCT	60.253	20	TGGAGATCCTGGACATTCTTATG	57.442	23	110	1	p2	(TC)21	42	22
2d8c420d75ee41b5ba8f120e4d9c6b1e<5>	AGACGAAACCCATCCCCTCT	60.253	20	TGGAGATCCTGGACATTCTTATGAA	59.333	25	110	1	p2	(TC)21	42	22
2d8c420d75ee41b5ba8f120e4d9c6b1e<6>	AAGACGAAACCCATCCCCTC	59.381	20	TGGAGATCCTGGACATTCTTATGA	58.781	24	111	1	p2	(TC)21	42	22
2d8c420d75ee41b5ba8f120e4d9c6b1e<7>	AGACGAAACCCATCCCCTCT	60.253	20	GGAGATCCTGGACATTCTTATGA	57.185	23	109	1	p2	(TC)21	42	22
724b768bff814918a8c6a96ffeff7b70<1>	ACACCTTGCAGCTAATCCCC	60.034	20	TAGGGAACACTGGCACGAAC	59.966	20	159	1	p2	(GA)17	34	20
f7ab962bf507403ba3301446a2a8a2c6<1>	GATTTGTCATCGCGTCGACG	60.045	20	TAGGGAACACTGGCACGAAC	59.966	20	132	1	p2	(GA)17	34	20
f7ab962bf507403ba3301446a2a8a2c6<76>	CGATTTGTCATCGCGTCGAC	60.045	20	TAGGGAACACTGGCACGAAC	59.966	20	135	1	p2	(GA)18	36	20
55936551ef9a4908898e47a69d2f70fe<1>	TTTCTTTATCCAGCCCCGCA	59.670	20	TGATCACGATTCACGAGCCG	60.525	20	100	1	p2	(AG)16	32	20
55936551ef9a4908898e47a69d2f70fe<2>	TCTTTATCCAGCCCCGCAAG	60.107	20	TGATCACGATTCACGAGCCG	60.525	20	100	1	p2	(AG)17	34	20
55936551ef9a4908898e47a69d2f70fe<3>	TTCTTTATCCAGCCCCGCAA	59.670	20	GATCACGATTCACGAGCCGT	60.526	20	100	1	p2	(AG)17	34	20
55936551ef9a4908898e47a69d2f70fe<6>	TTCTTTATCCAGCCCCGCAA	59.670	20	TGATCACGATTCACGAGCCG	60.525	20	101	1	p2	(AG)17	34	20
55936551ef9a4908898e47a69d2f70fe<10>	TTTCTTTATCCAGCCCCGCA	59.670	20	ATCACGATTCACGAGCCGTC	60.526	20	100	1	p2	(AG)17	34	20
0a397a7b191d4343af9ccfed59110885<2>	TCTTTATCCAGCCCCGCAAG	60.107	20	ATCACGATTCACGAGCCGTC	60.526	20	106	1	p2	(AG)25	50	20
0a397a7b191d4343af9ccfed59110885<35>	TCTTTATCCAGCCCCGCAAG	60.107	20	GATCACGATTCACGAGCCGT	60.526	20	105	1	p2	(AG)22	44	20
b07e99676fff4cc59da4ce30e61c84e0<1>	AGCCTCGCTAGCTATGAGATTG	59.769	22	CCATTGCACAACATATACTTTTATTCC	57.752	27	196	1	p2	(AG)16	32	20
b07e99676fff4cc59da4ce30e61c84e0<2>	AGCCTCGCTAGCTATGAGAT	57.786	20	CCATTGCACAACATATACTTTTATTCC	57.752	27	196	1	p2	(AG)16	32	20
a106638abbea4241880e9b4815932a2f<3>	TCTTTATCCAGCCCCGCAAG	60.107	20	ACCAAATCAACCAGCGATTGC	60.068	21	119	1	p2	(AG)16	32	20
cf8e227a56604c88be22e1c868665e4f<1>	AACCTCTGCTCTTCCCAGGA	60.179	20	AACAGCAAGTCTCGGTAGCA	59.320	20	141	1	p2	(AG)16	32	20
cf8e227a56604c88be22e1c868665e4f<2>	ACCTCTGCTCTTCCCAGGAA	60.179	20	AAACAGCAAGTCTCGGTAGCA	59.930	21	141	1	p2	(AG)16	32	20
cf8e227a56604c88be22e1c868665e4f<3>	AACCTCTGCTCTTCCCAGGA	60.179	20	ACAGCAAGTCTCGGTAGCAT	59.102	20	140	1	p2	(AG)16	32	20
cf8e227a56604c88be22e1c868665e4f<4>	ACCTCTGCTCTTCCCAGGAA	60.179	20	ACAGCAAGTCTCGGTAGCAT	59.102	20	139	1	p2	(AG)16	32	20
cf8e227a56604c88be22e1c868665e4f<6>	ACCTCTGCTCTTCCCAGGAA	60.179	20	AACAGCAAGTCTCGGTAGCA	59.320	20	140	1	p2	(AG)16	32	20
3781fa6ed0434e889922fbedd10d444d<6>	AGCCTCGCTAGCTATGAGATT	58.476	21	CCATTGCACAACATATACTTTTATTCC	57.752	27	206	1	p2	(AG)23	46	20
3781fa6ed0434e889922fbedd10d444d<7>	AGAGATTTAGCCTCGCTAGCT	58.407	21	CCATTGCACAACATATACTTTTATTCC	57.752	27	214	1	p2	(AG)23	46	20
724b768bff814918a8c6a96ffeff7b70<2>	ACACCTTGCAGCTAATCCCC	60.034	20	GTTAGGGAACACTGGCACGA	59.966	20	161	1	p2	(GA)17	34	19
f7ab962bf507403ba3301446a2a8a2c6<2>	GATTTGTCATCGCGTCGACG	60.045	20	GTTAGGGAACACTGGCACGA	59.966	20	134	1	p2	(GA)17	34	19
f7ab962bf507403ba3301446a2a8a2c6<74>	CGATTTGTCATCGCGTCGAC	60.045	20	GTTAGGGAACACTGGCACGA	59.966	20	137	1	p2	(GA)18	36	19
a54a14f0d1a045758b6e292a52130705<3>	GCCGGATTCTGTTTCTGCAC	59.831	20	ATCTGGACTCGCGATGGATG	59.683	20	174	1	p2	(TC)24	48	19
fdbc785fafd64cebbbc98cb051d9fc52<1>	GCCGGATTCTGTTTCTGCAC	59.831	20	TGAATCTGGACTCGCGATGG	59.897	20	173	1	p2	(TC)22	44	19
90d24fc3964e49a39f8b9f6a50c7f3ec<1>	AATCTGGAGAATCGGTTTGAGA	57.174	22	TCTTGGTGTTGGAGTCCAGG	59.235	20	181	1	p2	(GA)21	42	19
90d24fc3964e49a39f8b9f6a50c7f3ec<2>	AATCTGGAGAATCGGTTTGAGA	57.174	22	TTGGTGTTGGAGTCCAGGGA	60.696	20	175	1	p2	(GA)19	38	19
90d24fc3964e49a39f8b9f6a50c7f3ec<3>	AATCTGGAGAATCGGTTTGAGA	57.174	22	CTTGGTGTTGGAGTCCAGGG	60.251	20	176	1	p2	(GA)19	38	19
90d24fc3964e49a39f8b9f6a50c7f3ec<5>	AATCTGGAGAATCGGTTTGAGA	57.174	22	TGGTGTTGGAGTCCAGGGAT	60.476	20	174	1	p2	(GA)19	38	19
90d24fc3964e49a39f8b9f6a50c7f3ec<7>	AATCTGGAGAATCGGTTTGAGA	57.174	22	TGGTGTTGGAGTCCAGGGA	60.074	19	174	1	p2	(GA)19	38	19
cb9e715365684b188893f88e9b82cb86<1>	ACACCTTGCAGCTAATCCCC	60.034	20	TCGTTCTCATCGGCCCAAAT	59.748	20	227	1	p2	(GA)15	30	18
cb9e715365684b188893f88e9b82cb86<6>	ACACCTTGCAGCTAATCCCC	60.034	20	GAAACGTCGTTCTCATCGGC	59.634	20	235	1	p2	(GA)16	32	18
79a49628790a44a9985f77a785bdd195<1>	GATTTGTCATCGCGTCGACG	60.045	20	TCGTTCTCATCGGCCCAAAT	59.748	20	200	1	p2	(GA)15	30	18
14d6ff2ad784461b93d7893e361a1db4<1>	AGGTGATCTCCATGGCTAGT	57.514	20	GAGTTCCTCATGCTGGCCTA	59.167	20	140	1	p2	(TC)16	32	18
14d6ff2ad784461b93d7893e361a1db4<2>	AGGTGATCTCCATGGCTAGTT	58.231	21	GAGTTCCTCATGCTGGCCTA	59.167	20	144	1	p2	(TC)18	36	18
14d6ff2ad784461b93d7893e361a1db4<6>	TGGATAAGGTGATCTCCATGGC	59.627	22	GAGTTCCTCATGCTGGCCTA	59.167	20	146	1	p2	(TC)16	32	18
14d6ff2ad784461b93d7893e361a1db4<7>	GGATAAGGTGATCTCCATGGCT	59.358	22	GAGTTCCTCATGCTGGCCTA	59.167	20	145	1	p2	(TC)16	32	18
14d6ff2ad784461b93d7893e361a1db4<11>	TGGATAAGGTGATCTCCATGGC	59.627	22	GAGTTCCTCATGCTGGCCTAA	59.790	21	146	1	p2	(TC)16	32	18
a54a14f0d1a045758b6e292a52130705<1>	GCCGGATTCTGTTTCTGCAC	59.831	20	CTCGCGATGGATGCCCTAAA	60.250	20	167	1	p2	(TC)24	48	17
a54a14f0d1a045758b6e292a52130705<8>	GCCGGATTCTGTTTCTGCAC	59.831	20	ATGGATGCCCTAAACCCGAC	59.817	20	159	1	p2	(TC)23	46	17
b07e99676fff4cc59da4ce30e61c84e0<3>	AGCCTCGCTAGCTATGAGAT	57.786	20	TGCACAACATATACTTTTATTCCTTCA	57.763	27	192	1	p2	(AG)16	32	16
b07e99676fff4cc59da4ce30e61c84e0<4>	AGCCTCGCTAGCTATGAGATTG	59.769	22	TGCACAACATATACTTTTATTCCTTCA	57.763	27	192	1	p2	(AG)16	32	16
b07e99676fff4cc59da4ce30e61c84e0<5>	AGCCTCGCTAGCTATGAGATT	58.476	21	TGCACAACATATACTTTTATTCCTTCA	57.763	27	192	1	p2	(AG)16	32	16
b07e99676fff4cc59da4ce30e61c84e0<182>	AGCCTCGCTAGCTATGAGAT	57.786	20	GCACAACATATACTTTTATTCCTTCAC	57.497	27	200	1	p2	(AG)19	38	16
6d44f3154f38464d9a2fcf4a03f42a38<1>	ACACCTTGCAGCTAATCCCC	60.034	20	CTTACCACCGTAGCACCGTT	60.038	20	270	1	p2	(GA)17	34	15
6d44f3154f38464d9a2fcf4a03f42a38<56>	ACACCTTGCAGCTAATCCCC	60.034	20	TTCTTACCACCGTAGCACCG	59.756	20	274	1	p2	(GA)18	36	15
5ea83427a7254de3bc8ef96153603255<1>	CTCCTTGGAGACTACTGCCA	58.438	20	CCTCCAATGGTACCACTCGT	59.097	20	264	1	p2	(AG)17	34	15
5ea83427a7254de3bc8ef96153603255<2>	TCTCCTTGGAGACTACTGCCA	59.923	21	CCTCCAATGGTACCACTCGT	59.097	20	265	1	p2	(AG)17	34	15
5ea83427a7254de3bc8ef96153603255<3>	TCTCCTTGGAGACTACTGCCA	59.923	21	TCCTCCAATGGTACCACTCG	58.808	20	266	1	p2	(AG)17	34	15
5ea83427a7254de3bc8ef96153603255<5>	TCTCCTTGGAGACTACTGCCA	59.923	21	TCCTCCAATGGTACCACTCGT	60.552	21	264	1	p2	(AG)16	32	15
5ea83427a7254de3bc8ef96153603255<7>	TCTCCTTGGAGACTACTGCCA	59.923	21	CCTCCAATGGTACCACTCGTT	59.722	21	263	1	p2	(AG)16	32	15
a0a53e13dcba4f29bbc1a7a4d04757ef<2>	GATTTGTCATCGCGTCGACG	60.045	20	CTTACCACCGTAGCACCGTT	60.038	20	245	1	p2	(GA)18	36	15
a0a53e13dcba4f29bbc1a7a4d04757ef<5>	CGATTTGTCATCGCGTCGAC	60.045	20	CTTACCACCGTAGCACCGTT	60.038	20	246	1	p2	(GA)18	36	15
59e037d8902546618ea5a56c77fd531b<1>	CCATGAGTTGGTGGATCGATGA	60.159	22	GGCCATAACGAACGTGCAAA	59.761	20	149	1	p2	(AG)17	34	15
e6a987d8380c4214ad81ceed26381f1d<1>	GTGGGAAAGCATGAGGGAGA	59.379	20	CCTTGCAGCCTTTCTTTCCC	59.395	20	160	1	p2	(AG)19	38	15
e6a987d8380c4214ad81ceed26381f1d<2>	AGTGGGAAAGCATGAGGGAG	59.377	20	CCTTGCAGCCTTTCTTTCCC	59.395	20	161	1	p2	(AG)19	38	15
e6a987d8380c4214ad81ceed26381f1d<8>	GTGGGAAAGCATGAGGGAGA	59.379	20	CTTGCAGCCTTTCTTTCCCC	59.395	20	161	1	p2	(AG)20	40	15
e6a987d8380c4214ad81ceed26381f1d<9>	GTGGGAAAGCATGAGGGAGA	59.379	20	TTGCAGCCTTTCTTTCCCCC	60.832	20	160	1	p2	(AG)20	40	15
e6a987d8380c4214ad81ceed26381f1d<12>	AGTGGGAAAGCATGAGGGAG	59.377	20	CTTGCAGCCTTTCTTTCCCC	59.395	20	162	1	p2	(AG)20	40	15
23a0a336c6244942b2817f7f0ac969f8<1>	ATGTTCCTTCCCCCACGAAC	59.962	20	TGATCACGATTCACGAGCCG	60.525	20	123	1	p2	(AG)18	36	14
23a0a336c6244942b2817f7f0ac969f8<2>	ATGTTCCTTCCCCCACGAAC	59.962	20	ATCACGATTCACGAGCCGTC	60.526	20	121	1	p2	(AG)18	36	14
23a0a336c6244942b2817f7f0ac969f8<3>	ATGTTCCTTCCCCCACGAAC	59.962	20	GATCACGATTCACGAGCCGT	60.526	20	122	1	p2	(AG)18	36	14
918eb511d97e4998bac9d412eeff61fe<1>	CCATGAGTTGGTGGATCGATGA	60.159	22	TCCACCGTTACTTTGACCGG	59.966	20	276	1	p2	(AG)17	34	14
918eb511d97e4998bac9d412eeff61fe<2>	CCATGAGTTGGTGGATCGATGA	60.159	22	CCACCGTTACTTTGACCGGA	59.966	20	275	1	p2	(AG)17	34	14
918eb511d97e4998bac9d412eeff61fe<4>	CCATGAGTTGGTGGATCGATG	58.784	21	CCACCGTTACTTTGACCGGA	59.966	20	277	1	p2	(AG)18	36	14
918eb511d97e4998bac9d412eeff61fe<6>	CCATGAGTTGGTGGATCGATG	58.784	21	TCCACCGTTACTTTGACCGG	59.966	20	278	1	p2	(AG)18	36	14
65155d3a493445858b78ecc65ad2c5a8<1>	GCGAGCACAGAACAGACCTA	59.756	20	CGATGAGCTGTTCTCTCCCG	60.249	20	272	1	p2	(GA)16	32	14
65155d3a493445858b78ecc65ad2c5a8<3>	GCGAGCACAGAACAGACCTA	59.756	20	GCGATGAGCTGTTCTCTCCC	60.530	20	271	1	p2	(GA)15	30	14
65155d3a493445858b78ecc65ad2c5a8<5>	GCGAGCACAGAACAGACCTA	59.756	20	CTCGCGATGAGCTGTTCTCT	59.900	20	280	1	p2	(GA)18	36	14
65155d3a493445858b78ecc65ad2c5a8<6>	GCGAGCACAGAACAGACCTA	59.756	20	TCGCGATGAGCTGTTCTCTC	59.900	20	279	1	p2	(GA)18	36	14
8a8233df8050452c891165b2f7e3393c<1>	CGAACTGAGGCCAACATCCA	60.322	20	TGTGACCTGAAATGACGGCT	59.604	20	278	1	p2	(GA)21	42	14
8a8233df8050452c891165b2f7e3393c<3>	CGAACTGAGGCCAACATCCA	60.322	20	ACCTGAAATGACGGCTGCTT	60.251	20	274	1	p2	(GA)21	42	14
038bdee22a6e4409a65b4804da08ea56<1>	CGCTCTCTCTCACCACGAAA	59.759	20	CGAAATAATGCCCCGCAGTG	59.971	20	264	1	p2	(CT)19	38	13
038bdee22a6e4409a65b4804da08ea56<2>	AAACCGCTCTCTCTCACCAC	59.681	20	CGAAATAATGCCCCGCAGTG	59.971	20	268	1	p2	(CT)19	38	13
038bdee22a6e4409a65b4804da08ea56<3>	CGCTCTCTCTCACCACGAAA	59.759	20	TCGAAATAATGCCCCGCAGT	60.107	20	265	1	p2	(CT)19	38	13
038bdee22a6e4409a65b4804da08ea56<6>	AAACCGCTCTCTCTCACCAC	59.681	20	TCGAAATAATGCCCCGCAGT	60.107	20	269	1	p2	(TC)15	30	13
6676cb30956f44a5ac5fd54684f2362a<1>	CGCTCTCTCTCACCACGAAA	59.759	20	TTTCCTTTCCGTGCGGTTCT	60.179	20	241	1	p2	(CT)19	38	13
6676cb30956f44a5ac5fd54684f2362a<3>	CGCTCTCTCTCACCACGAAA	59.759	20	TTCCTTTCCGTGCGGTTCTT	60.179	20	240	1	p2	(TC)15	30	13
0bd90a4c6c344c709d7c1d8301e5eb1b<1>	TATCCAGCCCAGCAAGCAAA	59.961	20	ACCAAATCAACCAGCGATTGC	60.068	21	113	1	p2	(AG)15	30	13
0bd90a4c6c344c709d7c1d8301e5eb1b<18>	TTATCCAGCCCAGCAAGCAA	59.961	20	ACCAAATCAACCAGCGATTGC	60.068	21	116	1	p2	(AG)16	32	13
0bd90a4c6c344c709d7c1d8301e5eb1b<19>	TATCCAGCCCAGCAAGCAAA	59.961	20	CCAAATCAACCAGCGATTGCA	60.068	21	114	1	p2	(AG)16	32	13
0bd90a4c6c344c709d7c1d8301e5eb1b<21>	TTTATCCAGCCCAGCAAGCA	59.961	20	ACCAAATCAACCAGCGATTGC	60.068	21	117	1	p2	(AG)16	32	13
ff5765bf728f4972ae05d7780eb5a7ee<2>	TATCCAGCCCAGCAAGCAAA	59.961	20	TGAGACCAAATCAACCAGCGA	59.928	21	121	1	p2	(AG)17	34	13
c8b371e318e54b99b1f4a8d322614e5b<5>	TCAACAATCTGGAGAATCGGT	57.019	21	CTTGGTGTTGGAGTCCAGGG	60.251	20	174	1	p2	(GA)16	32	12
c8b371e318e54b99b1f4a8d322614e5b<6>	TGTATCAACAATCTGGAGAATCGG	58.640	24	CTTGGTGTTGGAGTCCAGGG	60.251	20	178	1	p2	(AG)19	38	12
c8b371e318e54b99b1f4a8d322614e5b<7>	TGTATCAACAATCTGGAGAATCGG	58.640	24	TGGTGTTGGAGTCCAGGGAT	60.476	20	176	1	p2	(AG)19	38	12
c8b371e318e54b99b1f4a8d322614e5b<8>	CTGTATCAACAATCTGGAGAATCGG	59.535	25	CTTGGTGTTGGAGTCCAGGG	60.251	20	179	1	p2	(AG)19	38	12
c8b371e318e54b99b1f4a8d322614e5b<9>	TGTATCAACAATCTGGAGAATCGG	58.640	24	TTGGTGTTGGAGTCCAGGGA	60.696	20	177	1	p2	(AG)19	38	12
c8b371e318e54b99b1f4a8d322614e5b<10>	CTGTATCAACAATCTGGAGAATCGG	59.535	25	TGGTGTTGGAGTCCAGGGAT	60.476	20	177	1	p2	(AG)19	38	12
42d6565f79a9462d8cbc4d4eddf6094e<8>	TCCTCAGACCAGCTAGCCTT	59.958	20	ACGTCCTGATGGGGCAAAAT	59.960	20	182	1	p2	(AG)17	34	12
42d6565f79a9462d8cbc4d4eddf6094e<9>	TTCCTCAGACCAGCTAGCCT	59.958	20	ACGTCCTGATGGGGCAAAAT	59.960	20	183	1	p2	(AG)17	34	12
42d6565f79a9462d8cbc4d4eddf6094e<17>	TCCTCAGACCAGCTAGCCTT	59.958	20	CTACGTCCTGATGGGGCAAA	59.748	20	182	1	p2	(AG)15	30	12
fbdb195ecce6440391a1c93925fcb95d<1>	TCCTCAGACCAGCTAGCCTT	59.958	20	CGGAGACCGTTGTTTTGGTG	59.693	20	217	1	p2	(AG)15	30	12
fbdb195ecce6440391a1c93925fcb95d<7>	TTCCTCAGACCAGCTAGCCT	59.958	20	CGGAGACCGTTGTTTTGGTG	59.693	20	218	1	p2	(AG)15	30	12
0fc36d448c03499685bf23200daee259<1>	GCCGGATTCTGTTTCTGCAC	59.831	20	AACCCGACTGCAAAACGAAC	59.621	20	149	1	p2	(TC)24	48	12
8386228888714794934ea04fd44a6c0c<1>	ACGGGTGCTTGAATAGGCTT	59.672	20	TCAACCACAACCACCGTCAA	60.035	20	203	1	p2	(CT)21	42	12
8386228888714794934ea04fd44a6c0c<3>	CACGGGTGCTTGAATAGGCT	60.393	20	TCAACCACAACCACCGTCAA	60.035	20	208	1	p2	(CT)23	46	12
8386228888714794934ea04fd44a6c0c<37>	ACGGGTGCTTGAATAGGCTT	59.672	20	ATCAACCACAACCACCGTCA	59.818	20	208	1	p2	(CT)22	44	12
0499e3629a114516931028579a361dd5<1>	TGTATCAACAATCTGGAGAATCGG	58.640	24	AGATCTGTGGCTTCTGCGAC	60.108	20	144	1	p2	(AG)19	38	11
0499e3629a114516931028579a361dd5<2>	TGTATCAACAATCTGGAGAATCGG	58.640	24	CAGATCTGTGGCTTCTGCGA	60.108	20	145	1	p2	(AG)19	38	11
0499e3629a114516931028579a361dd5<3>	TGTATCAACAATCTGGAGAATCGG	58.640	24	TCAGATCTGTGGCTTCTGCG	60.108	20	146	1	p2	(AG)19	38	11
0499e3629a114516931028579a361dd5<4>	CTGTATCAACAATCTGGAGAATCGG	59.535	25	AGATCTGTGGCTTCTGCGAC	60.108	20	145	1	p2	(AG)19	38	11
0499e3629a114516931028579a361dd5<5>	CTGTATCAACAATCTGGAGAATCGG	59.535	25	CAGATCTGTGGCTTCTGCGA	60.108	20	146	1	p2	(AG)19	38	11
0499e3629a114516931028579a361dd5<27>	TCAACAATCTGGAGAATCGGT	57.019	21	CAGATCTGTGGCTTCTGCGA	60.108	20	141	1	p2	(GA)16	32	11
0499e3629a114516931028579a361dd5<28>	TCAACAATCTGGAGAATCGGT	57.019	21	TCAGATCTGTGGCTTCTGCG	60.108	20	142	1	p2	(GA)16	32	11
0499e3629a114516931028579a361dd5<30>	TCAACAATCTGGAGAATCGGT	57.019	21	AGATCTGTGGCTTCTGCGAC	60.108	20	140	1	p2	(GA)16	32	11
0499e3629a114516931028579a361dd5<31>	TCAACAATCTGGAGAATCGGTT	57.714	22	AGATCTGTGGCTTCTGCGAC	60.108	20	140	1	p2	(GA)16	32	11
a0c5f0f5fb4a45a2835537667fc22ed9<1>	GCTGCCCTGCGTTCTATCTA	59.611	20	TGCTCATCATCCTGCTCGAC	59.896	20	183	1	p2	(GA)15	30	11
de02346b3949401f910bcaaad574b4df<9>	GCTTGGAGTACGCTACTGCT	59.826	20	ACGTCCTGATGGGGCAAAAT	59.960	20	236	1	p2	(AG)17	34	11
a1811d4c9cbc497b8406786e7c7cc550<1>	AAAGGAGAAGGAAGGGTGCG	59.963	20	CGATGAGCTGTTCTCTCCCG	60.249	20	108	1	p2	(GA)16	32	11
a1811d4c9cbc497b8406786e7c7cc550<2>	GCGGAAAGGAGAAGGAAGGG	60.393	20	CGATGAGCTGTTCTCTCCCG	60.249	20	112	1	p2	(GA)16	32	11
a1811d4c9cbc497b8406786e7c7cc550<4>	AAAGGAGAAGGAAGGGTGCG	59.963	20	GCGATGAGCTGTTCTCTCCC	60.530	20	107	1	p2	(GA)15	30	11
044ab60020bd47a2a6c56eeac3f1351b<1>	TCAACTAGTCGATGGGGAGT	57.473	20	CCATTGCACAACATATACTTTTATTCC	57.752	27	139	1	p2	(AG)23	46	11
22fe608add6b4f52bf6e08ddfbd4f7cb<1>	GGAGAAGGGTGATGAACGCA	60.036	20	CTCTTTCCCTTCTCCACCAGT	59.019	21	237	1	p2	(TC)17	34	11
22fe608add6b4f52bf6e08ddfbd4f7cb<2>	GGAGAAGGGTGATGAACGCA	60.036	20	TCTTTCCCTTCTCCACCAGTG	59.300	21	236	1	p2	(TC)17	34	11
22fe608add6b4f52bf6e08ddfbd4f7cb<3>	TGGAGAAGGGTGATGAACGC	60.036	20	TCTTTCCCTTCTCCACCAGTG	59.300	21	239	1	p2	(TC)18	36	11
22fe608add6b4f52bf6e08ddfbd4f7cb<7>	TGGAGAAGGGTGATGAACGC	60.036	20	CTCTTTCCCTTCTCCACCAGT	59.019	21	240	1	p2	(TC)19	38	11
277b6ef7af91488a9fabed86de1b528a<1>	GAGGGAATGCTTCAGGGGAG	59.818	20	TGGCACACATTTAGGACCCA	59.226	20	236	1	p2	(CT)15	30	11
277b6ef7af91488a9fabed86de1b528a<2>	AGCCATGGAGGGAATGCTTC	60.106	20	TGGCACACATTTAGGACCCA	59.226	20	243	1	p2	(CT)15	30	11
bb438e6943af4c39a6f17a35649c2df0<1>	CCACAAAGCCATGGAGGGAA	60.252	20	TGGCACACATTTAGGACCCA	59.226	20	249	1	p2	(CT)15	30	11
4c069f7ff1cf434c8c855892d457eca8<1>	ACGGGTGCTTGAATAGGCTT	59.672	20	TCACAGTGGAATGCAGCACA	60.179	20	178	1	p2	(CT)21	42	11
4c069f7ff1cf434c8c855892d457eca8<14>	CACGGGTGCTTGAATAGGCT	60.393	20	TCACAGTGGAATGCAGCACA	60.179	20	185	1	p2	(CT)24	48	11
4a1d35b4763a4daea6bda284f7a622d0<3>	TGCCATTCTCTTTCCTCCCC	59.374	20	TCCCACGTGAACTCACAGTC	59.612	20	110	1	p2	(CT)17	34	10
20b36c5558f3445ea724549822b2f1d0<2>	TGTTCAAGGAGAGGGAACAAGT	59.222	22	TCAGACAAACCAAACCACCTCA	60.026	22	128	1	p2	(AG)15	30	10
20b36c5558f3445ea724549822b2f1d0<5>	TGTTCAAGGAGAGGGAACAAGT	59.222	22	TCTCAGACAAACCAAACCACCT	59.759	22	130	1	p2	(AG)15	30	10
de02346b3949401f910bcaaad574b4df<10>	AGCTTGGAGTACGCTACTGC	59.826	20	ACGTCCTGATGGGGCAAAAT	59.960	20	237	1	p2	(AG)17	34	10
97903dcb84b745968c6390002320b2d0<1>	AGGCAAGTCGACAAGTTCCA	59.532	20	CCCAGGCCCATAGCAAGAAT	59.813	20	181	1	p2	(GA)19	38	10
45bdef63530245f481c51a7f1a8a12aa<1>	AGGCAAGTCGACAAGTTCCA	59.532	20	TCAGCTGCACCTTTGGCTAA	59.890	20	157	1	p2	(GA)19	38	10
45bdef63530245f481c51a7f1a8a12aa<2>	AGGCAAGTCGACAAGTTCCA	59.532	20	ATCAGCTGCACCTTTGGCTA	59.671	20	156	1	p2	(GA)18	36	10
45bdef63530245f481c51a7f1a8a12aa<10>	AGGCAAGTCGACAAGTTCCA	59.532	20	AATCAGCTGCACCTTTGGCT	60.541	20	159	1	p2	(GA)19	38	10
cb63671e9c3c4048af8f64de07102b54<1>	GGGCAGCACTTTTACTTTGCA	59.932	21	TCAGCTGCACCTTTGGCTAA	59.890	20	190	1	p2	(GA)19	38	10
6035819ecba74200bc3749f7a5d10503<1>	TTCAGGGCAAGGTTCTCTGC	60.251	20	ATCCACACACGGACAGAGAC	59.396	20	280	1	p2	(CT)17	34	10
d32ce4a2e08f452a80f4035c95072936<3>	TTGGGCTTGAGGTGATCCTG	59.671	20	CCAACACGTCGCATATGCTG	59.973	20	214	1	p2	(AG)17	34	10
d6715e6ed0b44f42b632b63ec5c04c2b<1>	GAGGTGATCCTGCCTAAGCC	59.892	20	CCAACACGTCGCATATGCTG	59.973	20	208	1	p2	(AG)18	36	10
d6715e6ed0b44f42b632b63ec5c04c2b<2>	TGATCCTGCCTAAGCCATGC	60.179	20	CCAACACGTCGCATATGCTG	59.973	20	202	1	p2	(AG)17	34	10
ff71743243a54a5f84032ce2b7e26acf<1>	GCCATGCCCAACTTGACATG	60.109	20	CCAACACGTCGCATATGCTG	59.973	20	191	1	p2	(AG)18	36	10
ff71743243a54a5f84032ce2b7e26acf<2>	AGCCATGCCCAACTTGACAT	60.252	20	CCAACACGTCGCATATGCTG	59.973	20	190	1	p2	(AG)17	34	10
6b374cfdc846484c9154eba610741c9f<7>	TTTGACTACGTAGGAGCCGC	59.828	20	TCGCATCTTGGTGTGGAGTT	59.604	20	150	2	p2	(AG)19	38	10
7966f6c772704442aec680a3c7c66232<1>	TTTGACTACGTAGGAGCCGC	59.828	20	GGACGCTTTCCCCCTTCAAT	60.323	20	175	2	p2	(AG)21	42	10
a77b7ab6905f4a44bc50f8042206a1db<1>	TCTCCTTGGAGACTACTGCCA	59.923	21	CCCCTTTATGTGTTCTCTCCCC	60.092	22	181	1	p2	(AG)18	36	10
a77b7ab6905f4a44bc50f8042206a1db<3>	CTCCTTGGAGACTACTGCCA	58.438	20	CCCCCTTTATGTGTTCTCTCCC	60.092	22	183	1	p2	(AG)19	38	10
a77b7ab6905f4a44bc50f8042206a1db<4>	CTCCTTGGAGACTACTGCCA	58.438	20	CCCCTTTATGTGTTCTCTCCCC	60.092	22	182	1	p2	(AG)19	38	10
a77b7ab6905f4a44bc50f8042206a1db<5>	TCTCCTTGGAGACTACTGCCA	59.923	21	CCCCCTTTATGTGTTCTCTCCC	60.092	22	184	1	p2	(AG)19	38	10
a77b7ab6905f4a44bc50f8042206a1db<6>	CTCTCCTTGGAGACTACTGCC	59.246	21	CCCCTTTATGTGTTCTCTCCCC	60.092	22	184	1	p2	(AG)19	38	10
da20388fcd4642379ef47968175a4107<1>	CGAACTGAGGCCAACATCCA	60.322	20	AACAACCTGACGGGCTGTAA	59.529	20	142	1	p2	(GA)21	42	10
da20388fcd4642379ef47968175a4107<3>	CGAACTGAGGCCAACATCCA	60.322	20	AAAACAACCTGACGGGCTGT	60.395	20	144	1	p2	(GA)21	42	10
da20388fcd4642379ef47968175a4107<4>	CGAACTGAGGCCAACATCCA	60.322	20	AAACAACCTGACGGGCTGTA	59.529	20	143	1	p2	(GA)21	42	10
4036f9809fe243f5a28d6aff8ad27caa<1>	TGCCATTCTCTTTCCTCCCC	59.374	20	ATTAGCATGCACCCTCCCAC	60.107	20	122	1	p2	(CT)16	32	9
6676cb30956f44a5ac5fd54684f2362a<66>	ACTGCTCTCTCTCACCACGA	60.251	20	TTCCTTTCCGTGCGGTTCTT	60.179	20	237	1	p2	(CT)15	30	9
6676cb30956f44a5ac5fd54684f2362a<67>	ACTGCTCTCTCTCACCACGA	60.251	20	TTTCCTTTCCGTGCGGTTCT	60.179	20	238	1	p2	(CT)15	30	9
6676cb30956f44a5ac5fd54684f2362a<69>	ACTGCTCTCTCTCACCACGA	60.251	20	CTTTCCTTTCCGTGCGGTTC	59.763	20	239	1	p2	(CT)15	30	9
20b36c5558f3445ea724549822b2f1d0<1>	ACTGTTCAAGGAGAGGGAACA	58.591	21	CAGACAAACCAAACCACCTCA	58.626	21	129	1	p2	(AG)15	30	9
20b36c5558f3445ea724549822b2f1d0<3>	ACTGTTCAAGGAGAGGGAACA	58.591	21	TCAGACAAACCAAACCACCTCA	60.026	22	130	1	p2	(AG)15	30	9
20b36c5558f3445ea724549822b2f1d0<4>	ACTGTTCAAGGAGAGGGAACA	58.591	21	TCTCAGACAAACCAAACCACCT	59.759	22	132	1	p2	(AG)15	30	9
a7dd221528db4c899865f281efc66794<1>	GGTTCACTTGGAGCGGAGAA	59.965	20	GCCTCTTCCACTTCCACTCC	60.036	20	220	1	p3	(GAG)11	33	9
a7dd221528db4c899865f281efc66794<2>	CTTGGAGCGGAGAAAGCAGA	60.037	20	GCCTCTTCCACTTCCACTCC	60.036	20	211	1	p3	(GAG)10	30	9
f3b77342560744aabe4df636fd46ec94<1>	GGTTCACTTGGAGCGGAGAA	59.965	20	CTCCTCTTCCTCCCCTTCCA	59.957	20	247	1	p3	(GAG)11	33	9
f3b77342560744aabe4df636fd46ec94<3>	CTTGGAGCGGAGAAAGCAGA	60.037	20	CTCCTCTTCCTCCCCTTCCA	59.957	20	238	1	p3	(GAG)10	30	9
53704558752d45048741b84317b68871<1>	CTCTTCATCAACAGGTGCGG	58.918	20	ATTGCTGCTGCTCGAATCCA	60.393	20	156	1	p2	(CT)21	42	8
53704558752d45048741b84317b68871<7>	TCTTCATCAACAGGTGCGGA	59.315	20	ATTGCTGCTGCTCGAATCCA	60.393	20	155	1	p2	(CT)21	42	8
4a1d35b4763a4daea6bda284f7a622d0<1>	TGCCATTCTCTTTCCTCCCC	59.374	20	CCTCCCACGTGAACTCACAG	60.320	20	110	1	p2	(CT)16	32	8
c4e4a44202934e559383224ea8d22e15<1>	TGCCATTCTCTTTCCTCCCC	59.374	20	CGTGTATGCCTCTCCACCAA	59.751	20	205	1	p2	(CT)16	32	8
b6692c210a744922964042e06712bf47<1>	CGCGGGCGTATGATGAAATG	60.111	20	CTTACCACCGTAGCACCGTT	60.038	20	210	1	p2	(GA)19	38	8
c037d1256eba4681933739b2fc5b6e85<41>	GCCTTTCTTCAGGGCCTCAA	60.251	20	AGGAATTGGCTAGCTTTGATCA	57.759	22	276	1	p2	(AG)20	40	8
c037d1256eba4681933739b2fc5b6e85<45>	GCCTTTCTTCAGGGCCTCAA	60.251	20	AGGAATTGGCTAGCTTTGATCAT	58.199	23	276	1	p2	(AG)20	40	8
3d3c7de30351437ba76792758dd76167<1>	TGAGGGGTTTTGGCGATCTC	60.035	20	GCCTCCATTCCCACCTCAAA	59.960	20	176	1	p2	(GA)17	34	8
3d3c7de30351437ba76792758dd76167<5>	GAGGGGTTTTGGCGATCTCT	59.747	20	GCCTCCATTCCCACCTCAAA	59.960	20	175	1	p2	(GA)17	34	8
5d728690bcf842918751c0281706e9e9<1>	CTTTGACGGTTGGGGATCGA	60.037	20	GCCTCCATTCCCACCTCAAA	59.960	20	139	1	p2	(GA)17	34	8
5d728690bcf842918751c0281706e9e9<2>	TGACGGTTGGGGATCGATTG	60.108	20	GCCTCCATTCCCACCTCAAA	59.960	20	136	1	p2	(GA)17	34	8
5d728690bcf842918751c0281706e9e9<4>	TCTTTGACGGTTGGGGATCG	60.037	20	GCCTCCATTCCCACCTCAAA	59.960	20	140	1	p2	(GA)16	32	8
242d842012cf4e85a71d1a67f39996c3<1>	AGGCAAGTCGACAAGTTCCA	59.532	20	ACATTCCCAGCCAAGCCATT	60.252	20	134	1	p2	(GA)19	38	8
242d842012cf4e85a71d1a67f39996c3<2>	AGGCAAGTCGACAAGTTCCA	59.532	20	AACATTCCCAGCCAAGCCAT	60.252	20	133	1	p2	(GA)18	36	8
8d332d801c0348c0909183d867981122<1>	GGGCATACATCAAAACGTGCA	59.799	21	TTCCTCACAGCTTGCAGTGT	59.819	20	223	1	p2	(TC)22	44	8
8d332d801c0348c0909183d867981122<34>	TGGGCATACATCAAAACGTGC	59.799	21	TTCCTCACAGCTTGCAGTGT	59.819	20	222	1	p2	(TC)21	42	8
8d332d801c0348c0909183d867981122<36>	GGGCATACATCAAAACGTGCA	59.799	21	CCTTCCTCACAGCTTGCAGT	60.251	20	223	1	p2	(TC)21	42	8
60743d3f09ba4ef497e7737f0f9ed6a7<1>	GGGCATACATCAAAACGTGCA	59.799	21	TCCTCCCATGTCCCTATGCA	60.030	20	259	1	p2	(TC)22	44	8
60743d3f09ba4ef497e7737f0f9ed6a7<3>	TGGGCATACATCAAAACGTGC	59.799	21	TCCTCCCATGTCCCTATGCA	60.030	20	262	1	p2	(TC)23	46	8
a0eda5e826dd47ef9b083a08d70717a4<1>	CACGGGTGCTTGAATAGGCT	60.393	20	TAACACTTACCAGCTGCCGG	60.037	20	148	1	p2	(CT)21	42	8
a0eda5e826dd47ef9b083a08d70717a4<2>	ACGGGTGCTTGAATAGGCTT	59.672	20	TAACACTTACCAGCTGCCGG	60.037	20	151	1	p2	(CT)23	46	8
328b462f4dc0463fa00a7d032c8986b0<1>	ACCATGGCAACCTTCAAGGA	59.518	20	TAACACTTACCAGCTGCCGG	60.037	20	208	1	p2	(CT)24	48	8
0f6b429f68864ddea820322d0407f8f2<1>	CCCCACGAACTGCCTTCTTT	60.537	20	ATTCACGAGCCGTCACGATC	60.526	20	109	1	p2	(AG)16	32	7
0f6b429f68864ddea820322d0407f8f2<2>	CCCCACGAACTGCCTTCTTT	60.537	20	GATTCACGAGCCGTCACGAT	60.526	20	110	1	p2	(AG)16	32	7
a1eb45ef72324bed8b3eec3e147e054d<1>	AACCACGGGCAAACTATCGA	59.678	20	TGGCTTCTTAGAAAGTGGGAGA	58.752	22	266	1	p2	(TC)19	38	7
a1eb45ef72324bed8b3eec3e147e054d<2>	ACCACGGGCAAACTATCGAA	59.678	20	TTGGCTTCTTAGAAAGTGGGAGA	59.349	23	266	1	p2	(TC)19	38	7
a1eb45ef72324bed8b3eec3e147e054d<3>	ACCACGGGCAAACTATCGAA	59.678	20	TGGCTTCTTAGAAAGTGGGAG	57.297	21	265	1	p2	(TC)19	38	7
a1eb45ef72324bed8b3eec3e147e054d<4>	ACCACGGGCAAACTATCGAA	59.678	20	TGGCTTCTTAGAAAGTGGGAGA	58.752	22	265	1	p2	(TC)19	38	7
a1eb45ef72324bed8b3eec3e147e054d<5>	AACCACGGGCAAACTATCGA	59.678	20	TTGGCTTCTTAGAAAGTGGGAGA	59.349	23	267	1	p2	(TC)19	38	7
038bdee22a6e4409a65b4804da08ea56<105>	ACTGCTCTCTCTCACCACGA	60.251	20	CGAAATAATGCCCCGCAGTG	59.971	20	261	1	p2	(CT)15	30	7
038bdee22a6e4409a65b4804da08ea56<106>	ACTGCTCTCTCTCACCACGA	60.251	20	TCGAAATAATGCCCCGCAGT	60.107	20	262	1	p2	(CT)15	30	7
3eee08469f8c4d30be2e79de5ce83fcd<1>	GGAAGAACCAGTTGAAGGGC	58.752	20	AGAGCTCTTGTGTCAGTTGGA	58.958	21	228	1	p2	(AG)18	36	7
3eee08469f8c4d30be2e79de5ce83fcd<2>	ACCAGTTGAAGGGCATGTACA	59.576	21	AGAGCTCTTGTGTCAGTTGGA	58.958	21	222	1	p2	(AG)18	36	7
3eee08469f8c4d30be2e79de5ce83fcd<3>	TGGAAGAACCAGTTGAAGGGC	60.479	21	AGAGCTCTTGTGTCAGTTGGA	58.958	21	229	1	p2	(AG)18	36	7
3eee08469f8c4d30be2e79de5ce83fcd<4>	GGAAGAACCAGTTGAAGGGCA	60.479	21	AGAGCTCTTGTGTCAGTTGGA	58.958	21	228	1	p2	(AG)18	36	7
3eee08469f8c4d30be2e79de5ce83fcd<9>	AGAACCAGTTGAAGGGCATGT	59.854	21	AGAGCTCTTGTGTCAGTTGGA	58.958	21	227	1	p2	(AG)19	38	7
9f8d7a9b50654bb191bb146bcdfdecd2<1>	TGATCGTCATCAAGTGGTGGA	59.101	21	AGAGCTCTTGTGTCAGTTGGA	58.958	21	246	1	p2	(AG)18	36	7
3d3c7de30351437ba76792758dd76167<2>	GGTTTTGAGGGGTTTTGGCG	60.250	20	GCCTCCATTCCCACCTCAAA	59.960	20	181	1	p2	(GA)17	34	7
3d3c7de30351437ba76792758dd76167<4>	GGGTTTTGAGGGGTTTTGGC	59.892	20	GCCTCCATTCCCACCTCAAA	59.960	20	182	1	p2	(GA)17	34	7
5acd41a8f4a54e0997c0a56c6ac49e7e<1>	GGTTCACTTGGAGCGGAGAA	59.965	20	CCGTCTTCTACTCTTCCGCC	59.899	20	202	1	p3	(GAG)11	33	7
e8fd97a52bdb48318c75066bda56f3ef<1>	TCTCTCTGAGCTGCTCACCT	59.961	20	GTTGCTTACTGGTCTGGGCA	60.251	20	245	1	p6	(GTCTTC)6	36	7
e8fd97a52bdb48318c75066bda56f3ef<3>	TCTCTCTGAGCTGCTCACCT	59.961	20	TGTTGCTTACTGGTCTGGGC	60.251	20	246	1	p6	(GTCTTC)6	36	7
af582e136d9d4d42b7a0e75406ee7520<1>	AGAGGTTACCGGCGCTAAAC	60.108	20	GCCTCCATTCCCACCTCAAA	59.960	20	250	1	p2	(GA)17	34	7
8d332d801c0348c0909183d867981122<2>	GGGCATACATCAAAACGTGCA	59.799	21	GCTTCCCTTCCTCACAGCTT	59.963	20	232	1	p2	(TC)23	46	7
8d332d801c0348c0909183d867981122<4>	TGGGCATACATCAAAACGTGC	59.799	21	GCTTCCCTTCCTCACAGCTT	59.963	20	233	1	p2	(TC)23	46	7
8069136fcbc04059877f7ed66eb4eaa7<105>	ACACGTAAAATTCAATATTGTGGACG	58.981	26	GCTTGACCATGGCAATCTGC	60.179	20	206	1	p2	(GA)15	30	7
8069136fcbc04059877f7ed66eb4eaa7<106>	TCCCACAATACACGTAAAATTCAA	57.121	24	GCTTGACCATGGCAATCTGC	60.179	20	215	1	p2	(GA)15	30	7
c020b298a036477481e70466193fdeb5<1>	TCTGCTTCGGACAGAGGAGA	59.962	20	TTCGCCTCAACGACCTAACC	60.038	20	166	1	p2	(GA)18	36	7
c037d1256eba4681933739b2fc5b6e85<1>	GCCTTTCTTCAGGGCCTCAA	60.251	20	TGTCGAGGAATTGGCTAGCT	58.805	20	277	1	p2	(AG)18	36	6
c037d1256eba4681933739b2fc5b6e85<2>	GCCTTTCTTCAGGGCCTCAA	60.251	20	TGTCGAGGAATTGGCTAGCTT	59.445	21	277	1	p2	(AG)18	36	6
c037d1256eba4681933739b2fc5b6e85<3>	GCCTTTCTTCAGGGCCTCAA	60.251	20	TGTCGAGGAATTGGCTAGCTTT	60.027	22	277	1	p2	(AG)18	36	6
c037d1256eba4681933739b2fc5b6e85<5>	TCTTCAGGGCCTCAATCAAGG	59.717	21	TGTCGAGGAATTGGCTAGCT	58.805	20	276	1	p2	(AG)20	40	6
c037d1256eba4681933739b2fc5b6e85<6>	GCCTTTCTTCAGGGCCTCAA	60.251	20	TCGAGGAATTGGCTAGCTTTGA	59.764	22	279	1	p2	(AG)20	40	6
c037d1256eba4681933739b2fc5b6e85<8>	GCCTTTCTTCAGGGCCTCAA	60.251	20	GTCGAGGAATTGGCTAGCTT	57.682	20	280	1	p2	(AG)20	40	6
c037d1256eba4681933739b2fc5b6e85<10>	TCTTCAGGGCCTCAATCAAGG	59.717	21	TGTCGAGGAATTGGCTAGCTT	59.445	21	276	1	p2	(AG)20	40	6
c037d1256eba4681933739b2fc5b6e85<11>	GCCTTTCTTCAGGGCCTCAA	60.251	20	GTCGAGGAATTGGCTAGCTTTG	59.647	22	280	1	p2	(AG)20	40	6
c037d1256eba4681933739b2fc5b6e85<39>	CTTCAGGGCCTCAATCAAGG	58.240	20	TGTCGAGGAATTGGCTAGCT	58.805	20	277	1	p2	(AG)21	42	6
c037d1256eba4681933739b2fc5b6e85<40>	GCCTTTCTTCAGGGCCTCAA	60.251	20	CGAGGAATTGGCTAGCTTTGA	58.368	21	280	1	p2	(AG)21	42	6
2e27dd0e70c74062b631e4ea251c7046<1>	CCTTTTTGACTGGTTGCGGT	59.256	20	GGCGAAAGAGTGACACCGTA	60.039	20	199	1	p6	(GATCGA)5	30	6
2e27dd0e70c74062b631e4ea251c7046<2>	ACCTTTTTGACTGGTTGCGG	59.256	20	GGCGAAAGAGTGACACCGTA	60.039	20	200	1	p6	(GATCGA)5	30	6
2e27dd0e70c74062b631e4ea251c7046<35>	AACCTTTTTGACTGGTTGCGG	59.864	21	GGCGAAAGAGTGACACCGTA	60.039	20	201	1	p6	(GATCGA)5	30	6
6fd52e39941d4460be19408370fb80d3<1>	CCTTTTTGACTGGTTGCGGT	59.256	20	CAATTGCAAGAGGAAGCCGG	59.828	20	217	1	p6	(GATCGA)5	30	6
6fd52e39941d4460be19408370fb80d3<2>	ACCTTTTTGACTGGTTGCGG	59.256	20	CAATTGCAAGAGGAAGCCGG	59.828	20	218	1	p6	(GATCGA)5	30	6
6fd52e39941d4460be19408370fb80d3<88>	CCTTTTTGACTGGTTGCGGT	59.256	20	GCAATTGCAAGAGGAAGCCG	60.457	20	218	1	p6	(GATCGA)5	30	6
7d6866fb307a4fceada231de1fb4585d<1>	TCAATCAAGGCAGCATTCACC	59.179	21	TGTCGAGGAATTGGCTAGCT	58.805	20	267	1	p2	(AG)21	42	6
5b8c5798433d485c89fa620fc6b1c2d7<1>	CCTCCCCTCCAGATCTAGCA	59.810	20	ATTAGCATGCACCCTCCCAC	60.107	20	110	1	p2	(CT)16	32	6
5b8c5798433d485c89fa620fc6b1c2d7<2>	CCCCTCCAGATCTAGCAGGA	59.810	20	ATTAGCATGCACCCTCCCAC	60.107	20	107	1	p2	(CT)16	32	6
5b8c5798433d485c89fa620fc6b1c2d7<3>	TCCCCTCCAGATCTAGCAGG	59.810	20	ATTAGCATGCACCCTCCCAC	60.107	20	108	1	p2	(CT)16	32	6
e85252b4fb5b4a6f865a0f276cb2547b<6>	GCCGGGAGAAGAGGAGTACT	60.396	20	TCTTTCCCTTCTCCACCAGTG	59.300	21	196	1	p2	(TC)16	32	6
cc964991ba36401ca5257b8b551fecf2<1>	CTCTGTTCTCTCGCTGCTCC	60.179	20	GTTGCTTACTGGTCTGGGCA	60.251	20	215	1	p6	(GTCTTC)6	36	6
643e793c857b46259709093b2a4a1bbd<1>	GGGCGATGAGAGCAGAGAAG	60.249	20	TGGTATCAAAGCCAATTTAGGTCT	58.173	24	135	1	p2	(AG)16	32	6
c0ed7e919d6a4494940bdf0490e5960d<1>	AGAAGCGCGCTATTGAAGGA	59.824	20	TGGTATCAAAGCCAATTTAGGTCT	58.173	24	120	1	p2	(AG)16	32	6
c0ed7e919d6a4494940bdf0490e5960d<4>	AGAAGCGCGCTATTGAAGGA	59.824	20	ACATGGTATCAAAGCCAATTTAGGT	59.042	25	125	1	p2	(AG)17	34	6
235e4d6d0f154c79bf9e8b24dd479896<1>	TGTGCAGCCAGAATCTGAATCT	60.027	22	TGTTGAGGGGATCCTTTCCT	57.940	20	263	1	p2	(CT)17	34	6
622a5dbfdf574b85b39f3231f4e24827<1>	TGGAAGTATACAAACATTTTGCCGT	59.758	25	GCTGACAAAATCGCGTCTGG	60.179	20	139	1	p2	(CT)15	30	6
622a5dbfdf574b85b39f3231f4e24827<10>	TGGAAGTATACAAACATTTTGCCGT	59.758	25	CGTAGCCGCTGACAAAATCG	59.975	20	146	1	p2	(CT)15	30	6
cac75d19a1744f67adb19133c8b9ece7<1>	TGGAAGTATACAAACATTTTGCCGT	59.758	25	ATCGCGTCTGGAAGGGAATC	59.895	20	130	1	p2	(CT)15	30	6
148790f3ad6448fb85da15b57cf42286<1>	TGGAAGTATACAAACATTTTGCCGT	59.758	25	AAGGGAATCTGAAGGTGGCG	60.035	20	119	1	p2	(CT)15	30	6
354447463e5d4dabb4075c1bc1c5a809<1>	TGGAAGTATACAAACATTTTGCCGT	59.758	25	GGGATCACGATCTCGCGTAG	60.110	20	161	1	p2	(CT)15	30	6
12d43d31b9534c7b82f47ffef580f385<1>	TTAAACCTCGGCTCTTCCCAG	59.722	21	AACAGCAAGCCTCGATAGCA	59.750	20	130	1	p2	(GA)15	30	6
12d43d31b9534c7b82f47ffef580f385<2>	TAAACCTCGGCTCTTCCCAG	59.097	20	ACAGCAAGCCTCGATAGCAT	59.533	20	128	1	p2	(GA)15	30	6
12d43d31b9534c7b82f47ffef580f385<3>	TAAACCTCGGCTCTTCCCAG	59.097	20	AACAGCAAGCCTCGATAGCA	59.750	20	131	1	p2	(GA)16	32	6
12d43d31b9534c7b82f47ffef580f385<5>	CTTAAACCTCGGCTCTTCCCA	59.722	21	AACAGCAAGCCTCGATAGCA	59.750	20	133	1	p2	(GA)16	32	6
12d43d31b9534c7b82f47ffef580f385<7>	ACTTAAACCTCGGCTCTTCCC	59.722	21	AACAGCAAGCCTCGATAGCA	59.750	20	134	1	p2	(GA)16	32	6
724b768bff814918a8c6a96ffeff7b70<82>	ACACCTTGCAGCTAATCCCC	60.034	20	GGCGTTAGGGAACACTGACA	59.966	20	160	1	p2	(GA)15	30	5
4a5d0b1b9469447d8326a8113c7d4059<5>	TCTTCATCAACAGGTGCGGA	59.315	20	TTTGTTGTTGCTGCTGCTCG	60.249	20	147	1	p2	(CT)16	32	5
7825c87b79a34026a37c69bcf1731e84<1>	GCTGCCCTGCGTTCTATCTA	59.611	20	CTGCGCATCATCCTCATCCT	59.965	20	127	1	p2	(GA)15	30	5
7825c87b79a34026a37c69bcf1731e84<2>	GCTGCCCTGCGTTCTATCTA	59.611	20	GCGCATCATCCTCATCCTCA	59.966	20	125	1	p2	(GA)15	30	5
7825c87b79a34026a37c69bcf1731e84<3>	GCTGCCCTGCGTTCTATCTA	59.611	20	TCTGCGCATCATCCTCATCC	59.966	20	128	1	p2	(GA)15	30	5
7825c87b79a34026a37c69bcf1731e84<4>	GCTGCCCTGCGTTCTATCTA	59.611	20	TGCGCATCATCCTCATCCTC	59.966	20	126	1	p2	(GA)15	30	5
1119da6472e54cb9a36947f3a6d3390d<1>	TGAGCATAGCAAGAACCTGGA	59.091	21	TTCCGTCGGTTGCTGAATCT	59.680	20	115	1	p2	(AG)21	42	5
1119da6472e54cb9a36947f3a6d3390d<2>	GTGAGCATAGCAAGAACCTGGA	60.355	22	TTCCGTCGGTTGCTGAATCT	59.680	20	116	1	p2	(AG)21	42	5
1119da6472e54cb9a36947f3a6d3390d<3>	GTGAGCATAGCAAGAACCTGG	58.987	21	TTCCGTCGGTTGCTGAATCT	59.680	20	116	1	p2	(AG)21	42	5
1119da6472e54cb9a36947f3a6d3390d<4>	TGAGCATAGCAAGAACCTGGAA	59.694	22	TTCCGTCGGTTGCTGAATCT	59.680	20	115	1	p2	(AG)21	42	5
1119da6472e54cb9a36947f3a6d3390d<5>	AGTGAGCATAGCAAGAACCTGG	60.356	22	TTCCGTCGGTTGCTGAATCT	59.680	20	117	1	p2	(AG)21	42	5
5a9ed7f1e97941f2adf3dbf9ea4ffcce<1>	TCCTCGCTTATCTCAATGCCT	58.958	21	ACGAGCAGCACTCAACACAA	60.462	20	277	1	p6	(AGAGCC)5	30	5
99964a08ef6a4a98b1fef7e6df4a568d<1>	CCTTTTTGACTGGTTGCGGT	59.256	20	TTAGCATTGGCATCCCACGA	59.746	20	164	1	p6	(GATCGA)5	30	5
99964a08ef6a4a98b1fef7e6df4a568d<42>	ACCTTTTTGACTGGTTGCGG	59.256	20	TTAGCATTGGCATCCCACGA	59.746	20	165	1	p6	(GATCGA)5	30	5
8134befc87d24a249b49a38b68fa5fc2<1>	TGTTCAGCACCACGTAAAGGT	60.134	21	GGGAACTACCACACAGCCAA	59.890	20	259	1	p3	(TTC)12	36	5
8134befc87d24a249b49a38b68fa5fc2<2>	GTGTTCAGCACCACGTAAAGG	59.737	21	GGGAACTACCACACAGCCAA	59.890	20	260	1	p3	(TTC)12	36	5
8134befc87d24a249b49a38b68fa5fc2<5>	TGTTCAGCACCACGTAAAGGT	60.134	21	CTGGGAACTACCACACAGCC	60.322	20	260	1	p3	(TTC)12	36	5
7958172e0fff4ae6a6d902bcc1acc2bb<1>	TGTTCAGCACCACGTAAAGGT	60.134	21	ATCGATGGAGCAGGTGCAAT	59.818	20	181	1	p3	(TTC)12	36	5
7958172e0fff4ae6a6d902bcc1acc2bb<3>	GTGTTCAGCACCACGTAAAGG	59.737	21	ATCGATGGAGCAGGTGCAAT	59.818	20	181	1	p3	(TTC)12	36	5
b3a2b0035003416196d0ff5eb4d73620<5>	ACATAGGGGGTGGACCATGT	60.254	20	CTGCAGAAGGGGCTTGGTAA	59.962	20	173	1	p6	(CCCCTG)5	30	5
0d4d4f9747454951b94bf1aab311b927<2>	ATGCAACATAGGGGGTGGAC	59.741	20	CTGCAGAAGGGGCTTGGTAA	59.962	20	178	1	p6	(CCCCTG)5	30	5
2f4578ac2c1341bea2729f270712c5fa<1>	CGATTTGTCATCGCGTCGAC	60.045	20	GGCGTTAGGGAACACTGACA	59.966	20	134	1	p2	(GA)15	30	5
2f4578ac2c1341bea2729f270712c5fa<2>	GATTTGTCATCGCGTCGACG	60.045	20	GGCGTTAGGGAACACTGACA	59.966	20	133	1	p2	(GA)15	30	5
983f493d728b444c84f1a5ddd4570073<1>	AGGCCGTTTCCTCTCCAAAC	60.251	20	GCCTACCGAACCACAGAGTT	59.679	20	100	1	p2	(CT)18	36	5
983f493d728b444c84f1a5ddd4570073<2>	CAGGCCGTTTCCTCTCCAAA	60.251	20	GCCTACCGAACCACAGAGTT	59.679	20	101	1	p2	(CT)18	36	5
c5ac6075603e44d393b71746f4415591<1>	CAGTTGTCACAGGCCGTTTC	59.692	20	GCCTACCGAACCACAGAGTT	59.679	20	110	1	p2	(CT)18	36	5
c5ac6075603e44d393b71746f4415591<3>	TCAGTTGTCACAGGCCGTTT	60.107	20	GCCTACCGAACCACAGAGTT	59.679	20	109	1	p2	(CT)17	34	5
c5ac6075603e44d393b71746f4415591<5>	TTGTCACAGGCCGTTTCCTC	60.534	20	GCCTACCGAACCACAGAGTT	59.679	20	105	1	p2	(CT)17	34	5
0249c0f12a364b94a67e9c90abbcfd39<1>	GGCACACGATCCGAATTGTC	59.626	20	GCCTACCGAACCACAGAGTT	59.679	20	129	1	p2	(CT)18	36	5
ec3f1aaeabb74906848e27a61b4d218c<1>	GTCACAGGCCGTTTCCTCTC	60.671	20	GCCTACCGAACCACAGAGTT	59.679	20	103	1	p2	(CT)17	34	5
553b571d125d4093a2f4b8ae6ba30cb5<1>	TCGAGGTACTGAATCTGCTACA	58.383	22	CGCGTCTCTCATTTGCATGG	59.973	20	157	1	p2	(CT)15	30	5
553b571d125d4093a2f4b8ae6ba30cb5<2>	TCTTCGAGGTACTGAATCTGCT	58.643	22	CGCGTCTCTCATTTGCATGG	59.973	20	160	1	p2	(CT)15	30	5
208039bb633545b19934c5c77652fe11<1>	AAGTTGGCGAGCTCAGAAGG	60.321	20	ATCCACACACGGACAGAGAC	59.396	20	167	1	p2	(CT)17	34	5
208039bb633545b19934c5c77652fe11<2>	GCGAGCTCAGAAGGCAGTAA	60.109	20	ATCCACACACGGACAGAGAC	59.396	20	161	1	p2	(CT)17	34	5
208039bb633545b19934c5c77652fe11<4>	GCGAGCTCAGAAGGCAGTAA	60.109	20	TCCACACACGGACAGAGACA	60.754	20	160	1	p2	(CT)17	34	5
68ab4d0b67274753bd55062b4801c563<1>	TGTTGCTCTTCTCTCCTGCC	59.677	20	ATCCACACACGGACAGAGAC	59.396	20	100	1	p2	(CT)17	34	5
29e391fc6c85434d9df23d1d04c8de16<1>	ATTTAACTCCGGCCGATCCC	59.892	20	GGTGCAAGCAAAAGCCGATG	61.010	20	251	1	p2	(AG)16	32	5
29e391fc6c85434d9df23d1d04c8de16<2>	ATTTAACTCCGGCCGATCCC	59.892	20	GGTGCAAGCAAAAGCCGAT	59.710	19	251	1	p2	(AG)16	32	5
00517b7d70b44da7a27615ea85a6e4a1<1>	TGTGCGAAAGTGAAGGACGA	59.897	20	TGGTACCAGAGCCAATTTAGGT	59.083	22	168	1	p2	(GA)23	46	5
00517b7d70b44da7a27615ea85a6e4a1<3>	TCGTGTGCGAAAGTGAAGGA	59.897	20	TGGTACCAGAGCCAATTTAGGT	59.083	22	173	1	p2	(GA)24	48	5
405f2993616f4656b6160b1d93a6f472<1>	GTCGGTGGCAGAAAGAAGGA	59.965	20	TGGTACCAGAGCCAATTTAGGT	59.083	22	217	1	p2	(GA)23	46	5
fcd68a64c5434fe59d511c8478dd88e7<2>	AAGCGCGCTATTGAAGGAGT	60.108	20	TGGTACCAGAGCCAATTTAGGT	59.083	22	133	1	p2	(GA)24	48	5
dd26f0b1205842028a5c9f3375cbe849<1>	AAAGAAGGAGACGACGCCTG	60.038	20	TGGTACCAGAGCCAATTTAGGT	59.083	22	206	1	p2	(GA)23	46	5
1b21c0a3e6fd4edba03e8ee9180e57e5<1>	GCCGACAGAAAGGAGGAGAC	60.109	20	TGGTATCAAAGCCAATTTAGGTCT	58.173	24	201	1	p2	(AG)16	32	5
1b21c0a3e6fd4edba03e8ee9180e57e5<3>	GCCGACAGAAAGGAGGAGAC	60.109	20	ACATGGTATCAAAGCCAATTTAGGT	59.042	25	204	1	p2	(AG)16	32	5
8069136fcbc04059877f7ed66eb4eaa7<1>	TCCCACAATACACGTAAAATTCAA	57.121	24	CGCTTGACCATGGCAATCTG	59.900	20	216	1	p2	(GA)15	30	5
8069136fcbc04059877f7ed66eb4eaa7<2>	ACACGTAAAATTCAATATTGTGGACG	58.981	26	TCGCTTGACCATGGCAATCT	60.035	20	208	1	p2	(GA)15	30	5
8069136fcbc04059877f7ed66eb4eaa7<3>	TCCCACAATACACGTAAAATTCAA	57.121	24	ATCTTCGCTTGACCATGGCA	60.035	20	221	1	p2	(GA)15	30	5
8069136fcbc04059877f7ed66eb4eaa7<4>	TCCCACAATACACGTAAAATTCAA	57.121	24	TCGCTTGACCATGGCAATCT	60.035	20	217	1	p2	(GA)15	30	5
8069136fcbc04059877f7ed66eb4eaa7<102>	ACACGTAAAATTCAATATTGTGGACGA	60.095	27	CGCTTGACCATGGCAATCTG	59.900	20	207	1	p2	(GA)15	30	5
8069136fcbc04059877f7ed66eb4eaa7<103>	ACACGTAAAATTCAATATTGTGGACG	58.981	26	CGCTTGACCATGGCAATCTG	59.900	20	207	1	p2	(GA)15	30	5
759c981fecce4a90a5d2a41f357e33be<2>	ACACGTAAAATTCAATATTGTGGACG	58.981	26	ATCTTCGCTTGACCATGGCA	60.035	20	212	1	p2	(GA)15	30	5
b5f2257326a64bb591216253e690d48b<1>	ATCGATCAACAGGCGAGCAA	60.108	20	ACGCTGCAATGAGGTAACCA	59.964	20	129	1	p3	(TCT)11	33	5
44433b2be46d473fa45e055d96796764<1>	TCTGCTTCGGACAGAGGAGA	59.962	20	CATGTTATTCGCAGGCACCG	59.972	20	120	1	p2	(GA)18	36	5
1f6961727b7f4cc99ab171fa5a6f0a08<1>	TGTCTGTCGAGTCGCTTTCC	60.039	20	CATGTTATTCGCAGGCACCG	59.972	20	145	1	p2	(GA)18	36	5
b4b08764464b47e1915f831208e46a20<1>	TGTCTGTCGAGTCGCTTTCC	60.039	20	TTCGCCTCAACGACCTAACC	60.038	20	191	1	p2	(GA)18	36	5
e459e28d300942e89168283b9ac42b6e<1>	TGTCAAAACCGTTGAGGGCT	60.107	20	CATGTTATTCGCAGGCACCG	59.972	20	178	1	p2	(GA)18	36	5
a9d88151ddd149a38aee90b0950ad0b2<2>	CGTGCTCTCCAGGATGATGT	59.537	20	TGGAGATCCTGGACATTCTTATGA	58.781	24	247	1	p2	(TC)21	42	5
be6ded856d574cf4a4a2957ba19f58af<1>	AAGAAGATCAGTAGCCATCGAAA	57.655	23	TTTACAGGCTCGGCAGTTCT	59.315	20	176	1	p4	(TCTT)8	32	5
be6ded856d574cf4a4a2957ba19f58af<2>	AAGAAGATCAGTAGCCATCGAAA	57.655	23	ACAGGCTCGGCAGTTCTAAA	59.315	20	173	1	p4	(TCTT)8	32	5
4cf3e95eab3f459b91c6e6dcb3f5c933<1>	TGACCTCCTAGACACCGGAG	60.034	20	TCACCAAGAGTGCCAAAGCC	60.823	20	144	1	p3	(AGA)10	30	5
4cf3e95eab3f459b91c6e6dcb3f5c933<2>	TGACCTCCTAGACACCGGAG	60.034	20	CACCAAGAGTGCCAAAGCCA	61.109	20	143	1	p3	(AGA)10	30	5
ef1837b5191d416e83c380fc622dace1<1>	CAAGAACGCCGAGAAGCAAA	59.414	20	TGTGGTCCAAAGAGAACTGGT	59.156	21	160	1	p3	(TCC)10	30	4
ef1837b5191d416e83c380fc622dace1<2>	AGAACGCCGAGAAGCAAAGA	59.966	20	TGTGGTCCAAAGAGAACTGGT	59.156	21	158	1	p3	(TCC)10	30	4
ef1837b5191d416e83c380fc622dace1<3>	AGAACGCCGAGAAGCAAAGA	59.966	20	TGTGGTCCAAAGAGAACTGGTT	59.759	22	158	1	p3	(TCC)10	30	4
ef1837b5191d416e83c380fc622dace1<6>	AGAGCAAGAACGCCGAGAAG	60.389	20	TGTGGTCCAAAGAGAACTGGT	59.156	21	164	1	p3	(TCC)10	30	4
d9d67a9ef8ff49d08fde3a1a506b4958<1>	ACACGGTCCATGTTGCAGAG	60.604	20	TGTGGTCCAAAGAGAACTGGT	59.156	21	180	1	p3	(TCC)10	30	4
4dd019886c9946febd3382583d0ec98b<1>	ACTGTTCAAGGAGAGGGAATAAGT	59.153	24	AGTTGCACAGCCTTTGGACT	60.107	20	165	1	p2	(AG)15	30	4
4dd019886c9946febd3382583d0ec98b<2>	CTGTTCAAGGAGAGGGAATAAGT	57.572	23	AGTTGCACAGCCTTTGGACT	60.107	20	164	1	p2	(AG)15	30	4
4dd019886c9946febd3382583d0ec98b<3>	ACTGTTCAAGGAGAGGGAATAAGT	59.153	24	GTTGCACAGCCTTTGGACTT	59.253	20	164	1	p2	(AG)15	30	4
4dd019886c9946febd3382583d0ec98b<7>	ACTGTTCAAGGAGAGGGAATAAG	57.572	23	AGTTGCACAGCCTTTGGACT	60.107	20	171	1	p2	(AG)18	36	4
4dd019886c9946febd3382583d0ec98b<11>	ACTGTTCAAGGAGAGGGAATAAGT	59.153	24	GCACAGCCTTTGGACTTTCA	58.968	20	161	1	p2	(AG)15	30	4
152ccb1bd925434db968801e5ca51375<1>	CTGGATGGACGGTCCTGATG	59.894	20	TCGACGGCACTAGAGGAGAT	59.819	20	174	2	p3	(CTT)11	33	4
152ccb1bd925434db968801e5ca51375<2>	TCTGGATGGACGGTCCTGAT	60.032	20	TCGACGGCACTAGAGGAGAT	59.819	20	175	2	p3	(CTT)11	33	4
34ab10df51bf4818b886074bfc2887a0<1>	CACTGATCTGCATCGCCAGA	60.179	20	TGCTTGGAATGGATCAGGAGA	58.801	21	249	1	p5	(CTCTT)6	30	4
34ab10df51bf4818b886074bfc2887a0<2>	TCCTCACTGATCTGCATCGC	59.896	20	TGCTTGGAATGGATCAGGAGA	58.801	21	253	1	p5	(CTCTT)6	30	4
34ab10df51bf4818b886074bfc2887a0<3>	TCACTGATCTGCATCGCCAG	60.179	20	TGCTTGGAATGGATCAGGAGA	58.801	21	250	1	p5	(CTCTT)6	30	4
b2f21875d51040d79fe66cd6f250db9e<1>	TCAGTTGTCACAGGCCGTTT	60.107	20	AGAATGAGTCGGCCCAGTTG	60.036	20	127	1	p2	(CT)16	32	4
b2f21875d51040d79fe66cd6f250db9e<2>	TCAGTTGTCACAGGCCGTTT	60.107	20	CAGAATGAGTCGGCCCAGTT	60.036	20	128	1	p2	(CT)16	32	4
b2f21875d51040d79fe66cd6f250db9e<4>	CAGTTGTCACAGGCCGTTTC	59.692	20	AGAATGAGTCGGCCCAGTTG	60.036	20	126	1	p2	(CT)16	32	4
b2f21875d51040d79fe66cd6f250db9e<5>	TCAGTTGTCACAGGCCGTTT	60.107	20	AACAGAATGAGTCGGCCCAG	60.036	20	130	1	p2	(CT)16	32	4
b2f21875d51040d79fe66cd6f250db9e<25>	CAGTTGTCACAGGCCGTTTC	59.692	20	CAGAATGAGTCGGCCCAGTT	60.036	20	125	1	p2	(CT)15	30	4
0b5b4aa1cbd644758cfb765c5adb5920<1>	GAATGGGTCGTCAGTAGGCC	60.179	20	TGCTTGGAATGGATCAGGAGA	58.801	21	221	1	p5	(CTCTT)6	30	4
fc5dc59ec55c43f1b5c33d37c8ecf43c<1>	CTCTCTCTCTCGTTCGCTCG	59.700	20	AACAGAATGAGTCGGCCCAG	60.036	20	100	1	p2	(CT)16	32	4
fc5dc59ec55c43f1b5c33d37c8ecf43c<4>	CTCTCTCTCTCGTTCGCTCG	59.700	20	CAGAATGAGTCGGCCCAGTT	60.036	20	100	1	p2	(CT)17	34	4
1e8c97e25aba4127977b1de88ad0f00a<1>	CAGGGTTGGTTGGGACAGAG	60.251	20	GCCTTCCTCACTCAACCTCC	60.036	20	115	1	p2	(GA)17	34	4
1e8c97e25aba4127977b1de88ad0f00a<3>	GGTTGGTTGGGACAGAGCTT	60.179	20	GCCTTCCTCACTCAACCTCC	60.036	20	112	1	p2	(GA)17	34	4
444deb9e76184c8cbc2e91430301775e<1>	GGTTGGTTGGGACAGAGCTT	60.179	20	CCCTAGGACATCCCTCTCCC	60.179	20	137	1	p2	(GA)17	34	4
444deb9e76184c8cbc2e91430301775e<3>	CAGGGTTGGTTGGGACAGAG	60.251	20	CCCTAGGACATCCCTCTCCC	60.179	20	140	1	p2	(GA)17	34	4
1cc6cde5a52d47af80a0ffdf404e9f25<1>	AGTGCACTGGAATGTCGTCA	59.607	20	GCCTTCCTCACTCAACCTCC	60.036	20	211	1	p2	(GA)17	34	4
de8dcc74b00a420a8daf321d87dcf3a0<1>	CCGACGGATGGTGACTGATG	60.528	20	GGGTCATCTCCCCTCTCTCT	59.439	20	188	1	p2	(AG)15	30	4
de8dcc74b00a420a8daf321d87dcf3a0<2>	ACGGATGGTGACTGATGGTG	59.750	20	GGGTCATCTCCCCTCTCTCT	59.439	20	187	1	p2	(AG)16	32	4
de8dcc74b00a420a8daf321d87dcf3a0<4>	CGACGGATGGTGACTGATGG	60.528	20	GGGTCATCTCCCCTCTCTCT	59.439	20	189	1	p2	(AG)16	32	4
921c999e9d354af9af41389052925996<4>	GTGTGATTGTCCTTTGCCTGT	59.044	21	GCTCATGCTTTGGTTGTGCC	60.668	20	280	1	p2	(AG)22	44	4
921c999e9d354af9af41389052925996<5>	TGTGATTGTCCTTTGCCTGT	57.637	20	TGCTCATGCTTTGGTTGTGC	59.968	20	280	1	p2	(AG)22	44	4
921c999e9d354af9af41389052925996<6>	TGTGTGATTGTCCTTTGCCTG	59.044	21	CATGCTTTGGTTGTGCCTGA	59.325	20	278	1	p2	(AG)22	44	4
921c999e9d354af9af41389052925996<18>	GTGTGATTGTCCTTTGCCTGT	59.044	21	TGCTCATGCTTTGGTTGTGC	59.968	20	279	1	p2	(AG)21	42	4
921c999e9d354af9af41389052925996<19>	TGTGTGATTGTCCTTTGCCTG	59.044	21	TGCTCATGCTTTGGTTGTGC	59.968	20	280	1	p2	(AG)21	42	4
921c999e9d354af9af41389052925996<21>	GTGTGATTGTCCTTTGCCTGTT	59.638	22	TGCTCATGCTTTGGTTGTGC	59.968	20	279	1	p2	(AG)21	42	4
2843eb47bfc34e6ea3636998ca8fc04a<1>	TGTGCAGCCAGAATCTGAATC	58.637	21	TCTCATGCATGTTTTGGGCA	58.370	20	221	1	p2	(CT)17	34	4
2843eb47bfc34e6ea3636998ca8fc04a<2>	TGTGCAGCCAGAATCTGAATCT	60.027	22	TTCTCATGCATGTTTTGGGCA	59.031	21	222	1	p2	(CT)17	34	4
2843eb47bfc34e6ea3636998ca8fc04a<4>	TGTGCAGCCAGAATCTGAATCT	60.027	22	TCTCATGCATGTTTTGGGCA	58.370	20	221	1	p2	(CT)17	34	4
2843eb47bfc34e6ea3636998ca8fc04a<5>	TGTGCAGCCAGAATCTGAAT	57.498	20	TCTCATGCATGTTTTGGGCA	58.370	20	221	1	p2	(CT)17	34	4
7bacb728dd444c479fbef11ed452a845<1>	GGTGGTGTGGTGCCTTAACT	60.179	20	AGAAGCAACTTACTATTCCTATGGT	57.561	25	187	1	p5	(ATACT)7	35	4
28939528c2b347e2b530c8879c9b7601<1>	TGATGCTAGGCTAGGGTGGT	60.031	20	AGCAACTTACTATTCCTATGGTATGGA	59.487	27	198	1	p5	(ATACT)7	35	4
28939528c2b347e2b530c8879c9b7601<3>	TGATGCTAGGCTAGGGTGGT	60.031	20	AGAAGCAACTTACTATTCCTATGGT	57.561	25	201	1	p5	(ATACT)7	35	4
92afb295dc34496192088353775d1509<1>	GAGGGTTAGGGTTTGGGGTG	59.961	20	GGGGTGGAAGATCGAGCATC	60.250	20	209	1	p2	(GA)22	44	4
92afb295dc34496192088353775d1509<11>	AGGGTTAGGGTTTGGGGTGA	60.404	20	GGGGTGGAAGATCGAGCATC	60.250	20	210	1	p2	(GA)23	46	4
3911fbfe99524e9c9d6848f9236b3f46<6>	AAACCACTGACTGCACCACA	60.035	20	GAGGCCGCTGAGAAAGACTC	60.459	20	152	1	p6	(AGAGGA)5	30	4
3911fbfe99524e9c9d6848f9236b3f46<7>	AACCACTGACTGCACCACAA	60.035	20	CTACGAGGCCGCTGAGAAAG	60.527	20	155	1	p6	(AGAGGA)5	30	4
3911fbfe99524e9c9d6848f9236b3f46<8>	AAACCACTGACTGCACCACA	60.035	20	CTACGAGGCCGCTGAGAAAG	60.527	20	156	1	p6	(AGAGGA)5	30	4
3911fbfe99524e9c9d6848f9236b3f46<9>	AACCACTGACTGCACCACAA	60.035	20	GAGGCCGCTGAGAAAGACTC	60.459	20	151	1	p6	(AGAGGA)5	30	4
8512506c80244c00aee32849b082f8ca<1>	CACTTCGGGATTGGCCTCTT	60.035	20	CCGAAAACATCACGCTGCAA	60.041	20	186	1	p3	(TCT)11	33	4
be6ded856d574cf4a4a2957ba19f58af<3>	AGAAGATCAGTAGCCATCGAAAG	58.057	23	TTTTACAGGCTCGGCAGTTCT	59.928	21	176	1	p4	(TCTT)8	32	4
be6ded856d574cf4a4a2957ba19f58af<6>	AGAAGATCAGTAGCCATCGAAAG	58.057	23	TTTACAGGCTCGGCAGTTCT	59.315	20	175	1	p4	(TCTT)8	32	4
be6ded856d574cf4a4a2957ba19f58af<7>	AGAAGATCAGTAGCCATCGAAAG	58.057	23	ACAGGCTCGGCAGTTCTAAA	59.315	20	172	1	p4	(TCTT)8	32	4
4afe1ef5957b4526924ec77a426af757<1>	CGAAATGAAGTTGCTGCGCA	60.386	20	CGAAATAATGCCCCGCAGTG	59.971	20	244	1	p2	(CT)15	30	4
4afe1ef5957b4526924ec77a426af757<2>	ACGAAATGAAGTTGCTGCGC	60.386	20	CGAAATAATGCCCCGCAGTG	59.971	20	245	1	p2	(CT)15	30	4
97927b33ffd94be5951f4b9d710d03df<1>	CCCCACAAGCCTCATCTCTG	60.107	20	TCTATTCGAAGAGCTAGCGCAA	59.642	22	171	1	p6	(AGAGCC)5	30	3
97927b33ffd94be5951f4b9d710d03df<2>	CCCCACAAGCCTCATCTCTG	60.107	20	ATTCGAAGAGCTAGCGCAAG	58.435	20	168	1	p6	(AGAGCC)5	30	3
97927b33ffd94be5951f4b9d710d03df<3>	CCCACAAGCCTCATCTCTGT	59.383	20	ATTCGAAGAGCTAGCGCAAG	58.435	20	167	1	p6	(AGAGCC)5	30	3
97927b33ffd94be5951f4b9d710d03df<7>	CCCCACAAGCCTCATCTCTG	60.107	20	TCTATTCGAAGAGCTAGCGCA	59.053	21	171	1	p6	(AGAGCC)5	30	3
97927b33ffd94be5951f4b9d710d03df<20>	CCCCACAAGCCTCATCTCTG	60.107	20	CTATTCGAAGAGCTAGCGCA	57.592	20	170	1	p6	(AGAGCC)5	30	3
ffe03cef990740dc95cb67f283736d67<1>	GGAGGCTAGGGCGCAATTAA	60.179	20	GAGTCGAGCTCTGCCATCTG	60.249	20	200	1	p2	(CT)18	36	3
ffe03cef990740dc95cb67f283736d67<4>	GGAGGCTAGGGCGCAATTAA	60.179	20	CTGAGTCGAGCTCTGCCATC	60.249	20	206	1	p2	(CT)20	40	3
31e96eb84e2b4af8b4a11662db1e587d<1>	GGAGGCTAGGGCGCAATTAA	60.179	20	TGATTTTGATGATCGCGCGC	60.316	20	233	1	p2	(CT)18	36	3
17fb48177c214c07b127de8a5b6005eb<1>	GGAGGCTAGGGCGCAATTAA	60.179	20	TCGACTGCCACCCTTTTACG	60.320	20	152	1	p2	(CT)18	36	3
a1995b5482fd47c7bd9d4904443e6571<1>	ACCTTCCTGTCTTCGCCTTC	59.678	20	GAGTCGAGCTCTGCCATCTG	60.249	20	154	1	p2	(CT)18	36	3
f6dd0b2c88d5455f9bee2fcf79905d8f<1>	CTGGTCAGAAAGTGCTCGGA	59.682	20	TGTTTTTCTGGCTCTCGCTCT	59.929	21	183	1	p2	(GA)16	32	3
f6dd0b2c88d5455f9bee2fcf79905d8f<2>	ACTGGTCAGAAAGTGCTCGG	59.966	20	TGTTTTTCTGGCTCTCGCTCT	59.929	21	184	1	p2	(GA)16	32	3
f6dd0b2c88d5455f9bee2fcf79905d8f<3>	ACTGGTCAGAAAGTGCTCGG	59.966	20	TGTTTTTCTGGCTCTCGCTC	58.487	20	184	1	p2	(GA)16	32	3
f6dd0b2c88d5455f9bee2fcf79905d8f<4>	ACTGGTCAGAAAGTGCTCGG	59.966	20	ACTTGTTTTTCTGGCTCTCGC	59.396	21	187	1	p2	(GA)16	32	3
f6dd0b2c88d5455f9bee2fcf79905d8f<8>	ACTGGTCAGAAAGTGCTCGG	59.966	20	GTTTTTCTGGCTCTCGCTCTC	59.270	21	183	1	p2	(GA)16	32	3
de02346b3949401f910bcaaad574b4df<1>	AGCTTGGAGTACGCTACTGC	59.826	20	GTCCTGATGGGGCGAAATGA	60.107	20	231	1	p2	(AG)15	30	3
de02346b3949401f910bcaaad574b4df<2>	GCTTGGAGTACGCTACTGCT	59.826	20	GTCCTGATGGGGCGAAATGA	60.107	20	230	1	p2	(AG)15	30	3
42d6565f79a9462d8cbc4d4eddf6094e<1>	TCCTCAGACCAGCTAGCCTT	59.958	20	GTCCTGATGGGGCGAAATGA	60.107	20	176	1	p2	(AG)15	30	3
42d6565f79a9462d8cbc4d4eddf6094e<2>	TTCCTCAGACCAGCTAGCCT	59.958	20	GTCCTGATGGGGCGAAATGA	60.107	20	179	1	p2	(AG)16	32	3
4e72c46dc9674f8e9ac893c462318b6f<1>	AGGATGCAAGGTTGAGCCAT	59.666	20	CGATGAGCTGTTCTCTCCCG	60.249	20	173	1	p2	(GA)16	32	3
7066af11a684466781d93ffbaf628d11<1>	ATGTGGCTTATGGGGTCAGC	60.107	20	ACTCGTGGCTTCTTGTCTGC	60.601	20	116	1	p2	(AG)23	46	3
7066af11a684466781d93ffbaf628d11<3>	GTGGCTTATGGGGTCAGCAG	60.749	20	ACTCGTGGCTTCTTGTCTGC	60.601	20	118	1	p2	(AG)25	50	3
9e799746bd9e47d1b339937ef6cb444b<1>	ATGTGGCTTATGGGGTCAGC	60.107	20	TCTTGTCTGCCATCACAACCA	59.857	21	106	1	p2	(AG)23	46	3
3876ef3f78e94037953c5e596d7aa51a<1>	ATGTGGCTTATGGGGTCAGC	60.107	20	GGCTTCTTGTCTGCCATCAC	59.193	20	110	1	p2	(AG)23	46	3
e5d4cb70aaf84024b451fbb06852362c<1>	CCATGAGTTGGTGGATCGATGA	60.159	22	TCCACCGTTAGTTTGACCGG	59.966	20	255	1	p2	(AG)15	30	3
e5d4cb70aaf84024b451fbb06852362c<2>	CCATGAGTTGGTGGATCGATG	58.784	21	TCCACCGTTAGTTTGACCGG	59.966	20	255	1	p2	(AG)15	30	3
e5d4cb70aaf84024b451fbb06852362c<3>	CCATGAGTTGGTGGATCGATGA	60.159	22	CCACCGTTAGTTTGACCGGA	59.966	20	256	1	p2	(AG)16	32	3
e5d4cb70aaf84024b451fbb06852362c<6>	CCATGAGTTGGTGGATCGATG	58.784	21	CCACCGTTAGTTTGACCGGA	59.966	20	256	1	p2	(AG)16	32	3
9e7c034eaa02418f984b9c7ae2b49a10<1>	AGATGGATGAGGGAGTGAGCT	60.062	21	CCATTGCACAACATATACTTTTATTCC	57.752	27	241	1	p2	(AG)18	36	3
67e816995eb3476b97bc552dbab25163<1>	GGAGCCTGACATGGTTGTGA	59.963	20	TTCCTGCCCTTTCCACCTTC	59.888	20	173	1	p3	(TCT)12	36	3
67e816995eb3476b97bc552dbab25163<2>	AGGAGCCTGACATGGTTGTG	59.963	20	TTCCTGCCCTTTCCACCTTC	59.888	20	174	1	p3	(TCT)12	36	3
f07aa99052324ddfb892697137f3ed63<1>	TGGAATCGGAGGCAGAATCG	59.895	20	GACAATTCCGACAATGGGCG	59.901	20	154	2	p3	(GAG)10	30	3
f07aa99052324ddfb892697137f3ed63<2>	GGAGGCAGAATCGAAGGCTT	60.107	20	GACAATTCCGACAATGGGCG	59.901	20	147	2	p3	(GAG)10	30	3
6c3ecca4d3cd4a9fac847906127980e6<1>	AGTAGGCCTGCTTATTCGGC	59.893	20	TGCTTGGAATGGATCAGGAGA	58.801	21	209	1	p5	(CTCTT)6	30	3
6abe822a03724a4eb4abd6ae607ff679<1>	TGTGGTGAAAAGGGAGACACT	59.156	21	GCCAACCCAACAACACCTTC	59.896	20	133	1	p2	(AG)17	34	3
6abe822a03724a4eb4abd6ae607ff679<2>	GTGGTGAAAAGGGAGACACTCT	59.895	22	GCCAACCCAACAACACCTTC	59.896	20	132	1	p2	(AG)17	34	3
9630ada443a24689a6601fb593d91910<1>	GACAATGCGCAAACCCACAT	60.038	20	TGTTGCTTACTGGTCTGGGC	60.251	20	173	1	p6	(GTCTTC)6	36	3
9630ada443a24689a6601fb593d91910<2>	GACAATGCGCAAACCCACAT	60.038	20	GTTGCTTACTGGTCTGGGCA	60.251	20	172	1	p6	(GTCTTC)6	36	3
af582e136d9d4d42b7a0e75406ee7520<5>	AGAGGTTACCGGCGCTAAAC	60.108	20	GGCTCCATTCCCACCTCAAA	59.960	20	248	1	p2	(GA)16	32	3
ff650c24796849bb90f964e745e07119<1>	GCGTGCCTTCTGTGTTGAAA	59.620	20	TGACGCTTGTTTCAGAAAGATTCA	59.426	24	248	1	p2	(TC)15	30	3
eb1d5997900d49a5b3de162644d17679<2>	TGGTCATGAGGTGCAAGTCC	59.963	20	TGACGCTTGTTTCAGAAAGATTCA	59.426	24	268	1	p2	(TC)15	30	3
eb1d5997900d49a5b3de162644d17679<3>	TGGTCATGAGGTGCAAGTCC	59.963	20	TGACGCTTGTTTCAGAAAGATTCAA	59.934	25	268	1	p2	(TC)15	30	3
eb1d5997900d49a5b3de162644d17679<4>	TGGTCATGAGGTGCAAGTCC	59.963	20	TGACGCTTGTTTCAGAAAGATTC	57.904	23	268	1	p2	(TC)15	30	3
eb1d5997900d49a5b3de162644d17679<5>	TGGTCATGAGGTGCAAGTCC	59.963	20	GACGCTTGTTTCAGAAAGATTCA	57.904	23	267	1	p2	(TC)15	30	3
81b38984e76643e1a2bd5881010452e0<1>	CGATCTAGGTTTCCCGGTGG	59.896	20	CGTGATACAGACTCGCCGAA	59.902	20	105	1	p2	(GA)15	30	3
996f1f45c1f249af852155332996baef<1>	GGTTTCCTCCCTTGCCATCA	59.960	20	CGTGATACAGACTCGCCGAA	59.902	20	219	1	p2	(GA)15	30	3
996f1f45c1f249af852155332996baef<2>	TTCCTCCCTTGCCATCAACC	59.960	20	CGTGATACAGACTCGCCGAA	59.902	20	220	1	p2	(GA)17	34	3
996f1f45c1f249af852155332996baef<3>	CTGGTTTCCTCCCTTGCCAT	59.960	20	CGTGATACAGACTCGCCGAA	59.902	20	225	1	p2	(GA)17	34	3
996f1f45c1f249af852155332996baef<4>	TGGTTTCCTCCCTTGCCATC	59.960	20	CGTGATACAGACTCGCCGAA	59.902	20	224	1	p2	(GA)17	34	3
38ffb592854e485b9c7e7ed10f33aabc<1>	GTCGGCGGAAGTTGGATAGA	59.541	20	GGGTCATCTCCCCTCTCTCT	59.439	20	156	1	p2	(AG)15	30	3
38ffb592854e485b9c7e7ed10f33aabc<3>	GGTCGGCGGAAGTTGGATAG	60.530	20	GGGTCATCTCCCCTCTCTCT	59.439	20	159	1	p2	(AG)16	32	3
921c999e9d354af9af41389052925996<1>	TGTGATTGTCCTTTGCCTGTTG	59.638	22	TGCTCATGCTTTGGTTGTGC	59.968	20	276	1	p2	(AG)20	40	3
921c999e9d354af9af41389052925996<2>	GTGATTGTCCTTTGCCTGTTGT	59.638	22	TGCTCATGCTTTGGTTGTGC	59.968	20	279	1	p2	(AG)22	44	3
3c8dff8f03534b2fa2c6e09380007e18<1>	CCATACACCCGGCGTAAGAA	59.824	20	CATTAGCAGGCCAAGACCCA	60.034	20	193	1	p2	(AG)20	40	3
25080894c2ff4f59b978ef9f05f3b95a<1>	ACGCCAAAGAGGAGGAACTG	59.965	20	CTCATGGTCCCTGTCGTAGC	59.897	20	222	1	p2	(AG)20	40	3
8faa513a67194cc7af9f580df909a9c3<1>	ACGCCAAAGAGGAGGAACTG	59.965	20	ACCCAACTCCTCCTCATGGT	60.179	20	234	1	p2	(AG)20	40	3
c817a6424d3641e38d4068967a466e82<1>	CCATACACCCGGCGTAAGAA	59.824	20	CTCATGGTCCCTGTCGTAGC	59.897	20	166	1	p2	(AG)20	40	3
9975c6bacb104349afa81d5755a52bd2<1>	ACGCCAAAGAGGAGGAACTG	59.965	20	CATTAGCAGGCCAAGACCCA	60.034	20	249	1	p2	(AG)20	40	3
92afb295dc34496192088353775d1509<2>	GAGGGTTAGGGTTTGGGGTG	59.961	20	GATGGGGGTGGAAGATCGAG	59.605	20	213	1	p2	(GA)22	44	3
92afb295dc34496192088353775d1509<6>	GAGGGTTAGGGTTTGGGGTG	59.961	20	TGATGGGGGTGGAAGATCGA	60.326	20	216	1	p2	(GA)23	46	3
8b435565451146f292db2addf4958232<1>	GAGGGTTAGGGTTTGGGGTG	59.961	20	AGTGAAGGGATCGAAGGCAG	59.461	20	157	1	p2	(GA)22	44	3
8b435565451146f292db2addf4958232<2>	GAGGGTTAGGGTTTGGGGTG	59.961	20	GTGAAGGGATCGAAGGCAGT	59.749	20	162	1	p2	(GA)25	50	3
5b8f1fcc83484f418c27285c21e24fb1<1>	TGGTTGAGTCAGAACACCTCC	59.584	21	GCCGAACATTGAGGGAAGGT	60.323	20	110	1	p2	(CT)15	30	3
5b8f1fcc83484f418c27285c21e24fb1<3>	TGGTTGAGTCAGAACACCTCC	59.584	21	TCGCCGAACATTGAGGGAAG	60.391	20	112	1	p2	(CT)15	30	3
5b8f1fcc83484f418c27285c21e24fb1<4>	GGTTGAGTCAGAACACCTCCT	59.305	21	GCCGAACATTGAGGGAAGGT	60.323	20	109	1	p2	(CT)15	30	3
5b8f1fcc83484f418c27285c21e24fb1<5>	TGGTTGAGTCAGAACACCTCC	59.584	21	GTCGCCGAACATTGAGGGAA	60.672	20	113	1	p2	(CT)15	30	3
5b8f1fcc83484f418c27285c21e24fb1<6>	GGTTGAGTCAGAACACCTCCT	59.305	21	TCGCCGAACATTGAGGGAAG	60.391	20	111	1	p2	(CT)15	30	3
558d4de3f7054e96a317e77a1b90ab16<2>	TGGTTTGTGGGCTTCCTTGT	60.033	20	TGGAGGGATGGAGGAACAGT	59.881	20	264	1	p3	(TAG)10	30	3
558d4de3f7054e96a317e77a1b90ab16<3>	TGGTTTGTGGGCTTCCTTGT	60.033	20	CCTTGGAGGGATGGAGGAAC	59.451	20	267	1	p3	(TAG)10	30	3
558d4de3f7054e96a317e77a1b90ab16<5>	TGGGCTTCCTTGTCATCACC	59.962	20	TGGAGGGATGGAGGAACAGT	59.881	20	257	1	p3	(TAG)10	30	3
ad1f3fbe3fad421395c1ee63e6967a5b<1>	TCGCAGGTAGAACGCTTGAG	60.109	20	CGTGATACAGACTCGCCGAA	59.902	20	153	1	p2	(GA)17	34	3
a93596ff45ef444e848611914202f32d<3>	ATCCCACCGAAACCACTGAC	59.964	20	GAGGCCGCTGAGAAAGACTC	60.459	20	161	1	p6	(AGAGGA)5	30	3
67e43a6917cf4f34a521871d8be55c8e<1>	ATATGTCTGAGGAGGGCGGT	60.105	20	TGGCACACATTTAGGACCCA	59.226	20	215	1	p2	(CT)15	30	3
67e43a6917cf4f34a521871d8be55c8e<3>	CATATGTCTGAGGAGGGCGG	59.680	20	TGGCACACATTTAGGACCCA	59.226	20	216	1	p2	(CT)15	30	3
53704558752d45048741b84317b68871<59>	TCTTCATCAACAGGTGCGGA	59.315	20	GGTTGTTGTGGCTCGAATCC	59.478	20	156	1	p2	(CT)20	40	2
53704558752d45048741b84317b68871<60>	CTCTTCATCAACAGGTGCGG	58.918	20	TGTTGTGGCTCGAATCCAGA	59.315	20	154	1	p2	(CT)20	40	2
53704558752d45048741b84317b68871<61>	CTCTTCATCAACAGGTGCGG	58.918	20	GGTTGTTGTGGCTCGAATCC	59.478	20	157	1	p2	(CT)20	40	2
53704558752d45048741b84317b68871<62>	TCTTCATCAACAGGTGCGGA	59.315	20	TTGTTGTGGCTCGAATCCAGA	59.928	21	154	1	p2	(CT)20	40	2
53704558752d45048741b84317b68871<63>	TCTTCATCAACAGGTGCGGA	59.315	20	TGTTGTGGCTCGAATCCAGA	59.315	20	153	1	p2	(CT)20	40	2
4f0bf83d161b4dc8b1a24309a818b478<1>	TGCCATTCTCTTTCCTCCCC	59.374	20	CTCCCTCCCCCGTTTTCATC	60.107	20	179	1	p2	(CT)17	34	2
9fad4f4a416e49c0865566eacff9fd4f<3>	GGCCGCGTGAGATGTGTATA	59.968	20	GCTGCTGCTCGAATCCAGAT	60.532	20	197	1	p2	(CT)20	40	2
e38a90973f454f02a4676a0a0e87dbc7<1>	ATGTTCCTTCCCCCACGAAC	59.962	20	AGCGATTGCAATGATCACGG	59.341	20	132	1	p2	(AG)17	34	2
e38a90973f454f02a4676a0a0e87dbc7<2>	ATGTTCCTTCCCCCACGAAC	59.962	20	GCGATTGCAATGATCACGGT	59.622	20	131	1	p2	(AG)17	34	2
6128cbc3635d4e15902103deb350d710<1>	CCGTCCCTATTCCTGGACCA	60.690	20	TGAGAACCCCGAACCCAATG	59.962	20	195	1	p3	(CTT)11	33	2
6128cbc3635d4e15902103deb350d710<2>	TCCCTATTCCTGGACCAAGGT	59.918	21	TGAGAACCCCGAACCCAATG	59.962	20	192	1	p3	(CTT)11	33	2
6128cbc3635d4e15902103deb350d710<3>	ACCGTCCCTATTCCTGGACC	60.690	20	TGAGAACCCCGAACCCAATG	59.962	20	196	1	p3	(CTT)11	33	2
6128cbc3635d4e15902103deb350d710<4>	CGTCCCTATTCCTGGACCAA	58.799	20	TGAGAACCCCGAACCCAATG	59.962	20	194	1	p3	(CTT)11	33	2
6128cbc3635d4e15902103deb350d710<8>	CGTCCCTATTCCTGGACCAAG	59.861	21	TGAGAACCCCGAACCCAATG	59.962	20	194	1	p3	(CTT)11	33	2
640e2d722c0b4844a6005d08b9c49212<1>	TCTTTATCCAGCCCCGCAAG	60.107	20	GCGATTGCAATGATCACGGT	59.622	20	102	1	p2	(AG)17	34	2
640e2d722c0b4844a6005d08b9c49212<2>	TTTCTTTATCCAGCCCCGCA	59.670	20	GCGATTGCAATGATCACGGT	59.622	20	104	1	p2	(AG)17	34	2
3c089593309643cdaf91d6477772af5a<1>	ACCGTCCCTATTCCTGGACC	60.690	20	ATCATGTTGGCTACCTGCGT	59.747	20	162	1	p3	(CTT)11	33	2
3c089593309643cdaf91d6477772af5a<2>	CCGTCCCTATTCCTGGACCA	60.690	20	ATCATGTTGGCTACCTGCGT	59.747	20	161	1	p3	(CTT)11	33	2
cf3695ca763d4c5a92367bf377dd5339<1>	TCCGCTACATGAATCATGCA	57.382	20	GGAGGATCAATTAAGGATAGTGTTG	57.264	25	223	1	p6	(CCTAAC)5	30	2
cf3695ca763d4c5a92367bf377dd5339<2>	ATCCGCTACATGAATCATGCA	57.870	21	GGAGGATCAATTAAGGATAGTGTTGA	58.490	26	224	1	p6	(CCTAAC)5	30	2
cf3695ca763d4c5a92367bf377dd5339<3>	TCCGCTACATGAATCATGCAT	57.870	21	GGAGGATCAATTAAGGATAGTGTTGA	58.490	26	223	1	p6	(CCTAAC)5	30	2
cf3695ca763d4c5a92367bf377dd5339<4>	TCCGCTACATGAATCATGCA	57.382	20	GGAGGATCAATTAAGGATAGTGTTGAA	59.007	27	223	1	p6	(CCTAAC)5	30	2
cf3695ca763d4c5a92367bf377dd5339<5>	TCCGCTACATGAATCATGCA	57.382	20	GGAGGATCAATTAAGGATAGTGTTGA	58.490	26	223	1	p6	(CCTAAC)5	30	2
0af7990c06a04167a35d8eaaa7a92979<1>	AAGAACCTGGTGATCTGGCG	60.036	20	TTTCTGCTCCGTATACCCGC	59.896	20	216	1	p2	(GA)15	30	2
0af7990c06a04167a35d8eaaa7a92979<2>	AGGAAAGCGGAAGAACCTGG	59.963	20	TTTCTGCTCCGTATACCCGC	59.896	20	226	1	p2	(GA)15	30	2
9fa3ae5f05464a859cdb27d619593a5d<1>	CGGAATGGGTTCTTGGTGGA	59.962	20	TTTCTGCTCCGTATACCCGC	59.896	20	198	1	p2	(GA)15	30	2
9fa3ae5f05464a859cdb27d619593a5d<2>	GTTCTTGGTGGAGGGAGACG	60.037	20	TTTCTGCTCCGTATACCCGC	59.896	20	190	1	p2	(GA)15	30	2
cf000ddf31124a3aa5760e26cb4ff00b<1>	CGTCTGTGCAGGTCTTCTCT	59.399	20	ATTGCTGCTGCTCGAATCCA	60.393	20	176	1	p2	(CT)23	46	2
cf000ddf31124a3aa5760e26cb4ff00b<2>	CGTCTGTGCAGGTCTTCTCT	59.399	20	GCTGCTGCTCGAATCCAGAT	60.532	20	173	1	p2	(CT)23	46	2
cf000ddf31124a3aa5760e26cb4ff00b<3>	CGTCTGTGCAGGTCTTCTCTT	60.000	21	ATTGCTGCTGCTCGAATCCA	60.393	20	176	1	p2	(CT)23	46	2
038bdee22a6e4409a65b4804da08ea56<76>	GGAAACCGCTCTCTCTCACC	60.109	20	CGAAATAATGCCCCGCAGTG	59.971	20	272	1	p2	(CT)20	40	2
038bdee22a6e4409a65b4804da08ea56<77>	GGAAACCGCTCTCTCTCACC	60.109	20	TCGAAATAATGCCCCGCAGT	60.107	20	273	1	p2	(CT)20	40	2
6676cb30956f44a5ac5fd54684f2362a<46>	GGAAACCGCTCTCTCTCACC	60.109	20	TTCCTTTCCGTGCGGTTCTT	60.179	20	248	1	p2	(CT)20	40	2
6676cb30956f44a5ac5fd54684f2362a<47>	GGAAACCGCTCTCTCTCACC	60.109	20	TTTCCTTTCCGTGCGGTTCT	60.179	20	249	1	p2	(CT)20	40	2
b07e99676fff4cc59da4ce30e61c84e0<217>	ACCTCGCTAGCTATGAGATTGG	59.439	22	CCATTGCACAACATATACTTTTATTCC	57.752	27	202	1	p2	(AG)18	36	2
c037d1256eba4681933739b2fc5b6e85<31>	TCTTCAGGGCCTCAATCAAGG	59.717	21	TCTGTCGAGGAATTGGCTAGC	59.863	21	278	1	p2	(AG)20	40	2
c037d1256eba4681933739b2fc5b6e85<33>	TCTTCAGGGCCTCAATCAAGG	59.717	21	CTGTCGAGGAATTGGCTAGCT	59.862	21	277	1	p2	(AG)20	40	2
c037d1256eba4681933739b2fc5b6e85<44>	ATGTGCCTTTCTTCAGGGCC	60.613	20	AGGAATTGGCTAGCTTTGATCA	57.759	22	280	1	p2	(AG)20	40	2
c037d1256eba4681933739b2fc5b6e85<61>	GCCTTTCTTCAGGGCCTCAA	60.251	20	CTGTCGAGGAATTGGCTAGC	58.424	20	280	1	p2	(AG)19	38	2
c037d1256eba4681933739b2fc5b6e85<62>	GCCTTTCTTCAGGGCCTCAA	60.251	20	CTGTCGAGGAATTGGCTAGCT	59.862	21	280	1	p2	(AG)19	38	2
6c3bb0f4658f490d94fc68cd9df50bf1<1>	GTTTGTTGGCATGGATCCCG	59.827	20	GGGGATCGGTTTCTGAAGGG	60.107	20	174	1	p2	(CT)17	34	2
6c3bb0f4658f490d94fc68cd9df50bf1<2>	GTTTGTTGGCATGGATCCCG	59.827	20	GGGGTTAGGGGATCGGTTTC	59.818	20	181	1	p2	(CT)17	34	2
fbdba311b801498da04adaf209156efc<1>	GCCCTCTTTGTCTTCCGGAA	59.964	20	TAGCACAACCCCAAACGTAA	57.365	20	159	1	p4	(TATC)9	36	2
fbdba311b801498da04adaf209156efc<2>	ATCACGAGGCCCTCTTTGTC	59.749	20	TAGCACAACCCCAAACGTAA	57.365	20	167	1	p4	(TATC)9	36	2
fbdba311b801498da04adaf209156efc<3>	CACGAGGCCCTCTTTGTCTT	59.965	20	TAGCACAACCCCAAACGTAA	57.365	20	165	1	p4	(TATC)9	36	2
72c34af616e0416d9109efed71bcc0f2<1>	GTTGAAGATCACGAGGCCCT	59.749	20	TAGCACAACCCCAAACGTAA	57.365	20	174	1	p4	(TATC)9	36	2
72c34af616e0416d9109efed71bcc0f2<3>	GATCACGAGGCCCTCTTTGT	59.749	20	TAGCACAACCCCAAACGTAA	57.365	20	168	1	p4	(TATC)9	36	2
9f8d7a9b50654bb191bb146bcdfdecd2<2>	GCTTGTGATCGTCATCAAGTGG	59.905	22	AGAGCTCTTGTGTCAGTTGGA	58.958	21	251	1	p2	(AG)18	36	2
02479be11ef6455c91b632f7fa2a491d<3>	CGTCCTGGCTAGTGGTTGAA	59.680	20	TGGAGATCCTGGACATTCTTATGA	58.781	24	165	1	p2	(TC)15	30	2
4e8a58b11c854c7d82118b50a1031d01<1>	CCCCTCCAGATCTAGCAGGA	59.810	20	TCTTCCTACCTCCCCCGTTT	59.882	20	167	1	p2	(CT)16	32	2
4e8a58b11c854c7d82118b50a1031d01<2>	CCCCTCCAGATCTAGCAGGA	59.810	20	TTCTTCCTACCTCCCCCGTT	59.882	20	168	1	p2	(CT)16	32	2
3d3c7de30351437ba76792758dd76167<18>	TGAGGGGTTTTGGCGATCTC	60.035	20	GGCTCCATTCCCACCTCAAA	59.960	20	176	1	p2	(GA)17	34	2
3d3c7de30351437ba76792758dd76167<19>	GGGTTTTGAGGGGTTTTGGC	59.892	20	GGCTCCATTCCCACCTCAAA	59.960	20	182	1	p2	(GA)17	34	2
5d728690bcf842918751c0281706e9e9<12>	TGACGGTTGGGGATCGATTG	60.108	20	GGCTCCATTCCCACCTCAAA	59.960	20	136	1	p2	(GA)17	34	2
5d728690bcf842918751c0281706e9e9<13>	TCTTTGACGGTTGGGGATCG	60.037	20	GGCTCCATTCCCACCTCAAA	59.960	20	140	1	p2	(GA)17	34	2
5d728690bcf842918751c0281706e9e9<14>	CTTTGACGGTTGGGGATCGA	60.037	20	GGCTCCATTCCCACCTCAAA	59.960	20	139	1	p2	(GA)17	34	2
9e7c034eaa02418f984b9c7ae2b49a10<2>	AGATGGATGAGGGAGTGAGC	58.577	20	TGCACAACATATACTTTTATTCCTTCA	57.763	27	237	1	p2	(AG)18	36	2
9e7c034eaa02418f984b9c7ae2b49a10<3>	AGATGGATGAGGGAGTGAGCT	60.062	21	GCACAACATATACTTTTATTCCTTCAC	57.497	27	245	1	p2	(AG)21	42	2
9e7c034eaa02418f984b9c7ae2b49a10<5>	GATGGATGAGGGAGTGAGCT	58.577	20	TGCACAACATATACTTTTATTCCTTCA	57.763	27	245	1	p2	(AG)21	42	2
9e7c034eaa02418f984b9c7ae2b49a10<6>	AGATGGATGAGGGAGTGAGCT	60.062	21	TGCACAACATATACTTTTATTCCTTCA	57.763	27	246	1	p2	(AG)21	42	2
3781fa6ed0434e889922fbedd10d444d<50>	ACCTCGCTAGCTATGAGATTGG	59.439	22	TGCACAACATATACTTTTATTCCTTCA	57.763	27	198	1	p2	(AG)18	36	2
e01e96a1bf4e4e2191a04ab0d37a14e6<1>	AGGCAAGTCGACAAGTTCCA	59.532	20	TCTTTTGGCTGAGTGCGTGT	60.464	20	209	1	p2	(GA)19	38	2
e85252b4fb5b4a6f865a0f276cb2547b<1>	CGGGGGAAGAGGAGTACTGA	60.033	20	CTCTTTCCCTTCTCCACCAGT	59.019	21	197	1	p2	(TC)17	34	2
e85252b4fb5b4a6f865a0f276cb2547b<2>	CGGGGGAAGAGGAGTACTGA	60.033	20	TCTTTCCCTTCTCCACCAGTG	59.300	21	198	1	p2	(TC)18	36	2
9763edbf1c144666a4e2714d4718b4bb<1>	CCATCGAGTCCATGCACCAT	60.179	20	CCACCATGTTTTCCACCTGC	59.682	20	233	1	p2	(TC)23	46	2
27248b967d0d42daa256a67daeedad3b<1>	AACCATCGAGTCCATGCACC	60.393	20	CCACCATGTTTTCCACCTGC	59.682	20	235	1	p2	(TC)23	46	2
0bd90a4c6c344c709d7c1d8301e5eb1b<40>	TTATCCAACCCCGCAAGCAA	60.251	20	ACCAAATCAACCAGCGATTGC	60.068	21	116	1	p2	(AG)15	30	2
0bd90a4c6c344c709d7c1d8301e5eb1b<41>	TATCCAACCCCGCAAGCAAA	60.251	20	ACCAAATCAACCAGCGATTGC	60.068	21	115	1	p2	(AG)15	30	2
5d5e3964848a4539bce6f7f6db3ba3ee<1>	TCTTAACATCTAGGCCGCCG	59.612	20	AGAAAAGATGTAGCCTTGCGG	58.640	21	144	1	p6	(CCTTCT)5	30	2
5d5e3964848a4539bce6f7f6db3ba3ee<2>	TCTTAACATCTAGGCCGCCG	59.612	20	GAAAAGATGTAGCCTTGCGG	57.167	20	143	1	p6	(CCTTCT)5	30	2
5d5e3964848a4539bce6f7f6db3ba3ee<3>	TCTTAACATCTAGGCCGCCG	59.612	20	AAGAAAAGATGTAGCCTTGCGG	59.250	22	145	1	p6	(CCTTCT)5	30	2
c7c6045f861b4a12bb217b4b7c89eea8<1>	CAGTGGCGTAACCTAAGGGG	60.108	20	AATAAGATTAGGGCCACCTCTC	57.016	22	108	1	p6	(AGAGGG)5	30	2
468b0f69af4241d88442b840df59c223<1>	TTGGTAGTGAGCAGCAGTGG	59.965	20	AATAAGATTAGGGCCACCTCTC	57.016	22	122	1	p6	(AGAGGG)5	30	2
4c374d29295d42e19a10fe01fa68e192<1>	GCTAATCATACGCGCAGGGA	60.320	20	TGGAGGGATGGAGGAACAGT	59.881	20	179	1	p3	(TAG)10	30	2
fb7ff057821543c59d92a6166bbf4cc9<1>	ACCTAAACTTTCACCACCGCT	59.858	21	TCAGCATCAATCAATCTTTTCCCC	59.597	24	225	1	p2	(TC)20	40	2
fb7ff057821543c59d92a6166bbf4cc9<2>	ACCTAAACTTTCACCACCGCT	59.858	21	CAGCATCAATCAATCTTTTCCCCT	59.595	24	224	1	p2	(TC)20	40	2
fb7ff057821543c59d92a6166bbf4cc9<4>	CACCTAAACTTTCACCACCGC	59.734	21	GCATCAATCAATCTTTTCCCCTCC	60.202	24	223	1	p2	(TC)20	40	2
fb7ff057821543c59d92a6166bbf4cc9<5>	ACCTAAACTTTCACCACCGCT	59.858	21	GCATCAATCAATCTTTTCCCCTCC	60.202	24	222	1	p2	(TC)20	40	2
fb7ff057821543c59d92a6166bbf4cc9<6>	CACCTAAACTTTCACCACCGC	59.734	21	TCAGCATCAATCAATCTTTTCCCC	59.597	24	226	1	p2	(TC)20	40	2
a45fcbe3ae7e4d86bc54d25928493c9c<1>	ACAAGTGTCCAGAGGGGGTA	59.807	20	CCCTTGCGCATGCTTACTTC	59.901	20	139	1	p2	(GA)15	30	2
6e0f01c69f734b25bbee2951fc17df01<1>	GATTGGCCAAGCTAGGGTCA	59.744	20	CCCTTGCGCATGCTTACTTC	59.901	20	258	1	p2	(GA)15	30	2
6e0f01c69f734b25bbee2951fc17df01<3>	GATTGGCCAAGCTAGGGTCA	59.744	20	CTCTTTTTGCCCTTGCGCAT	60.038	20	269	1	p2	(GA)16	32	2
24b230cf4b2544aea3769bb98eb847ed<1>	ACAAGTGTCCAGAGGGGGTA	59.807	20	CTCCTCTTTTTGCCCTTGCG	59.758	20	151	1	p2	(GA)15	30	2
24b230cf4b2544aea3769bb98eb847ed<2>	ACAAGTGTCCAGAGGGGGTA	59.807	20	CTCTTTTTGCCCTTGCGCAT	60.038	20	150	1	p2	(GA)16	32	2
b690239fbcbe445888d20324f8132713<1>	GCTTGGTTCATTTTAGACTTGGC	58.762	23	CCACCACTCGGATAGCCAAA	59.748	20	172	1	p5	(GGCTC)9	45	2
b690239fbcbe445888d20324f8132713<3>	GCTTGGTTCATTTTAGACTTGGC	58.762	23	CCCAAATCTCCACCACTCGG	60.393	20	181	1	p5	(GGCTC)9	45	2
b690239fbcbe445888d20324f8132713<4>	TGGCTTGGTTCATTTTAGACTTGG	59.719	24	CCACCACTCGGATAGCCAAA	59.748	20	174	1	p5	(GGCTC)9	45	2
f89176bb02444c438c6a5b9fad5e2446<2>	TGGCTTGGTTCATTTTAGACTTGG	59.719	24	CCCAAATCTCCACCACTCGG	60.393	20	183	1	p5	(GGCTC)9	45	2
55b82d40ca604689adf9f8efe63e9649<1>	GCTTGGTTCATTTTAGACTTGGC	58.762	23	CCCCAAATCTCCACCACTCG	60.393	20	182	1	p5	(GGCTC)9	45	2
67cc0aa301374d60a86e1a8a8b17c9ee<1>	ACGACGAACTCACTGACACC	59.970	20	AGGAGACGATGCCATTTGGG	60.107	20	183	2	p2	(AG)15	30	2
67cc0aa301374d60a86e1a8a8b17c9ee<2>	ACGACGAACTCACTGACACC	59.970	20	ACGATGCCATTTGGGGGAAA	60.252	20	178	2	p2	(AG)15	30	2
8964d1efce754b1c84df632949e39e82<2>	GGAGCCGCGATGAAATGATG	59.763	20	CTCGCATCTTGGTGTGGAGT	60.037	20	145	2	p2	(AG)22	44	2
8964d1efce754b1c84df632949e39e82<3>	AGGAGCCGCGATGAAATGAT	59.893	20	TCTCGCATCTTGGTGTGGAG	59.753	20	147	2	p2	(AG)22	44	2
8964d1efce754b1c84df632949e39e82<4>	AGGAGCCGCGATGAAATGAT	59.893	20	CTCGCATCTTGGTGTGGAGT	60.037	20	146	2	p2	(AG)22	44	2
8964d1efce754b1c84df632949e39e82<7>	GAGCCGCGATGAAATGATGG	59.763	20	CTCGCATCTTGGTGTGGAGT	60.037	20	142	2	p2	(AG)21	42	2
729b58d0faac4101a89c1becd62e3d46<2>	AGGAGCCGCGATGAAATGAT	59.893	20	CGTAAACGTGGACGCTTTCC	59.838	20	175	2	p2	(AG)22	44	2
834e6df82aa940c88d28ff6c438bfc55<1>	GGTTCATTTTAGACTTGGCTAGGC	59.903	24	CCACCACTCGGATAGCCAAA	59.748	20	158	1	p5	(GGCTC)6	30	2
834e6df82aa940c88d28ff6c438bfc55<3>	GCTTGGTTCATTTTAGACTTGGCT	60.022	24	CCACCACTCGGATAGCCAAA	59.748	20	162	1	p5	(GGCTC)6	30	2
a159c992bacd41159b67de3fbd8a0cc6<1>	GCTTGGTTCATTTTAGACTTGGCT	60.022	24	CCCCAAATCTCCACCACTCG	60.393	20	172	1	p5	(GGCTC)6	30	2
a159c992bacd41159b67de3fbd8a0cc6<3>	GCTTGGTTCATTTTAGACTTGGCT	60.022	24	CCCAAATCTCCACCACTCGG	60.393	20	171	1	p5	(GGCTC)6	30	2
a159c992bacd41159b67de3fbd8a0cc6<4>	GGTTCATTTTAGACTTGGCTAGGC	59.903	24	CCCAAATCTCCACCACTCGG	60.393	20	167	1	p5	(GGCTC)6	30	2
ffd7c7ab18e14556bf482cf1480eb28a<1>	ACTCTCCGCCCCTAAAGCTA	60.032	20	CTGTGGCCAAACTCCATTGC	60.038	20	191	1	p2	(TC)23	46	2
ffd7c7ab18e14556bf482cf1480eb28a<2>	TACTCTCCGCCCCTAAAGCT	60.032	20	CTGTGGCCAAACTCCATTGC	60.038	20	192	1	p2	(TC)23	46	2
576dd1ac4a934411a0ef0853433cb0e6<1>	CACTTCGGGATTGGCCTCTT	60.035	20	ACGCTGCAATGAGGTAACCA	59.964	20	175	1	p3	(TCT)11	33	2
576dd1ac4a934411a0ef0853433cb0e6<3>	GGATTGGCCTCTTTCTCGCT	60.107	20	ACGCTGCAATGAGGTAACCA	59.964	20	168	1	p3	(TCT)11	33	2
594f8332fb974283ae850f2da26b9c98<1>	ATTGGCCTCTTTCTCGCTCC	60.107	20	ACGCTGCAATGAGGTAACCA	59.964	20	166	1	p3	(TCT)11	33	2
47406e818ff448b7af87ef74c80bc87e<1>	TCATGCCCACTTGTTCCTCC	59.962	20	TTGCAGACGTGAGAACTCCC	59.966	20	160	1	p2	(CT)23	46	2
47406e818ff448b7af87ef74c80bc87e<2>	TCATGCCCACTTGTTCCTCC	59.962	20	ACGTGAGAACTCCCCAAACC	59.892	20	152	1	p2	(CT)22	44	2
f2ded639c4c043e7a92697aadf03d285<1>	TCATGCCCACTTGTTCCTCC	59.962	20	CGTGAGAACTCCCCAAACCA	59.892	20	153	1	p2	(CT)23	46	2
1e5b5b5fd6b34ad5a37f484c7482e6bc<1>	TCTCAAGCCGTACATGCCAG	60.108	20	CGATGCATGTCAAAGTGTGGT	59.463	21	241	1	p6	(AGAGGG)5	30	2
1e5b5b5fd6b34ad5a37f484c7482e6bc<2>	CTCAAGCCGTACATGCCAGA	60.108	20	CGATGCATGTCAAAGTGTGGT	59.463	21	240	1	p6	(AGAGGG)5	30	2
1e5b5b5fd6b34ad5a37f484c7482e6bc<3>	TCAAGCCGTACATGCCAGAG	60.108	20	CGATGCATGTCAAAGTGTGGT	59.463	21	239	1	p6	(AGAGGG)5	30	2
1e5b5b5fd6b34ad5a37f484c7482e6bc<4>	CTCAAGCCGTACATGCCAGA	60.108	20	TCGATGCATGTCAAAGTGTGG	59.194	21	241	1	p6	(AGAGGG)5	30	2
1e5b5b5fd6b34ad5a37f484c7482e6bc<6>	TCAAGCCGTACATGCCAGAG	60.108	20	TCGATGCATGTCAAAGTGTGG	59.194	21	240	1	p6	(AGAGGG)5	30	2
a9d88151ddd149a38aee90b0950ad0b2<7>	GCGCTCTCCAGGATGATGTT	60.179	20	TGGAGATCCTGGACATTCTTATG	57.442	23	244	1	p2	(TC)20	40	2
a9d88151ddd149a38aee90b0950ad0b2<8>	GCGCTCTCCAGGATGATGTT	60.179	20	TGGAGATCCTGGACATTCTTATGA	58.781	24	244	1	p2	(TC)20	40	2
c99afd15eaf74d15b278b320fd485726<1>	GGCCAGTTTGGTCACTAGGA	59.309	20	GTGGTGGGAGTGTGTGTTCT	59.820	20	129	1	p2	(CT)17	34	2
c99afd15eaf74d15b278b320fd485726<2>	AGGCCAGTTTGGTCACTAGG	59.307	20	GTGGTGGGAGTGTGTGTTCT	59.820	20	130	1	p2	(CT)17	34	2
a476c9d7d9f645ecbe92fe9e66ac966e<1>	TACACCCTCGAGGCATGAGA	60.034	20	GGTCGACCTCTAAGTGTGCA	59.398	20	172	1	p2	(CT)15	30	2
a476c9d7d9f645ecbe92fe9e66ac966e<3>	TACACCCTCGAGGCATGAGA	60.034	20	GGTCGACCTCTAAGTGTGCAT	59.795	21	174	1	p2	(CT)16	32	2
a476c9d7d9f645ecbe92fe9e66ac966e<4>	TACACCCTCGAGGCATGAGA	60.034	20	AGGTCGACCTCTAAGTGTGC	59.111	20	175	1	p2	(CT)16	32	2
950f45a7ac16495084484d5ba61cdff6<1>	TACACCCTCGAGGCATGAGA	60.034	20	TGTGCATAAGTCGTGCTCTGT	59.999	21	158	1	p2	(CT)15	30	2
950f45a7ac16495084484d5ba61cdff6<3>	TACACCCTCGAGGCATGAGA	60.034	20	AGTGTGCATAAGTCGTGCTCT	59.726	21	162	1	p2	(CT)16	32	2
0499e3629a114516931028579a361dd5<16>	TCAACAATCTGGAGAACCGG	57.527	20	CAGATCTGTGGCTTCTGCGA	60.108	20	141	1	p2	(AG)19	38	1
0499e3629a114516931028579a361dd5<18>	TCAACAATCTGGAGAACCGG	57.527	20	AGATCTGTGGCTTCTGCGAC	60.108	20	140	1	p2	(AG)19	38	1
0499e3629a114516931028579a361dd5<21>	TCAACAATCTGGAGAACCGG	57.527	20	TCAGATCTGTGGCTTCTGCG	60.108	20	142	1	p2	(AG)19	38	1
0499e3629a114516931028579a361dd5<411>	TGTATCAACAATCTGGACAATCGG	59.124	24	TCAGATCTGTGGCTTCTGCG	60.108	20	146	1	p2	(AG)19	38	1
0499e3629a114516931028579a361dd5<412>	TGTATCAACAATCTGGACAATCGG	59.124	24	CAGATCTGTGGCTTCTGCGA	60.108	20	145	1	p2	(AG)19	38	1
0499e3629a114516931028579a361dd5<413>	TGTATCAACAATCTGGACAATCGG	59.124	24	AGATCTGTGGCTTCTGCGAC	60.108	20	144	1	p2	(AG)19	38	1
0499e3629a114516931028579a361dd5<414>	CTGTATCAACAATCTGGACAATCGG	59.993	25	CAGATCTGTGGCTTCTGCGA	60.108	20	146	1	p2	(AG)19	38	1
0499e3629a114516931028579a361dd5<415>	CTGTATCAACAATCTGGACAATCGG	59.993	25	AGATCTGTGGCTTCTGCGAC	60.108	20	145	1	p2	(AG)19	38	1
724b768bff814918a8c6a96ffeff7b70<39>	ACCACTTGCAGCTAATCCCC	60.034	20	GTTAGGGAACACTGGCACGA	59.966	20	161	1	p2	(GA)17	34	1
724b768bff814918a8c6a96ffeff7b70<40>	CGTGGTACCACTTGCAGCTA	60.038	20	TAGGGAACACTGGCACGAAC	59.966	20	165	1	p2	(GA)17	34	1
724b768bff814918a8c6a96ffeff7b70<43>	ACCACTTGCAGCTAATCCCC	60.034	20	TAGGGAACACTGGCACGAAC	59.966	20	159	1	p2	(GA)17	34	1
724b768bff814918a8c6a96ffeff7b70<122>	ACACCTTGCAGCTAATCCCC	60.034	20	TAGGGAACACAGGCACGAAC	59.966	20	157	1	p2	(GA)16	32	1
724b768bff814918a8c6a96ffeff7b70<124>	ACACCTTGCAGCTAATCCCC	60.034	20	GTTAGGGAACACAGGCACGA	59.966	20	159	1	p2	(GA)16	32	1
6d44f3154f38464d9a2fcf4a03f42a38<20>	ACCACTTGCAGCTAATCCCC	60.034	20	CTTACCACCGTAGCACCGTT	60.038	20	270	1	p2	(GA)17	34	1
f7ab962bf507403ba3301446a2a8a2c6<60>	CGACGATTTGACATCGCGTC	60.045	20	GTTAGGGAACACTGGCACGA	59.966	20	138	1	p2	(GA)17	34	1
f7ab962bf507403ba3301446a2a8a2c6<61>	CGACGATTTGACATCGCGTC	60.045	20	TAGGGAACACTGGCACGAAC	59.966	20	136	1	p2	(GA)17	34	1
f7ab962bf507403ba3301446a2a8a2c6<118>	GATTTGTCATCGCGTCGACG	60.045	20	TAGGGAACACAGGCACGAAC	59.966	20	130	1	p2	(GA)16	32	1
f7ab962bf507403ba3301446a2a8a2c6<119>	GATTTGTCATCGCGTCGACG	60.045	20	GTTAGGGAACACAGGCACGA	59.966	20	132	1	p2	(GA)16	32	1
53704558752d45048741b84317b68871<13>	TCTTCATCAACAGGTGCGGA	59.315	20	GCTGCTGCTCGTATCCAGAT	59.967	20	150	1	p2	(CT)20	40	1
53704558752d45048741b84317b68871<14>	CTCTTCATCAACAGGTGCGG	58.918	20	ATTGCTGCTGCTCGTATCCA	59.821	20	154	1	p2	(CT)20	40	1
53704558752d45048741b84317b68871<15>	TCTTCATCAACAGGTGCGGA	59.315	20	ATTGCTGCTGCTCGTATCCA	59.821	20	153	1	p2	(CT)20	40	1
53704558752d45048741b84317b68871<16>	CTCTTCATCAACAGGTGCGG	58.918	20	GCTGCTGCTCGTATCCAGAT	59.967	20	151	1	p2	(CT)20	40	1
53704558752d45048741b84317b68871<17>	TCTTCATCAACAGGTGCGGA	59.315	20	TTGCTGCTGCTCGTATCCAG	60.461	20	152	1	p2	(CT)20	40	1
23a0a336c6244942b2817f7f0ac969f8<91>	GTTCCTTCCCCCACGAACTT	59.890	20	TGATCACGATTCACGAGCCG	60.525	20	121	1	p2	(AG)18	36	1
23a0a336c6244942b2817f7f0ac969f8<92>	GTTCCTTCCCCCACGAACTT	59.890	20	ATCACGATTCACGAGCCGTC	60.526	20	119	1	p2	(AG)18	36	1
23a0a336c6244942b2817f7f0ac969f8<114>	ATGTTCCTTCCCCCACGAAC	59.962	20	AATGATCACGATTCACGCGC	59.698	20	125	1	p2	(AG)18	36	1
796e9cf74d53458a90d0f75b2d694264<144>	TTTCCCCACGAACTGCCTTC	60.536	20	TGATCACGATTCACGAGCCG	60.525	20	112	1	p2	(AG)16	32	1
796e9cf74d53458a90d0f75b2d694264<352>	CCCCACGATCTGCCTTCTTT	60.035	20	TGATCACGATTCACGAGCCG	60.525	20	109	1	p2	(AG)16	32	1
796e9cf74d53458a90d0f75b2d694264<353>	CCCCACGATCTGCCTTCTTT	60.035	20	GATCACGATTCACGAGCCGT	60.526	20	108	1	p2	(AG)16	32	1
0a05e1d8a2a549a6ad4c9fa52018b7c0<1>	ATTGGCCTTGTGTTTGAGCG	59.685	20	CAAAAGAGGTGGCTGGGCT	60.229	19	276	1	p6	(AGCCCG)6	36	1
0a05e1d8a2a549a6ad4c9fa52018b7c0<2>	GCCTTGTGTTTGAGCGAGTT	59.337	20	AACAAAAGAGGTGGCTGGGC	61.115	20	274	1	p6	(AGCCCG)6	36	1
0a05e1d8a2a549a6ad4c9fa52018b7c0<3>	ATTGGCCTTGTGTTTGAGCG	59.685	20	AAAAGAGGTGGCTGGGCTG	60.229	19	275	1	p6	(AGCCCG)6	36	1
0a05e1d8a2a549a6ad4c9fa52018b7c0<4>	ATTGGCCTTGTGTTTGAGCG	59.685	20	AACAAAAGAGGTGGCTGGGC	61.115	20	278	1	p6	(AGCCCG)6	36	1
0a05e1d8a2a549a6ad4c9fa52018b7c0<5>	ATTGGCCTTGTGTTTGAGCG	59.685	20	CAAAAGAGGTGGCTGGGCTG	61.530	20	276	1	p6	(AGCCCG)6	36	1
4a1d35b4763a4daea6bda284f7a622d0<19>	GGCCATTCTCTTTCCTCCCC	60.106	20	CCTCCCACGTGAACTCACAG	60.320	20	110	1	p2	(CT)16	32	1
c4e4a44202934e559383224ea8d22e15<11>	GGCCATTCTCTTTCCTCCCC	60.106	20	CGTGTATGCCTCTCCACCAA	59.751	20	205	1	p2	(CT)16	32	1
0efec7d62e254c0d898518d558d20d21<1>	TGCCATTCTCTTTCCTCCCC	59.374	20	GCCTCAGATGACACTGACCC	60.108	20	227	1	p2	(CT)16	32	1
0efec7d62e254c0d898518d558d20d21<2>	TGCCATTCTCTTTCCTCCCC	59.374	20	CTCAGATGACACTGACCCCG	59.826	20	225	1	p2	(CT)16	32	1
c8b371e318e54b99b1f4a8d322614e5b<1>	TCAACAATCTGGAGAACCGG	57.527	20	TGGTGTTGGAGTCCAGGGAT	60.476	20	172	1	p2	(AG)19	38	1
c8b371e318e54b99b1f4a8d322614e5b<2>	TCAACAATCTGGAGAACCGG	57.527	20	CTTGGTGTTGGAGTCCAGGG	60.251	20	174	1	p2	(AG)19	38	1
0f6b429f68864ddea820322d0407f8f2<42>	CCCCACGAACTGCCTTCTTT	60.537	20	CGATTCACGAGCCTTCACGA	60.456	20	109	1	p2	(AG)16	32	1
4036f9809fe243f5a28d6aff8ad27caa<12>	GGCCATTCTCTTTCCTCCCC	60.106	20	TAGCATACACCCTCCCACGT	60.325	20	120	1	p2	(CT)16	32	1
4f0bf83d161b4dc8b1a24309a818b478<10>	GGCCATTCTCTTTCCTCCCC	60.106	20	CTCCCTCCCCCGTTTTCATC	60.107	20	177	1	p2	(CT)16	32	1
4f0bf83d161b4dc8b1a24309a818b478<11>	ACGGCCATTCTCTTTCCTCC	59.747	20	CTCCCTCCCCCGTTTTCATC	60.107	20	179	1	p2	(CT)16	32	1
15243f5f73c34893be9dd446d02e01c8<1>	TTAGAATTCGACCAGCGCCA	59.752	20	ATTGCTGCTGCTCGAATCCA	60.393	20	250	1	p2	(CT)21	42	1
15243f5f73c34893be9dd446d02e01c8<2>	TAGAATTCGACCAGCGCCAC	60.460	20	ATTGCTGCTGCTCGAATCCA	60.393	20	249	1	p2	(CT)21	42	1
9fad4f4a416e49c0865566eacff9fd4f<1>	GCCGCGTCTGAGGTGTATAT	59.686	20	GCTGCTGCTCGAATCCAGAT	60.532	20	198	1	p2	(CT)21	42	1
9fad4f4a416e49c0865566eacff9fd4f<2>	GCCGCGTCTGAGGTGTATAT	59.686	20	ATTGCTGCTGCTCGAATCCA	60.393	20	201	1	p2	(CT)21	42	1
9fad4f4a416e49c0865566eacff9fd4f<4>	GGCCGCGTGAGATGTGTATA	59.968	20	ATTGCTGCTGCTCGAATCCA	60.393	20	200	1	p2	(CT)20	40	1
3441cb520c4744d49e415981ac949f59<5>	TTTCCCCACGAACTGCCTTC	60.536	20	ATCACGATTCACGAGCCGTC	60.526	20	110	1	p2	(AG)16	32	1
3441cb520c4744d49e415981ac949f59<6>	TTTCCCCACGAACTGCCTTC	60.536	20	GATCACGATTCACGAGCCGT	60.526	20	111	1	p2	(AG)16	32	1
3441cb520c4744d49e415981ac949f59<17>	CCCCACGATCTGCCTTCTTT	60.035	20	ATCACGATTCACGAGCCGTC	60.526	20	107	1	p2	(AG)16	32	1
925ff3b4c61f439a8a96a82c64689882<1>	GCTGGTCCCTGCAAGTAACT	59.963	20	GAACCACTATCATCGTCGTCA	57.584	21	146	1	p3	(GAC)10	30	1
925ff3b4c61f439a8a96a82c64689882<2>	GCTGGTCCCTGCAAGTAACT	59.963	20	AAGAACCACTATCATCGTCGTCA	59.557	23	148	1	p3	(GAC)10	30	1
925ff3b4c61f439a8a96a82c64689882<3>	GCTGGTCCCTGCAAGTAACT	59.963	20	TGAAGAACCACTATCATCGTCGT	59.557	23	150	1	p3	(GAC)10	30	1
925ff3b4c61f439a8a96a82c64689882<4>	GCTGGTCCCTGCAAGTAACT	59.963	20	AGAACCACTATCATCGTCGTCA	58.985	22	147	1	p3	(GAC)10	30	1
893b294e54634e469b08a84a38a3f0bf<1>	TCTTCTCTTCCTCCCCCGTT	59.883	20	GTGTTGTTGTTGCTGCTGCT	60.179	20	152	1	p2	(CT)15	30	1
893b294e54634e469b08a84a38a3f0bf<2>	TCTTCTCTTCCTCCCCCGTT	59.883	20	TGTTGTTGTTGCTGCTGCTC	59.899	20	151	1	p2	(CT)15	30	1
893b294e54634e469b08a84a38a3f0bf<3>	TCTTCTCTTCCTCCCCCGTT	59.883	20	TTGTTGCTGCTGCTCGAATC	59.481	20	146	1	p2	(CT)15	30	1
893b294e54634e469b08a84a38a3f0bf<4>	TCTTCTCTTCCTCCCCCGTT	59.883	20	AGTGTTGTTGTTGCTGCTGC	60.179	20	153	1	p2	(CT)15	30	1
893b294e54634e469b08a84a38a3f0bf<5>	TCTTCTCTTCCTCCCCCGTT	59.883	20	GTTGTTGCTGCTGCTCGAAT	59.761	20	147	1	p2	(CT)15	30	1
9df69abd455a4aa284487d5ca6d0f47c<1>	GGCCGCGTGAGATGTGTATA	59.968	20	TGTGGGCGGAGAGATGTGTA	60.614	20	268	1	p2	(CT)20	40	1
9df69abd455a4aa284487d5ca6d0f47c<2>	GGCCGCGTGAGATGTGTATA	59.968	20	GTGGGCGGAGAGATGTGTAT	59.247	20	267	1	p2	(CT)20	40	1
9df69abd455a4aa284487d5ca6d0f47c<3>	GGCCGCGTGAGATGTGTATA	59.968	20	TGGGCGGAGAGATGTGTATG	59.247	20	266	1	p2	(CT)20	40	1
9df69abd455a4aa284487d5ca6d0f47c<4>	CGCCGCGTGAGATGTGTATA	60.318	20	GGGCGCTCGGATATGTGTAT	59.753	20	267	1	p2	(CT)20	40	1
95daa59ce6464dfda287e6dda9742ebe<1>	TTCGTCTCCAGCGTCAGATG	59.829	20	TTTGTTGTTGCTGCTGCTCG	60.249	20	200	2	p2	(CT)16	32	1
95daa59ce6464dfda287e6dda9742ebe<2>	TTCGTCTCCAGCGTCAGATG	59.829	20	GTTGTTGCTGCTGCTCGAAT	59.761	20	197	2	p2	(CT)16	32	1
83c821c3c6f04794ae006670017f8be8<1>	TTATCTAGCCCCGCAAGCAA	59.456	20	CTCGTGGGCTGTGAGAGATG	60.179	20	163	1	p2	(AG)17	34	1
83c821c3c6f04794ae006670017f8be8<2>	TATCTAGCCCCGCAAGCAAA	59.456	20	CTCGTGGGCTGTGAGAGATG	60.179	20	162	1	p2	(AG)17	34	1
92d49527dbab4647a589275026fd404c<1>	TTTATCTAGCCCCGCAAGCA	59.456	20	CTCGTGGGCTGTGAGAGATG	60.179	20	164	1	p2	(AG)17	34	1
92d49527dbab4647a589275026fd404c<2>	TCTTTATCCAGCCCCGCAAG	60.107	20	TCTCGTGTGCTCGGAAATGT	59.683	20	167	1	p2	(AG)17	34	1
e4f505802aea46929bfbc22d18aa5f17<1>	CCCCACGAACTGCCTTCTTT	60.537	20	CTCGTGGGCTGTGAGAGATG	60.179	20	185	1	p2	(AG)17	34	1
e4f505802aea46929bfbc22d18aa5f17<2>	CCCCACGAACTGCCTTCTTT	60.537	20	TCTCGTGTGCTCGGAAATGT	59.683	20	186	1	p2	(AG)17	34	1
904a5f30cadb4623aa151cc598fd03dd<1>	GAGCTTCTCTGTGCAGGTCT	59.392	20	AGAGTCTGTGTCGCGTCTTG	60.040	20	261	1	p2	(CT)20	40	1
904a5f30cadb4623aa151cc598fd03dd<2>	AGAGCTTCTCTGTGCAGGTC	59.392	20	AGAGTCTGTGTCGCGTCTTG	60.040	20	262	1	p2	(CT)20	40	1
cf000ddf31124a3aa5760e26cb4ff00b<4>	CCGTCTGTGCAGGTCTTCTC	60.389	20	ATTGCTGCTGCTCGAATCCA	60.393	20	173	1	p2	(CT)21	42	1
21de9824c1e34461bb23ed5bf3df7fff<1>	TCCCACACTTTGCCTCTTGA	59.157	20	TTCATCCTACCCCAGCGAGA	60.033	20	192	1	p2	(TC)16	32	1
21de9824c1e34461bb23ed5bf3df7fff<2>	TCCCACACTTTGCCTCTTGA	59.157	20	TCCTACCCCAGCGAGATCTC	60.179	20	188	1	p2	(TC)16	32	1
5bd9fa4694d0413c9b76bc596bb84fbf<1>	TGGCCATGCAAACTTGATCC	59.103	20	TTCATCCTACCCCAGCGAGA	60.033	20	265	1	p2	(TC)16	32	1
5bd9fa4694d0413c9b76bc596bb84fbf<2>	GGCCATGCAAACTTGATCCA	59.103	20	TTCATCCTACCCCAGCGAGA	60.033	20	264	1	p2	(TC)16	32	1
f1152bcbe03742fb80726d685bbb95ad<1>	GATGACCTGCCTGTTTGCAC	59.758	20	GCCATCGAAGTCCAACCAGA	60.036	20	274	1	p2	(AG)20	40	1
f1152bcbe03742fb80726d685bbb95ad<2>	TGATGACCTGCCTGTTTGCA	60.179	20	GCCATCGAAGTCCAACCAGA	60.036	20	275	1	p2	(AG)20	40	1
5ea83427a7254de3bc8ef96153603255<64>	TCTCCTTGGAGACTACTGCCA	59.923	21	TTTCCTCCAATGGCACCACT	59.518	20	266	1	p2	(AG)16	32	1
5ea83427a7254de3bc8ef96153603255<65>	TCTCCTTGGAGACTACTGCCA	59.923	21	TGGCACCACTCGTTGATCTT	59.604	20	256	1	p2	(AG)16	32	1
5ea83427a7254de3bc8ef96153603255<66>	TCTCCTTGGAGACTACTGCCA	59.923	21	TTCCTCCAATGGCACCACTC	59.962	20	265	1	p2	(AG)16	32	1
5ea83427a7254de3bc8ef96153603255<67>	CTCCTTGGAGACTACTGCCA	58.438	20	TTCCTCCAATGGCACCACTC	59.962	20	264	1	p2	(AG)16	32	1
5ea83427a7254de3bc8ef96153603255<68>	TCTCCTTGGAGACTACTGCCA	59.923	21	CTCCAATGGCACCACTCGTT	60.606	20	262	1	p2	(AG)16	32	1
4b6ecc9fb90a4c1e97ff0d567ecf05f0<1>	TGATGACCTGCCTGTTTGCA	60.179	20	TGTAGCCACTCACCTACCGT	60.251	20	229	1	p2	(AG)20	40	1
4b6ecc9fb90a4c1e97ff0d567ecf05f0<2>	GATGACCTGCCTGTTTGCAC	59.758	20	TGTAGCCACTCACCTACCGT	60.251	20	228	1	p2	(AG)20	40	1
4899e721972b44e38f51eb99648a0897<1>	AAGCAACCGTGGTCAAGTCA	60.107	20	TCCTATCAATGGTCCCCCGT	60.031	20	271	1	p2	(CT)20	40	1
4899e721972b44e38f51eb99648a0897<2>	AATGCAAAGCAACCGTGGTC	59.968	20	TCCTATCAATGGTCCCCCGT	60.031	20	277	1	p2	(CT)20	40	1
4899e721972b44e38f51eb99648a0897<3>	AGCAACCGTGGTCAAGTCAT	59.891	20	TCCTATCAATGGTCCCCCGT	60.031	20	270	1	p2	(CT)20	40	1
594dfbc4e11b45d1912cb02f627a3d1f<1>	GAGAGAGACCGTCTGTGCAG	59.830	20	ATTGCTGCTGCTCGAATCCA	60.393	20	181	1	p2	(CT)21	42	1
594dfbc4e11b45d1912cb02f627a3d1f<2>	GAGAGAGACCGTCTGTGCAG	59.830	20	GCTGCTGCTCGAATCCAGAT	60.532	20	178	1	p2	(CT)21	42	1
c2471a7b484649e68d3a8761ad736ff6<1>	CTATCCGTGTGTCTCGGCTC	59.970	20	ATTGCTGCTGCTCGAATCCA	60.393	20	223	1	p2	(CT)21	42	1
c2471a7b484649e68d3a8761ad736ff6<2>	CTATCCGTGTGTCTCGGCTC	59.970	20	GCTGCTGCTCGAATCCAGAT	60.532	20	220	1	p2	(CT)21	42	1
a0a53e13dcba4f29bbc1a7a4d04757ef<1>	GCCCGACGATTTGTTATCGC	60.042	20	CTTACCACCGTAGCACCGTT	60.038	20	254	1	p2	(GA)19	38	1
208022d1f4e841f4ac146efaadd011b4<1>	GCCCGACGATTTGTTATCGC	60.042	20	TAGGGAACACTGGCACGAAC	59.966	20	143	1	p2	(GA)19	38	1
208022d1f4e841f4ac146efaadd011b4<2>	GCCCGACGATTTGTTATCGC	60.042	20	GTTAGGGAACACTGGCACGA	59.966	20	145	1	p2	(GA)19	38	1
fff59db6455342388de886afa9fdef55<1>	TGGTCAGAGAGTGCTCGGAA	60.540	20	TACCCCTCCTATGTTGGGCA	59.955	20	279	1	p2	(AG)16	32	1
fff59db6455342388de886afa9fdef55<2>	CTGGTCAGAGAGTGCTCGGA	60.963	20	TACCCCTCCTATGTTGGGCA	59.955	20	280	1	p2	(AG)16	32	1
fff59db6455342388de886afa9fdef55<3>	GTCAGAGAGTGCTCGGAACT	59.115	20	TACCCCTCCTATGTTGGGCA	59.955	20	277	1	p2	(AG)16	32	1
fff59db6455342388de886afa9fdef55<4>	GGTCAGAGAGTGCTCGGAAC	60.109	20	CTACCCCTCCTATGTTGGGC	59.234	20	279	1	p2	(AG)16	32	1
431850fb272044eda8a28788e41861b7<1>	CGTGGTACCACTTGCAGCTA	60.038	20	GTTAGGGAACACTGGCACGA	59.966	20	167	1	p2	(GA)17	34	1
431850fb272044eda8a28788e41861b7<2>	CGTGGTACCACTTGCAGCTA	60.038	20	GGCGTTAGGGAACACTGACA	59.966	20	166	1	p2	(GA)15	30	1
9622efdd856343a3a0e158dd54113b0a<1>	TAGCGTCGTCGGTAGAGTCA	60.109	20	ATCACGATTCACGAGCCGTC	60.526	20	267	1	p2	(AG)18	36	1
9622efdd856343a3a0e158dd54113b0a<2>	TAGCGTCGTCGGTAGAGTCA	60.109	20	TGATCACGATTCACGAGCCG	60.525	20	269	1	p2	(AG)18	36	1
9622efdd856343a3a0e158dd54113b0a<3>	CGTAGTGTGCAGCGTGAGAT	60.457	20	TGATCACGATTCACGAGCCG	60.525	20	266	1	p2	(AG)18	36	1
9622efdd856343a3a0e158dd54113b0a<4>	ATCGTAGTGTGCAGCGTGAG	60.457	20	TGATCACGATTCACGAGCCG	60.525	20	268	1	p2	(AG)18	36	1
9622efdd856343a3a0e158dd54113b0a<5>	GTCGGGCGTGTAAGATGTGT	60.389	20	ATCACGATTCACGAGCCGTC	60.526	20	262	1	p2	(AG)19	38	1
6676cb30956f44a5ac5fd54684f2362a<2>	CGCTCTCTCTCACCACGAAA	59.759	20	CCTTTCCGTGCGGGTCTTAT	60.108	20	238	1	p2	(TC)15	30	1
b07e99676fff4cc59da4ce30e61c84e0<21>	AGCCTCGCTAGCTATGAGATTG	59.769	22	CTTGTCCATTGCACAACATATACT	57.559	24	201	1	p2	(AG)16	32	1
b07e99676fff4cc59da4ce30e61c84e0<22>	AGCCTCGCTAGCTATGAGAT	57.786	20	CTTGTCCATTGCACAACATATACT	57.559	24	201	1	p2	(AG)16	32	1
b07e99676fff4cc59da4ce30e61c84e0<23>	AGCCTCGCTAGCTATGAGATT	58.476	21	CTTGTCCATTGCACAACATATACT	57.559	24	201	1	p2	(AG)16	32	1
c037d1256eba4681933739b2fc5b6e85<42>	TCTTCAGGGCCTCAATCAAGG	59.717	21	TCTGTCTAGGAATTGGCTAGCT	58.352	22	278	1	p2	(AG)20	40	1
c037d1256eba4681933739b2fc5b6e85<43>	GCCTTTCTTCAGGGCCTCAA	60.251	20	GTCTAGGAATTGGCTAGCTTTGA	58.229	23	280	1	p2	(AG)20	40	1
3eee08469f8c4d30be2e79de5ce83fcd<175>	AGAACCAGTTGGAGGGCATG	59.961	20	AGAGCTCTTGTGTCAGTTGGA	58.958	21	227	1	p2	(AG)19	38	1
3eee08469f8c4d30be2e79de5ce83fcd<176>	CCAGTTGGAGGGCATGTACA	59.672	20	AGAGCTCTTGTGTCAGTTGGA	58.958	21	223	1	p2	(AG)19	38	1
3eee08469f8c4d30be2e79de5ce83fcd<177>	GAAGAACCAGTTGGAGGGCA	59.890	20	AGAGCTCTTGTGTCAGTTGGA	58.958	21	229	1	p2	(AG)19	38	1
3eee08469f8c4d30be2e79de5ce83fcd<178>	GAACCAGTTGGAGGGCATGT	60.251	20	AGAGCTCTTGTGTCAGTTGGA	58.958	21	226	1	p2	(AG)19	38	1
3eee08469f8c4d30be2e79de5ce83fcd<179>	ACCAGTTGGAGGGCATGTAC	59.672	20	AGAGCTCTTGTGTCAGTTGGA	58.958	21	224	1	p2	(AG)19	38	1
3eee08469f8c4d30be2e79de5ce83fcd<205>	GGAACAACCAGTTGAAGGGC	59.326	20	AGAGCTCTTGTGTCAGTTGGAA	59.564	22	232	1	p2	(AG)20	40	1
3eee08469f8c4d30be2e79de5ce83fcd<206>	CAACCAGTTGAAGGGCATGT	58.669	20	AGAGCTCTTGTGTCAGTTGGA	58.958	21	228	1	p2	(AG)20	40	1
3eee08469f8c4d30be2e79de5ce83fcd<209>	GGAACAACCAGTTGAAGGGC	59.326	20	AGAGCTCTTGTGTCAGTTGG	57.460	20	232	1	p2	(AG)20	40	1
3eee08469f8c4d30be2e79de5ce83fcd<210>	GGAACAACCAGTTGAAGGGC	59.326	20	AGAGCTCTTGTGTCAGTTGGA	58.958	21	232	1	p2	(AG)20	40	1
3eee08469f8c4d30be2e79de5ce83fcd<211>	GGAACAACCAGTTGAAGGGC	59.326	20	GAGCTCTTGTGTCAGTTGGA	57.467	20	231	1	p2	(AG)20	40	1
3eee08469f8c4d30be2e79de5ce83fcd<220>	ACCAGTTGAAGGGCATGTACA	59.576	21	AGTGCTCTTGTGTCAGTTGGA	59.514	21	222	1	p2	(AG)18	36	1
3eee08469f8c4d30be2e79de5ce83fcd<221>	AGAACCAGTTGAAGGGCATGT	59.854	21	AGTGCTCTTGTGTCAGTTGGA	59.514	21	225	1	p2	(AG)18	36	1
3eee08469f8c4d30be2e79de5ce83fcd<222>	TGGAAGAACCAGTTGAAGGGC	60.479	21	AGTGCTCTTGTGTCAGTTGGA	59.514	21	229	1	p2	(AG)18	36	1
3eee08469f8c4d30be2e79de5ce83fcd<223>	GGAAGAACCAGTTGAAGGGC	58.752	20	AGTGCTCTTGTGTCAGTTGGA	59.514	21	228	1	p2	(AG)18	36	1
3eee08469f8c4d30be2e79de5ce83fcd<224>	GGAAGAACCAGTTGAAGGGCA	60.479	21	AGTGCTCTTGTGTCAGTTGGA	59.514	21	228	1	p2	(AG)18	36	1
3eee08469f8c4d30be2e79de5ce83fcd<430>	GGAAGAACCAGTTGAAGGGC	58.752	20	GCTCTTGTGTTAGTTGGAATCACG	60.377	24	227	1	p2	(AG)19	38	1
3eee08469f8c4d30be2e79de5ce83fcd<431>	AGAACCAGTTGAAGGGCATGT	59.854	21	GCTCTTGTGTTAGTTGGAATCACG	60.377	24	224	1	p2	(AG)19	38	1
ea7f5e3334da4c91bf6a2bed6826053b<136>	CACAGGCAAACCAAATGCGT	60.249	20	CGGCACAACACTAGGGACTA	59.107	20	118	1	p2	(GA)16	32	1
ea7f5e3334da4c91bf6a2bed6826053b<137>	ACAGGCAAACCAAATGCGTT	59.536	20	CGGCACAACACTAGGGACTA	59.107	20	117	1	p2	(GA)16	32	1
ea7f5e3334da4c91bf6a2bed6826053b<138>	CACAGGCAAACCAAATGCGT	60.249	20	ATTCCGGCACAACACTAGGG	60.035	20	122	1	p2	(GA)16	32	1
ea7f5e3334da4c91bf6a2bed6826053b<291>	AGCACAGGCAAACCAAATGC	60.250	20	CGGCACAACACTAGGGACTA	59.107	20	122	1	p2	(GA)17	34	1
24e5744c49be4b489c642809bcb406e4<18>	ACAGGCAAACCAAATGCGTTT	60.135	21	ATTCCGGCACAACACTAGGG	60.035	20	121	1	p2	(GA)16	32	1
24e5744c49be4b489c642809bcb406e4<19>	ACAGGCAAACCAAATGCGTT	59.536	20	ATTCCGGCACAACACTAGGG	60.035	20	121	1	p2	(GA)16	32	1
24e5744c49be4b489c642809bcb406e4<32>	GCACAGACAAACCAAATGCA	57.778	20	ATTCCGGCACAACACTAGGG	60.035	20	126	1	p2	(GA)19	38	1
24e5744c49be4b489c642809bcb406e4<43>	AGCACAGGCAAACCAAATGC	60.250	20	ATTCCGGCACAACACTAGGG	60.035	20	126	1	p2	(GA)17	34	1
24e5744c49be4b489c642809bcb406e4<44>	AGCACAGGCAAACCAAATGC	60.250	20	TTCCGGCACAACACTAGGGA	61.123	20	125	1	p2	(GA)17	34	1
beda228a6c10432ea667c56deef917a6<1>	TCTTTATCCAGCCCCGCAAG	60.107	20	CGTGTGCTCGGAGATGTGTA	59.830	20	166	1	p2	(AG)22	44	1
beda228a6c10432ea667c56deef917a6<2>	TTCTTTATCCAGCCCCGCAA	59.670	20	CGTGTGCTCGGAGATGTGTA	59.830	20	167	1	p2	(AG)22	44	1
beda228a6c10432ea667c56deef917a6<3>	TTTCTTTATCCAGCCCCGCA	59.670	20	CGTGTGCTCGGAGATGTGTA	59.830	20	168	1	p2	(AG)22	44	1
4868cf40d7384858b9fa6ba9c4f86c2f<34>	TCTTTATCCAGCCCAGCACG	60.108	20	ATCACGATTCACGAGCCGTC	60.526	20	100	1	p2	(AG)18	36	1
8d872effc14446658208ea1db9aece08<1>	GACAGAGCTGCGAGAAAGGA	59.755	20	GGCCATAACGAACGTGCAAA	59.761	20	163	1	p2	(AG)17	34	1
8d872effc14446658208ea1db9aece08<2>	GAGGACAGAGCTGCGAGAAA	59.755	20	GGCCATAACGAACGTGCAAA	59.761	20	166	1	p2	(AG)17	34	1
8d872effc14446658208ea1db9aece08<3>	ACAGAGCTGCGAGAAAGGAG	59.754	20	GGCCATAACGAACGTGCAAA	59.761	20	162	1	p2	(AG)17	34	1
8d872effc14446658208ea1db9aece08<4>	AGGACAGAGCTGCGAGAAAG	59.754	20	GGCCATAACGAACGTGCAAA	59.761	20	165	1	p2	(AG)17	34	1
8d872effc14446658208ea1db9aece08<5>	TAGAGGACAGAGCTGCGAGA	59.747	20	GGCCATAACGAACGTGCAAA	59.761	20	168	1	p2	(AG)17	34	1
2e27dd0e70c74062b631e4ea251c7046<130>	ACCTTTTTGACTGGATGCGG	58.752	20	GGCGAAAGAGTGACACCGTA	60.039	20	200	1	p6	(GATCGA)5	30	1
2e27dd0e70c74062b631e4ea251c7046<131>	CCTTTTTGACTGGATGCGGT	58.752	20	GGCGAAAGAGTGACACCGTA	60.039	20	199	1	p6	(GATCGA)5	30	1
2e27dd0e70c74062b631e4ea251c7046<220>	CCTTTTTGACTGGTTGCGGT	59.256	20	GAGGAAGCCAGCGAAAGAGT	60.037	20	208	1	p6	(GATCGA)5	30	1
2e27dd0e70c74062b631e4ea251c7046<221>	ACCTTTTTGACTGGTTGCGG	59.256	20	AAGCCAGCGAAAGAGTGACA	59.893	20	205	1	p6	(GATCGA)5	30	1
2e27dd0e70c74062b631e4ea251c7046<223>	CCTTTTTGACTGGTTGCGGT	59.256	20	AAGCCAGCGAAAGAGTGACA	59.893	20	204	1	p6	(GATCGA)5	30	1
99964a08ef6a4a98b1fef7e6df4a568d<13>	CCTTTTTGACTGGTTGCGGT	59.256	20	TAGCATTGGCATCCCACGAG	60.179	20	163	1	p6	(GATCGA)5	30	1
99964a08ef6a4a98b1fef7e6df4a568d<63>	CCTTTTTGACTGGATGCGGT	58.752	20	TTAGCATTGGCATCCCACGA	59.746	20	164	1	p6	(GATCGA)5	30	1
6fd52e39941d4460be19408370fb80d3<130>	CCTTTTTGACTGGATGCGGT	58.752	20	CAATTGCAAGAGGAAGCCGG	59.828	20	217	1	p6	(GATCGA)5	30	1
6fd52e39941d4460be19408370fb80d3<131>	ACCTTTTTGACTGGATGCGG	58.752	20	CAATTGCAAGAGGAAGCCGG	59.828	20	218	1	p6	(GATCGA)5	30	1
6fd52e39941d4460be19408370fb80d3<218>	CCTTTTTGACTGGTTGCGGT	59.256	20	AGAGGAAGCCAGCGAAAGAG	59.751	20	209	1	p6	(GATCGA)5	30	1
6fd52e39941d4460be19408370fb80d3<219>	ACCTTTTTGACTGGTTGCGG	59.256	20	GAGGAAGCCAGCGAAAGAGT	60.037	20	209	1	p6	(GATCGA)5	30	1
2e2905279f4342bfa75bb646f2719666<3>	ATGTTCCTTCCCCCACGAAC	59.962	20	CAGCGAGTGCAATGATCACG	59.974	20	147	1	p2	(AG)24	48	1
e837331127bc499e9a1e0f3ca68e82ef<1>	AGGGACAACGCTAGAAACCG	60.038	20	CTTTCCTTTCCGTGCGGTTC	59.763	20	260	1	p2	(TC)15	30	1
e837331127bc499e9a1e0f3ca68e82ef<2>	AGGGACAACGCTAGAAACCG	60.038	20	TTTCCTTTCCGTGCGGTTCT	60.179	20	259	1	p2	(TC)15	30	1
42d6565f79a9462d8cbc4d4eddf6094e<13>	ATCCTCAGACCAGCTAGCCT	59.736	20	GTCCTGATGGGGCGAAATGA	60.107	20	179	1	p2	(AG)16	32	1
8134befc87d24a249b49a38b68fa5fc2<8>	GTGTTCAGCACCACGTAAAGG	59.737	21	GGAGCAGGGAACTACCACAC	60.036	20	265	1	p3	(TTC)12	36	1
8134befc87d24a249b49a38b68fa5fc2<9>	TGTTCAGCACCACGTAAAGGT	60.134	21	GGAGCAGGGAACTACCACAC	60.036	20	264	1	p3	(TTC)12	36	1
7d6866fb307a4fceada231de1fb4585d<2>	TCAGGGCATCAATCAAGGCA	59.668	20	CTGTCGAGGAATTGGCTAGCT	59.862	21	274	1	p2	(AG)20	40	1
7d6866fb307a4fceada231de1fb4585d<3>	CAGGGCATCAATCAAGGCAG	59.255	20	TCTGTCGAGGAATTGGCTAGC	59.863	21	274	1	p2	(AG)20	40	1
7d6866fb307a4fceada231de1fb4585d<4>	CAGGGCATCAATCAAGGCAG	59.255	20	CTGTCGAGGAATTGGCTAGCT	59.862	21	273	1	p2	(AG)20	40	1
7d6866fb307a4fceada231de1fb4585d<5>	TCAGGGCATCAATCAAGGCA	59.668	20	TGTCGAGGAATTGGCTAGCT	58.805	20	273	1	p2	(AG)20	40	1
58f429d88b4c4219b4c28f3bca4cdd49<1>	CCTCCCCCTTTTCCTTGCAT	59.958	20	AGAGCTCTTGTGTCAGTTGGA	58.958	21	228	1	p2	(AG)19	38	1
58f429d88b4c4219b4c28f3bca4cdd49<2>	TCCCCCTTTTCCTTGCATGT	59.513	20	AGAGCTCTTGTGTCAGTTGGA	58.958	21	226	1	p2	(AG)19	38	1
58f429d88b4c4219b4c28f3bca4cdd49<3>	TTCCTCCCCCTTTTCCTTGC	59.886	20	AGAGCTCTTGTGTCAGTTGGAA	59.564	22	230	1	p2	(AG)19	38	1
a1811d4c9cbc497b8406786e7c7cc550<5>	GAAGGAGAAGGAAGGGTGCG	60.392	20	CGATGAGCTGTTCTCTCCCG	60.249	20	108	1	p2	(GA)16	32	1
a1811d4c9cbc497b8406786e7c7cc550<6>	GGAAGGAGAAGGAAGGGTGC	60.035	20	CGATGAGCTGTTCTCTCCCG	60.249	20	109	1	p2	(GA)16	32	1
a1811d4c9cbc497b8406786e7c7cc550<7>	GGAAGGAGAAGGAAGGGTGC	60.035	20	GCGATGAGCTGTTCTCTCCC	60.530	20	110	1	p2	(GA)16	32	1
6fbffdb5e04b4938b1d5e47aecf69aad<1>	AAACCTATTCACCCGTGGCT	59.303	20	AAACAAAGGAGAGAGCCTCAA	57.135	21	146	1	p2	(AG)19	38	1
6fbffdb5e04b4938b1d5e47aecf69aad<2>	AAACCTATTCACCCGTGGCT	59.303	20	AAACAAAGGAGAGAGCCTCAAA	57.830	22	146	1	p2	(AG)19	38	1
6fbffdb5e04b4938b1d5e47aecf69aad<3>	AAACCTATTCACCCGTGGCT	59.303	20	ACAAAGGAGAGAGCCTCAAAA	57.135	21	144	1	p2	(AG)19	38	1
6fbffdb5e04b4938b1d5e47aecf69aad<4>	AAACCTATTCACCCGTGGCT	59.303	20	AACAAAGGAGAGAGCCTCAAAA	57.830	22	145	1	p2	(AG)19	38	1
6fbffdb5e04b4938b1d5e47aecf69aad<5>	AAACCTATTCACCCGTGGCT	59.303	20	AACAAAGGAGAGAGCCTCAAA	57.135	21	145	1	p2	(AG)19	38	1
a106638abbea4241880e9b4815932a2f<1>	TCTTTATCCAGCCCCGCAAG	60.107	20	CCAAATCACCCAGCGATTGC	60.179	20	116	1	p2	(AG)18	36	1
a106638abbea4241880e9b4815932a2f<2>	TCTTTATCCAGCCCCGCAAG	60.107	20	GAGACCAAATCACCCAGCGA	60.036	20	120	1	p2	(AG)18	36	1
e8e0388ddeeb4894998fa0c3425a2a80<1>	ATGTTCCTTCCCCCACGAAC	59.962	20	CCAAATCACCCAGCGATTGC	60.179	20	145	1	p2	(AG)18	36	1
e8e0388ddeeb4894998fa0c3425a2a80<2>	ATGTTCCTTCCCCCACGAAC	59.962	20	GAGACCAAATCACCCAGCGA	60.036	20	149	1	p2	(AG)18	36	1
b3a2b0035003416196d0ff5eb4d73620<1>	ACATAGGGGGTGGACCATGT	60.254	20	TTCAGAAGGGGCTTGGCAAA	60.106	20	178	1	p6	(CTGCCC)6	36	1
b3a2b0035003416196d0ff5eb4d73620<2>	TAGGGGGTGGACCATGTACC	60.327	20	TCAGAAGGGGCTTGGCAAAA	60.106	20	174	1	p6	(CTGCCC)6	36	1
b3a2b0035003416196d0ff5eb4d73620<3>	ATGCAACATAGGGGGTGGAC	59.741	20	TCAGAAGGGGCTTGGCAAAA	60.106	20	182	1	p6	(CTGCCC)6	36	1
b3a2b0035003416196d0ff5eb4d73620<4>	ACATAGGGGGTGGACCATGT	60.254	20	TCAGAAGGGGCTTGGCAAAA	60.106	20	177	1	p6	(CTGCCC)6	36	1
0d4d4f9747454951b94bf1aab311b927<1>	ATGCAACATAGGGGGTGGAC	59.741	20	TTCAGAAGGGGCTTGGCAAA	60.106	20	183	1	p6	(CTGCCC)6	36	1
f497b56cd1c44138941c32630c609e82<1>	AACACCATCTTGGGCAGCTT	60.179	20	CTGTCCTCCACTCCACACAC	59.966	20	255	1	p4	(AAAG)9	36	1
f497b56cd1c44138941c32630c609e82<2>	CAAACACCATCTTGGGCAGC	60.038	20	CTGTCCTCCACTCCACACAC	59.966	20	257	1	p4	(AAAG)9	36	1
f4639af9ba70439da3d57385935fae40<1>	CATGAGATGGGCACGAGACA	59.824	20	TGCAACTCCCTCATGAGCAG	60.036	20	133	1	p3	(CTG)10	30	1
f4639af9ba70439da3d57385935fae40<2>	CATGAGATGGGCACGAGACA	59.824	20	CTGCAACTCCCTCATGAGCA	60.036	20	134	1	p3	(CTG)10	30	1
f4639af9ba70439da3d57385935fae40<3>	CATGAGATGGGCACGAGACA	59.824	20	CAACTCCCTCATGAGCAGCA	60.036	20	131	1	p3	(CTG)10	30	1
f4639af9ba70439da3d57385935fae40<4>	CATGAGATGGGCACGAGACA	59.824	20	TGCTGCAACTCCCTCATGAG	60.036	20	136	1	p3	(CTG)10	30	1
cb9e715365684b188893f88e9b82cb86<16>	ACACCTTGCAGCTAATCCCC	60.034	20	TCGTTCTCATCGGCCCAAAA	59.964	20	227	1	p2	(GA)17	34	1
79a49628790a44a9985f77a785bdd195<12>	CGATTTGTCATCGCGTCGAC	60.045	20	TCGTTCTCATCGGCCCAAAA	59.964	20	201	1	p2	(GA)17	34	1
79a49628790a44a9985f77a785bdd195<13>	GATTTGTCATCGCGTCGACG	60.045	20	TCGTTCTCATCGGCCCAAAA	59.964	20	200	1	p2	(GA)17	34	1
1b626c6603f14c8b9246d382fbc1b87c<3>	GAAATGGGGTTTGAGGGGGT	59.884	20	GGCTCCATTCCCACCTCAAA	59.960	20	185	1	p2	(GA)16	32	1
1b626c6603f14c8b9246d382fbc1b87c<4>	ATGGGGTTTGAGGGGGTTTG	60.179	20	GGCTCCATTCCCACCTCAAA	59.960	20	182	1	p2	(GA)16	32	1
5d728690bcf842918751c0281706e9e9<9>	CTTTGTCGGTGGTGGATCGA	60.038	20	GCCTCCATTCCCACCTCAAA	59.960	20	139	1	p2	(GA)17	34	1
5d728690bcf842918751c0281706e9e9<10>	TCTTTGTCGGTGGTGGATCG	60.038	20	GCCTCCATTCCCACCTCAAA	59.960	20	140	1	p2	(GA)17	34	1
5d728690bcf842918751c0281706e9e9<11>	TGTCGGTGGTGGATCGATTG	60.108	20	GCCTCCATTCCCACCTCAAA	59.960	20	136	1	p2	(GA)17	34	1
5d728690bcf842918751c0281706e9e9<15>	TTTGACGGTTGGGGTTCGAT	59.891	20	GGCTCCATTCCCACCTCAAA	59.960	20	136	1	p2	(GA)16	32	1
5d728690bcf842918751c0281706e9e9<16>	TTGACGGTTGGGGTTCGATT	59.891	20	GGCTCCATTCCCACCTCAAA	59.960	20	135	1	p2	(GA)16	32	1
c400ddcd8361405c8a3344c74f6805c4<5>	TGCACAGACAAACCAAATGCAT	59.897	22	ATTCCGGCACAACACTAGGG	60.035	20	127	1	p2	(GA)19	38	1
c400ddcd8361405c8a3344c74f6805c4<6>	ATGCACAGACAAACCAAATGCA	59.897	22	ATTCCGGCACAACACTAGGG	60.035	20	128	1	p2	(GA)19	38	1
c400ddcd8361405c8a3344c74f6805c4<7>	TGCACAGACAAACCAAATGC	57.778	20	ATTCCGGCACAACACTAGGG	60.035	20	127	1	p2	(GA)19	38	1
c400ddcd8361405c8a3344c74f6805c4<8>	TGCACAGACAAACCAAATGCA	59.520	21	ATTCCGGCACAACACTAGGG	60.035	20	127	1	p2	(GA)19	38	1
b2146e08dcce4df7a2f04a646943431b<1>	AAAGACAACCACCACAACGT	58.171	20	GGGGCTTGGAGAACGATTCT	59.747	20	126	1	p2	(CT)21	42	1
b2146e08dcce4df7a2f04a646943431b<2>	AAAGACAACCACCACAACGT	58.171	20	GAGGGGCTTGGAGAACGATT	59.747	20	128	1	p2	(CT)21	42	1
eed0292ae3ea44f282584cc3ddc5295e<1>	AAAGACAACCACCACAACGT	58.171	20	TGTCTGTATGCGTGCCACAA	60.250	20	103	1	p2	(CT)21	42	1
eed0292ae3ea44f282584cc3ddc5295e<2>	AAAGACAACCACCACAACGT	58.171	20	TTGTGTCTGTATGCGTGCCA	60.250	20	106	1	p2	(CT)21	42	1
625027f22e30479a80ffd617ad03b6ae<1>	CTCAACATCAGTCTGCATGCG	59.938	21	TGTCGAGGAATTGGCTAGCT	58.805	20	162	1	p2	(GA)19	38	1
625027f22e30479a80ffd617ad03b6ae<2>	TCAACATCAGTCTGCATGCG	58.919	20	TGTCGAGGAATTGGCTAGCT	58.805	20	161	1	p2	(GA)19	38	1
625027f22e30479a80ffd617ad03b6ae<3>	CAACATCAGTCTGCATGCGA	58.919	20	TGTCGAGGAATTGGCTAGCT	58.805	20	160	1	p2	(GA)19	38	1
9964df4c505345539e902f0415ae85b1<1>	AGGAGCTACTGACCGATCGT	60.107	20	ACTTGACAACAGGACATGGATT	57.896	22	164	1	p3	(GAA)12	36	1
9964df4c505345539e902f0415ae85b1<2>	GAGGAGCTACTGACCGATCG	59.411	20	AACTTGACAACAGGACATGGA	57.424	21	166	1	p3	(GAA)12	36	1
9964df4c505345539e902f0415ae85b1<3>	AGGAGCTACTGACCGATCGT	60.107	20	ACTTGACAACAGGACATGGAT	57.204	21	164	1	p3	(GAA)12	36	1
9964df4c505345539e902f0415ae85b1<4>	AGGAGCTACTGACCGATCGT	60.107	20	AACTTGACAACAGGACATGGA	57.424	21	165	1	p3	(GAA)12	36	1
db66088796e64e2d82b28e6d39b43be4<1>	GCGAGCGTGAGAGGTGTATA	59.338	20	ACTCGTGGCTTCTTGTCTGC	60.601	20	167	1	p2	(AG)23	46	1
db66088796e64e2d82b28e6d39b43be4<2>	ATGCGGTGTGAGATGTGTGT	59.965	20	ACTCGTGGCTTCTTGTCTGC	60.601	20	168	1	p2	(AG)23	46	1
db66088796e64e2d82b28e6d39b43be4<3>	GGTGGCGTGAGAGGGGTATA	60.758	20	ACTCGTGGCTTCTTGTCTGC	60.601	20	171	1	p2	(AG)25	50	1
a15bb0379a0344f698e3f36ae406c2cc<1>	TGGAGGAGCTTTAGCAGACA	58.355	20	TGATGGAAATCCCTACAACGGA	59.159	22	154	1	p3	(AGA)12	36	1
a15bb0379a0344f698e3f36ae406c2cc<2>	TGGAGGAGCTTTAGCAGACATG	60.093	22	TGGAAATCCCTACAACGGAGA	58.457	21	151	1	p3	(AGA)12	36	1
a15bb0379a0344f698e3f36ae406c2cc<3>	ACATGGAGGAGCTTTAGCAGAC	60.093	22	TGGAAATCCCTACAACGGAGA	58.457	21	154	1	p3	(AGA)12	36	1
a15bb0379a0344f698e3f36ae406c2cc<4>	CATGGAGGAGCTTTAGCAGACA	60.093	22	TGGAAATCCCTACAACGGAGA	58.457	21	153	1	p3	(AGA)12	36	1
2f70ce525050452d9c6f4d3d9bfbb2b4<1>	AAGCTTGCTTTCCAGGGTGA	59.814	20	TGGAGATCCTGGACATTCTTATGA	58.781	24	244	1	p2	(TC)15	30	1
2f70ce525050452d9c6f4d3d9bfbb2b4<2>	AGCTTGCTTTCCAGGGTGAT	59.593	20	TGGAGATCCTGGACATTCTTATGA	58.781	24	243	1	p2	(TC)15	30	1
ff4d63f705794d9cb358cbec0ff3c0ac<1>	GAGAGCTTCTCGCCATGAGT	59.541	20	ATTCGTCCAATTCTGGGGCT	59.374	20	247	1	p2	(AG)18	36	1
ff4d63f705794d9cb358cbec0ff3c0ac<2>	GAGAGCTTCTCGCCATGAGT	59.541	20	CGTCCAATTCTGGGGCTGAA	60.322	20	244	1	p2	(AG)18	36	1
126af46e0ea04d918b122d7faeeb4e63<1>	CGATTTTGGGAGAGCGGGAT	60.179	20	GGAACTCCACCGGTTACCAG	60.037	20	215	1	p6	(ATATAG)5	30	1
126af46e0ea04d918b122d7faeeb4e63<2>	TTTGGGAGAGCGGGATAAGC	59.820	20	GGAACTCCACCGGTTACCAG	60.037	20	211	1	p6	(ATATAG)5	30	1
13f07d4dbcec49ca8e95191ff86d137e<1>	CGATTTTGGGAGAGCGGGAT	60.179	20	TTGCTCCTCAACTACTGCGG	60.037	20	237	1	p6	(ATATAG)5	30	1
13f07d4dbcec49ca8e95191ff86d137e<2>	TTTGGGAGAGCGGGATAAGC	59.820	20	TTGCTCCTCAACTACTGCGG	60.037	20	233	1	p6	(ATATAG)5	30	1
16cd462f2c104ba3bae850701ec3f039<1>	AAGCCACGGGAGAAACCTTC	60.251	20	GGAACTCCACCGGTTACCAG	60.037	20	195	1	p6	(ATATAG)5	30	1
983f493d728b444c84f1a5ddd4570073<5>	CAGGCCGTTTCCTCTCCAAA	60.251	20	CACCTACCGAACCACAGAGT	59.033	20	100	1	p2	(CT)17	34	1
c5ac6075603e44d393b71746f4415591<15>	TCAGTTGTCACAGGCCGTTT	60.107	20	CACCTACCGAACCACAGAGT	59.033	20	110	1	p2	(CT)17	34	1
c5ac6075603e44d393b71746f4415591<16>	CAGTTGTCACAGGCCGTTTC	59.692	20	CACCTACCGAACCACAGAGT	59.033	20	109	1	p2	(CT)17	34	1
c5ac6075603e44d393b71746f4415591<17>	TCAGTTGTCACAGGCCGTTT	60.107	20	TCACCTACCGAACCACAGAG	58.746	20	111	1	p2	(CT)17	34	1
0249c0f12a364b94a67e9c90abbcfd39<7>	GGCACACGATCCGAATTGTC	59.626	20	CACCTACCGAACCACAGAGT	59.033	20	128	1	p2	(CT)17	34	1
9e7c034eaa02418f984b9c7ae2b49a10<8>	AGATGGATGAGGGAGTGGGT	59.655	20	TGCACAACATATACTTTTATTCCTTCA	57.763	27	242	1	p2	(AG)19	38	1
9e7c034eaa02418f984b9c7ae2b49a10<9>	AGATGGATGAGGGAGTGGGT	59.655	20	CCATTGCACAACATATACTTTTATTCC	57.752	27	246	1	p2	(AG)19	38	1
9e7c034eaa02418f984b9c7ae2b49a10<10>	AGATGGATGAGGGAGTGGGT	59.655	20	GCACAACATATACTTTTATTCCTTCAC	57.497	27	241	1	p2	(AG)19	38	1
9e7c034eaa02418f984b9c7ae2b49a10<11>	GATGGATGAGGGAGTGGGTT	58.783	20	TGCACAACATATACTTTTATTCCTTCA	57.763	27	241	1	p2	(AG)19	38	1
9e7c034eaa02418f984b9c7ae2b49a10<12>	AGATGGATGAGGGAGTGGGT	59.655	20	GTCCATTGCACAACATATACTTTTATT	57.198	27	248	1	p2	(AG)19	38	1
da77bb546611409080cfdeed225a9508<1>	AGGCTTCTCCTCCTTCAGGT	59.882	20	TCCGCCTGAAGCAACACTAG	60.037	20	103	1	p3	(TCC)10	30	1
da77bb546611409080cfdeed225a9508<2>	AGGCTTCTCCTCCTTCAGGT	59.882	20	CTCCGCCTGAAGCAACACTA	60.037	20	104	1	p3	(TCC)10	30	1
7690453ce998434287d30bc293131a95<3>	TCTCCTTGGAGACTACTGCCA	59.923	21	CTCCTCCAATGGTACCACTCG	59.863	21	242	1	p2	(AG)20	40	1
82aebcc0a80f461c8f8abbc1cbaf45ce<1>	TCTCCTTGGAGACTACTGCCA	59.923	21	CCCTTTCAGTGTTCTCTCCCC	59.996	21	169	1	p2	(AG)20	40	1
82aebcc0a80f461c8f8abbc1cbaf45ce<2>	TCTCCTTGGAGACTACTGCCA	59.923	21	CCCCTTTCAGTGTTCTCTCCC	59.996	21	170	1	p2	(AG)20	40	1
2bd4662b055d4bb29ce9e9e576fb4c8c<1>	TCCCCTCCAGATCTAGCAGG	59.810	20	CACTCCCACGTGAACTCACA	59.896	20	107	1	p2	(CT)20	40	1
2bd4662b055d4bb29ce9e9e576fb4c8c<2>	CCCCTCCAGATCTAGCAGGA	59.810	20	CACACTCCCACGTGAACTCA	59.896	20	108	1	p2	(CT)20	40	1
2bd4662b055d4bb29ce9e9e576fb4c8c<3>	TCCCCTCCAGATCTAGCAGG	59.810	20	CACACTCCCACGTGAACTCA	59.896	20	109	1	p2	(CT)20	40	1
2bd4662b055d4bb29ce9e9e576fb4c8c<4>	CCCCTCCAGATCTAGCAGGA	59.810	20	CACTCCCACGTGAACTCACA	59.896	20	106	1	p2	(CT)20	40	1
fb59c1fb04894c05b7ee7f82cbf0c321<1>	GCACTCTGTGTTTTGGGCAG	59.969	20	TGCCATTGTATCTCTGAGCTGT	59.497	22	268	1	p2	(CT)25	50	1
fb59c1fb04894c05b7ee7f82cbf0c321<2>	GCACTCTGTGTTTTGGGCAG	59.969	20	ACATGCCATTGTATCTCTGAGCT	59.864	23	271	1	p2	(CT)25	50	1
fb59c1fb04894c05b7ee7f82cbf0c321<3>	ATGCACTCTGTGTTTTGGGC	59.324	20	TGCCATTGTATCTCTGAGCTGT	59.497	22	270	1	p2	(CT)25	50	1
fb59c1fb04894c05b7ee7f82cbf0c321<4>	GCACTCTGTGTTTTGGGCAG	59.969	20	ATGCCATTGTATCTCTGAGCTGT	59.864	23	269	1	p2	(CT)25	50	1
22fe608add6b4f52bf6e08ddfbd4f7cb<10>	AGCCATTGGAGAAGCGTGAT	59.746	20	TCTTTCCCTTCTCCACCAGTG	59.300	21	245	1	p2	(TC)18	36	1
22fe608add6b4f52bf6e08ddfbd4f7cb<11>	GCCATTGGAGAAGCGTGATG	59.620	20	TCTTTCCCTTCTCCACCAGTG	59.300	21	244	1	p2	(TC)18	36	1
5bf296c78b8b4f728ce5458b31d7f3f5<1>	CGACGTGGTTGTCATGAAGC	59.836	20	ACACGTTGTTAAATCCCACGC	59.735	21	200	1	p2	(AG)26	52	1
5bf296c78b8b4f728ce5458b31d7f3f5<2>	CGACGTGGTTGTCATGAAGC	59.836	20	CACGTTGTTAAATCCCACGCT	59.466	21	199	1	p2	(AG)26	52	1
5bf296c78b8b4f728ce5458b31d7f3f5<3>	CGACGTGGTTGTCATGAAGC	59.836	20	ACGTTGTTAAATCCCACGCTG	59.466	21	198	1	p2	(AG)26	52	1
4ddbf6bfd4d24e73a8452ab3f7b312fc<1>	ACTTCCTCACCTCACTCCCC	60.546	20	TTCACGAGGGAATGAGGTGC	60.036	20	140	1	p2	(TC)20	40	1
4ddbf6bfd4d24e73a8452ab3f7b312fc<2>	CACTTCCTCACCTCACTCCC	59.389	20	TTCACGAGGGAATGAGGTGC	60.036	20	141	1	p2	(TC)20	40	1
b5db72ffefa5410c87f950d93c9f3fd4<1>	TGAGACGAAACCCATCCCCT	60.547	20	TGGAGATCCTGGACATTCTTATGA	58.781	24	100	2	p2	(TC)15	30	1
b5db72ffefa5410c87f950d93c9f3fd4<2>	ATGAGACGAAACCCATCCCC	59.453	20	TGGAGATCCTGGACATTCTTATGA	58.781	24	101	2	p2	(TC)15	30	1
8c56c95db2344fdfabe0da9cb814dcfd<1>	CCCCAAACCAATAGCGGAGA	59.745	20	CCAAATCTTCTTCCCCTCTCCC	60.092	22	106	1	p6	(GAAAGG)6	36	1
8c56c95db2344fdfabe0da9cb814dcfd<2>	CCCCCAAACCAATAGCGGAG	60.752	20	CCAAATCTTCTTCCCCTCTCCC	60.092	22	107	1	p6	(GAAAGG)6	36	1
8c56c95db2344fdfabe0da9cb814dcfd<3>	TACCCCCAAACCAATAGCGG	59.744	20	CCCAAATCTTCTTCCCCTCTCC	60.092	22	110	1	p6	(GAAAGG)6	36	1
8c56c95db2344fdfabe0da9cb814dcfd<4>	CCCCAAACCAATAGCGGAGA	59.745	20	CCCAAATCTTCTTCCCCTCTCC	60.092	22	107	1	p6	(GAAAGG)6	36	1
8c56c95db2344fdfabe0da9cb814dcfd<6>	TACCCCCAAACCAATAGCGG	59.744	20	CCAAATCTTCTTCCCCTCTCCC	60.092	22	109	1	p6	(GAAAGG)6	36	1
8c56c95db2344fdfabe0da9cb814dcfd<7>	CCAAACCAATAGCGGAGAGGA	59.790	21	CCAAATCTTCTTCCCCTCTCCC	60.092	22	104	1	p6	(GAAAGG)6	36	1
8c56c95db2344fdfabe0da9cb814dcfd<8>	ACCCCCAAACCAATAGCGG	60.000	19	CCAAATCTTCTTCCCCTCTCCC	60.092	22	108	1	p6	(GAAAGG)6	36	1
b3909ed076e84d57920171caeed6119d<1>	GACTTGGATCAAGCCCAGCT	60.035	20	CCACCATGTTTTCCACCTGC	59.682	20	169	1	p2	(TC)23	46	1
b3909ed076e84d57920171caeed6119d<2>	AGACTTGGATCAAGCCCAGC	60.035	20	CCACCATGTTTTCCACCTGC	59.682	20	170	1	p2	(TC)23	46	1
fe0f827fec474366a57fde53224cdb48<1>	GGGAGTTGACATATTGTTTGCACT	59.782	24	ACCTCCTGGAAGATGAGCAG	58.798	20	279	1	p2	(TC)18	36	1
fe0f827fec474366a57fde53224cdb48<2>	AGGGAGTTGACATATTGTTTGCAC	59.782	24	ACCTCCTGGAAGATGAGCAG	58.798	20	280	1	p2	(TC)18	36	1
50534de66be34593a4980297711ce768<1>	AGCCAAGACAGCAAATTTGGT	58.958	21	AGTTGAGTCCATCCCAATTGCT	59.958	22	236	1	p2	(GA)19	38	1
50534de66be34593a4980297711ce768<2>	AAGCCAAGACAGCAAATTTGGT	59.565	22	TGAGTCCATCCCAATTGCTCA	59.365	21	234	1	p2	(GA)19	38	1
50534de66be34593a4980297711ce768<3>	AGCCAAGACAGCAAATTTGGT	58.958	21	TTGAGTCCATCCCAATTGCTCA	59.959	22	234	1	p2	(GA)19	38	1
f0418d271fcb453a8040609527fee1f4<1>	GACCAATCAAGGGGCACGAT	60.394	20	AGAGAAAGGGATCGACTGTGA	58.191	21	279	1	p5	(GAACT)6	30	1
f0418d271fcb453a8040609527fee1f4<2>	GACCAATCAAGGGGCACGA	60.003	19	AGAGAAAGGGATCGACTGTGA	58.191	21	279	1	p5	(GAACT)6	30	1
bfd59e9614cb454b877cefcd082cca93<1>	TGAGGACGTAAAGGGTTGCA	59.240	20	AGAGAGAAAGAGGTGACTGAGAGA	59.957	24	153	1	p2	(AG)17	34	1
bfd59e9614cb454b877cefcd082cca93<2>	TGAGGACGTAAAGGGTTGCA	59.240	20	AAGAGGTGACTGAGAGAGAGT	57.193	21	146	1	p2	(AG)17	34	1
bfd59e9614cb454b877cefcd082cca93<3>	TGAGGACGTAAAGGGTTGCA	59.240	20	GAAAGAGGTGACTGAGAGAGAGT	58.921	23	148	1	p2	(AG)17	34	1
c7336c2b8a57455f9876e791b20c4d54<1>	TGTCCAAACTCGTGGCCAAT	60.179	20	AGTGAAATCCGATCAAGTTGAAG	57.130	23	174	1	p2	(TC)19	38	1
c7336c2b8a57455f9876e791b20c4d54<2>	TGTCCAAACTCGTGGCCAAT	60.179	20	AAGTGAAATCCGATCAAGTTGAAG	57.754	24	175	1	p2	(TC)19	38	1
c7336c2b8a57455f9876e791b20c4d54<3>	CTGTCCAAACTCGTGGCCAA	60.818	20	AGTGAAATCCGATCAAGTTGAAG	57.130	23	175	1	p2	(TC)19	38	1
20ea36ad153b42238514ec9663d81370<1>	TCATTCCCTTGGGCCTTCTC	59.374	20	GGTAGCATGACGACTTGACT	57.343	20	141	1	p2	(AG)24	48	1
20ea36ad153b42238514ec9663d81370<2>	ATGTCTCATTCCCTTGGGCC	59.740	20	GGTAGCATGACGACTTGACT	57.343	20	146	1	p2	(AG)24	48	1
394d9e08fc904e0488566424075abe46<1>	AGACCACAACTCACACGCAT	59.893	20	CAGGCCTTGGAGATGTTCGT	60.036	20	267	1	p3	(AAG)10	30	1
394d9e08fc904e0488566424075abe46<2>	AGACCACAACTCACACGCAT	59.893	20	CCCTTTATGCAGGCCTTGGA	60.033	20	276	1	p3	(AAG)10	30	1
394d9e08fc904e0488566424075abe46<3>	AGACCACAACTCACACGCAT	59.893	20	AGGCCTTGGAGATGTTCGTC	59.749	20	266	1	p3	(AAG)10	30	1
394d9e08fc904e0488566424075abe46<6>	AGACCACAACTCACACGCAT	59.893	20	GGCCTTGGAGATGTTCGTCA	60.036	20	265	1	p3	(AAG)10	30	1
0178c958a12f4d2aab1fdbb4295f335f<1>	AGACCACAACTCACACGCAT	59.893	20	ACACGCAGAGATCTGGTTCC	59.752	20	141	1	p3	(AAG)10	30	1
6035819ecba74200bc3749f7a5d10503<3>	AAGGTTCTCTGCTGCACCTC	59.964	20	ATCCACACACGGACAGAGAC	59.396	20	272	1	p2	(CT)17	34	1
6035819ecba74200bc3749f7a5d10503<4>	AAGGTTCTCTGCTGCACCTC	59.964	20	TCCACACACGGACAGAGACA	60.754	20	271	1	p2	(CT)17	34	1
8fe3590f45054416bc95656dcc3f1a8f<1>	TTATCCAACCCCGCAAGCAA	60.251	20	TGCAATGATCACGATGCACG	59.626	20	102	1	p2	(AG)17	34	1
8fe3590f45054416bc95656dcc3f1a8f<2>	TATCCAACCCCGCAAGCAAA	60.251	20	GCAATGATCACGATGCACGA	59.348	20	100	1	p2	(AG)17	34	1
8fe3590f45054416bc95656dcc3f1a8f<3>	TATCCAACCCCGCAAGCAAA	60.251	20	TGCAATGATCACGATGCACG	59.626	20	101	1	p2	(AG)17	34	1
8fe3590f45054416bc95656dcc3f1a8f<4>	CTTTATCCAACCCCGCAAGC	59.544	20	TGCAATGATCACGATGCACG	59.626	20	104	1	p2	(AG)17	34	1
8fe3590f45054416bc95656dcc3f1a8f<5>	TTTATCCAACCCCGCAAGCA	60.251	20	TGCAATGATCACGATGCACG	59.626	20	103	1	p2	(AG)17	34	1
1e1f84370aac44eab724c5fd796deabb<1>	TTCCTTTCCCCACGAACTGC	60.536	20	TGATCACGATTCACGAGCCG	60.525	20	116	1	p2	(AG)16	32	1
1e1f84370aac44eab724c5fd796deabb<6>	GTTCCTTCCCCCACGATCTG	60.108	20	ATCACGATTCACGAGCCGTC	60.526	20	115	1	p2	(AG)16	32	1
1e1f84370aac44eab724c5fd796deabb<7>	GTTCCTTCCCCCACGATCTG	60.108	20	TGATCACGATTCACGAGCCG	60.525	20	117	1	p2	(AG)16	32	1
2690431ca5294ac1b022ddd0c7529850<1>	TTCCTTTCCCCACGAACTGC	60.536	20	ATCACGATTCACGAGCCGTC	60.526	20	114	1	p2	(AG)16	32	1
65bfacb3acc84ee4ac1d3d3f0f1737dd<1>	GTTGTCAACCCCATGCGATG	59.829	20	TTCCAGGTTCTCTCCCCCAA	60.104	20	244	1	p2	(AG)16	32	1
65bfacb3acc84ee4ac1d3d3f0f1737dd<2>	TTGTCAACCCCATGCGATGA	59.963	20	TTCCAGGTTCTCTCCCCCAA	60.104	20	243	1	p2	(AG)16	32	1
65bfacb3acc84ee4ac1d3d3f0f1737dd<3>	TGTCAACCCCATGCGATGAA	59.963	20	TTCCAGGTTCTCTCCCCCAA	60.104	20	242	1	p2	(AG)16	32	1
0b6913a7282a48889d011f95dd1f890c<1>	TTTCTTTATCCAGCCCCGCA	59.670	20	TCTCGTGTGCTCGGAAATGT	59.683	20	169	1	p2	(AG)17	34	1
0b6913a7282a48889d011f95dd1f890c<2>	TTCTTTATCCAGCCCCGCAA	59.670	20	TCTCGTGTGCTCGGAAATGT	59.683	20	168	1	p2	(AG)17	34	1
2d83dd59061a4092bf0a56a5dad37017<1>	ACGACGTAGAAATTTGAGGATTGC	59.907	24	TGTCATCAGGGTAGAAACTTGACT	59.407	24	101	1	p2	(AG)15	30	1
2d83dd59061a4092bf0a56a5dad37017<2>	CGACGTAGAAATTTGAGGATTGCA	59.907	24	TGTCATCAGGGTAGAAACTTGACT	59.407	24	100	1	p2	(AG)15	30	1
2d83dd59061a4092bf0a56a5dad37017<3>	ACGACGTAGAAATTTGAGGATTGC	59.907	24	TGTCATCAGGGTAGAAACTTGAC	58.105	23	101	1	p2	(AG)15	30	1
2d83dd59061a4092bf0a56a5dad37017<4>	CGACGTAGAAATTTGAGGATTGCA	59.907	24	TGTCATCAGGGTAGAAACTTGACTT	59.928	25	100	1	p2	(AG)15	30	1
77c15d1089d54a778ff6ccf82b604dc3<1>	TGCCATTCTCTTTCCTCCCC	59.374	20	TATGGAGCCCGACCTTTGTG	59.748	20	251	1	p2	(CT)17	34	1
77c15d1089d54a778ff6ccf82b604dc3<2>	TGCCATTCTCTTTCCTCCCC	59.374	20	ACATGGAGCACGACCTTTGT	59.891	20	250	1	p2	(CT)16	32	1
77c15d1089d54a778ff6ccf82b604dc3<3>	TGCCATTCTCTTTCCTCCCC	59.374	20	GAGACATGGAGCACGACCTT	59.752	20	253	1	p2	(CT)16	32	1
af582e136d9d4d42b7a0e75406ee7520<6>	GAGGTAGAGGTTATCGGCGC	60.039	20	GCCTCCATTCCCACCTCAAA	59.960	20	251	1	p2	(GA)15	30	1
f19b30e3eb5046d2840775c0135e17e6<1>	TCTCCAGAAATTATTGGGTCTTTGC	59.581	25	CAGGGAGTGTTCTTCCCACC	59.963	20	166	1	p2	(GA)19	38	1
f19b30e3eb5046d2840775c0135e17e6<2>	TCCAGAAATTATTGGGTCTTTGCT	58.667	24	AGTGTTCTTCCCACCCTCCT	60.104	20	159	1	p2	(GA)19	38	1
d32ce4a2e08f452a80f4035c95072936<1>	CGTGTTTTGGGCTTGAGGTG	59.969	20	CCAACACGTCGCATATGCTG	59.973	20	222	1	p2	(AG)18	36	1
d32ce4a2e08f452a80f4035c95072936<2>	GAGAGCGTGTTTTGGGCTTG	60.040	20	CCAACACGTCGCATATGCTG	59.973	20	227	1	p2	(AG)18	36	1
37fd73fcfe194f3bba83ccf1215087f0<1>	CGCCCCTCGTATTGACTCTC	59.969	20	GTGGGATGCTCAGGATCCTG	59.892	20	117	1	p6	(CCGCTC)5	30	1
37fd73fcfe194f3bba83ccf1215087f0<2>	CGCCCCTCGTATTGACTCTC	59.969	20	GGGATGCTCAGGATCCTGTG	59.892	20	115	1	p6	(CCGCTC)5	30	1
781cd0747efe45e48f047e83d63a1fac<1>	ATTCTCCGGCGTCAGAGTTG	60.109	20	CCAACACGTCGCATATGCTG	59.973	20	256	1	p2	(AG)18	36	1
781cd0747efe45e48f047e83d63a1fac<2>	CATTCTCCGGCGTCAGAGTT	60.109	20	CCAACACGTCGCATATGCTG	59.973	20	257	1	p2	(AG)18	36	1
405f2993616f4656b6160b1d93a6f472<27>	GTCGGTGGCAGAAAGATGGA	60.036	20	TGGTACCAGAGCCAATTTAGGT	59.083	22	219	1	p2	(GA)24	48	1
fcd68a64c5434fe59d511c8478dd88e7<1>	CGGAGAAGCGCGCTATAGAA	60.040	20	TGGTACCAGAGCCAATTTAGGT	59.083	22	136	1	p2	(GA)23	46	1
dd26f0b1205842028a5c9f3375cbe849<26>	AAAGATGGAGACGACGCCTG	60.109	20	TGGTACCAGAGCCAATTTAGGT	59.083	22	208	1	p2	(GA)24	48	1
88b9997e041d4cda97c0023a68ae008b<1>	CGTCGGAGGAGTCAGATGTG	59.900	20	TGGTACCAGAGCCAATTTAGGT	59.083	22	271	1	p2	(GA)23	46	1
88b9997e041d4cda97c0023a68ae008b<2>	TGGGCGGAGTAGGATGTGTA	60.033	20	TGGTACCAGAGCCAATTTAGGT	59.083	22	271	1	p2	(GA)24	48	1
88b9997e041d4cda97c0023a68ae008b<3>	GGGCGCGTGAGAAGTGTATA	59.898	20	TGGTACCAGAGCCAATTTAGGT	59.083	22	271	1	p2	(GA)25	50	1
eb1d5997900d49a5b3de162644d17679<1>	TCAAGAGCGGTCATGAGGTG	59.753	20	TGACGCTTGTTTCAGAAAGATTC	57.904	23	275	1	p2	(TC)15	30	1
55a3091864854a93b847a60fdbd033bf<1>	AGTCGATGGAAGTTGCTCGG	60.109	20	AAAATCATAATAAGATTAGGGCCACC	57.577	26	172	1	p6	(AGAGGG)5	30	1
55a3091864854a93b847a60fdbd033bf<2>	GTCGATGGAAGTTGCTCGGA	60.109	20	AAAATCATAATAAGATTAGGGCCACC	57.577	26	171	1	p6	(AGAGGG)5	30	1
55a3091864854a93b847a60fdbd033bf<3>	AGTCGATGGAAGTTGCTCGG	60.109	20	AATAAGATTAGGGCCACCTCTC	57.016	22	164	1	p6	(AGAGGG)5	30	1
fdf873fcce544813aa26c72c5edbfef9<1>	GTCGGTGGCAGAAAGAAGGA	59.965	20	GTGGGCTCGTAGATGTGTGT	59.753	20	270	1	p2	(GA)22	44	1
fdf873fcce544813aa26c72c5edbfef9<2>	GTCGGTGGCAGAAAGAAGGA	59.965	20	ATCGTGGGCTCGTGGATATG	59.682	20	277	1	p2	(GA)24	48	1
fdf873fcce544813aa26c72c5edbfef9<3>	GTCGGTGGCAGAAAGAAGGA	59.965	20	CATATCGTGGGCTCGTGGAT	59.682	20	280	1	p2	(GA)24	48	1
312f8ac8a7334f94940354c066f5cb98<1>	TGTGCGAAAGTGAAGGACGA	59.897	20	GTGGGCTCGTAGATGTGTGT	59.753	20	221	1	p2	(GA)22	44	1
312f8ac8a7334f94940354c066f5cb98<2>	TGTGCGAAAGTGAAGGACGA	59.897	20	ATCGTGGGCTCGTGGATATG	59.682	20	228	1	p2	(GA)24	48	1
12230ab5e5ce4ce5b515f4bd3f7fb202<1>	AAAGAAGGAGACGACGCCTG	60.038	20	GTGGGCTCGTAGATGTGTGT	59.753	20	259	1	p2	(GA)22	44	1
12230ab5e5ce4ce5b515f4bd3f7fb202<2>	AAAGAAGGAGACGACGCCTG	60.038	20	CATATCGTGGGCTCGTGGAT	59.682	20	269	1	p2	(GA)24	48	1
12230ab5e5ce4ce5b515f4bd3f7fb202<3>	AAAGAAGGAGACGACGCCTG	60.038	20	ATCGTGGGCTCGTGGATATG	59.682	20	266	1	p2	(GA)24	48	1
1b21c0a3e6fd4edba03e8ee9180e57e5<12>	CGCCGACAGAAAGGATGAGA	59.827	20	TGGTATCAAAGCCAATTTAGGTCT	58.173	24	206	1	p2	(AG)18	36	1
1b21c0a3e6fd4edba03e8ee9180e57e5<13>	GTCGCCGACAGAAAGGATGA	60.109	20	TGGTATCAAAGCCAATTTAGGTCT	58.173	24	208	1	p2	(AG)18	36	1
1b21c0a3e6fd4edba03e8ee9180e57e5<14>	TCGCCGACAGAAAGGATGAG	59.827	20	TGGTATCAAAGCCAATTTAGGTCT	58.173	24	207	1	p2	(AG)18	36	1
1b21c0a3e6fd4edba03e8ee9180e57e5<23>	CGCCGACAGAAAGGAAGAGA	59.756	20	TGGTATCAAAGCCAATTTAGGTCT	58.173	24	202	1	p2	(AG)16	32	1
1b21c0a3e6fd4edba03e8ee9180e57e5<24>	GTCGCCGACAGAAAGGAAGA	60.039	20	ACATGGTATCAAAGCCAATTTAGGT	59.042	25	207	1	p2	(AG)16	32	1
1b21c0a3e6fd4edba03e8ee9180e57e5<26>	TCGCCGACAGAAAGGAAGAG	59.756	20	TGGTATCAAAGCCAATTTAGGTCT	58.173	24	203	1	p2	(AG)16	32	1
1b21c0a3e6fd4edba03e8ee9180e57e5<27>	GTCGCCGACAGAAAGGAAGA	60.039	20	TGGTATCAAAGCCAATTTAGGTCT	58.173	24	204	1	p2	(AG)16	32	1
ff6c3efe18314b57bc8ada0b13541d2e<1>	TTGCTGCTTCTCCCTTGTGT	59.817	20	TGGTATCAAAGCCAATTTAGGTCT	58.173	24	222	1	p2	(AG)16	32	1
ff6c3efe18314b57bc8ada0b13541d2e<3>	GATCGCTGCTTCTCCCTTGT	60.108	20	TGGTATCAAAGCCAATTTAGGTCT	58.173	24	228	1	p2	(AG)18	36	1
29b1daa80b414cf0a46c9ee17e15e409<1>	TCGATGGAAGTTGCTCGGAG	59.827	20	AATAAGATTAGGGCCACCTCTC	57.016	22	162	1	p6	(AGAGGG)5	30	1
29b1daa80b414cf0a46c9ee17e15e409<3>	GTCGATGGAAGTTGCTCGGA	60.109	20	AATAAGATTAGGGCCACCTCTC	57.016	22	163	1	p6	(AGAGGG)5	30	1
921c999e9d354af9af41389052925996<27>	GTGATTGTCCTTTGCCTGTTCC	60.030	22	TGCTCATGCTTTGGTTGTGC	59.968	20	273	1	p2	(AG)19	38	1
921c999e9d354af9af41389052925996<28>	TGATTGTCCTTTGCCTGTTCC	58.761	21	TGCTCATGCTTTGGTTGTGC	59.968	20	272	1	p2	(AG)19	38	1
921c999e9d354af9af41389052925996<30>	TGATTGTCCTTTGCCTGTTCCT	60.158	22	TGCTCATGCTTTGGTTGTGC	59.968	20	272	1	p2	(AG)19	38	1
2843eb47bfc34e6ea3636998ca8fc04a<14>	TGAGAAATGTGCAGCCAGAA	57.725	20	TCTCATGCATGTTTTGGGCA	58.370	20	230	1	p2	(CT)18	36	1
d17854e234364b2b9f82fbe7968ec5ce<1>	ACCCGGATTGCTCTGTTGTT	59.890	20	AGAAGCAACTTACTATTCCTATGGT	57.561	25	162	1	p5	(ATACT)7	35	1
d17854e234364b2b9f82fbe7968ec5ce<3>	ACCCGGATTGCTCTGTTGTT	59.890	20	AGCAACTTACTATTCCTATGGTATGGA	59.487	27	159	1	p5	(ATACT)7	35	1
558d4de3f7054e96a317e77a1b90ab16<1>	GGGCTTCCTTGTCATCACCA	59.962	20	TGGAGGGATGGAGGAACAGT	59.881	20	256	1	p3	(TAG)10	30	1
558d4de3f7054e96a317e77a1b90ab16<6>	GGGCTTCCTTTTCGTCACCA	60.536	20	TGGAGGGATGGAGGAACAGT	59.881	20	265	1	p3	(TAG)13	39	1
b50545f4d48e4545bbb81a8f1d9b9b05<2>	TGTGGGCTTCCTTTTCGTCA	59.818	20	TGGAGGGATGGAGGAACAGT	59.881	20	268	1	p3	(TAG)13	39	1
05a6d5156007495880d1ccf61fe77c55<1>	AGCTTTTGTCGCTCAGGAGA	59.318	20	GTGGAGGAGAAAACGGCAGA	59.965	20	229	1	p2	(CT)16	32	1
05a6d5156007495880d1ccf61fe77c55<2>	CGTAGCTTTTGTCGCTCAGG	59.284	20	GTGGAGGAGAAAACGGCAGA	59.965	20	232	1	p2	(CT)16	32	1
d7512bdc0f844318a1ff53adb285437f<1>	TGTTGCCTTCCGAGTCGAAT	59.680	20	AGTTTTGCAGGTCCAATTATTGT	57.193	23	123	1	p4	(ATCT)8	32	1
d7512bdc0f844318a1ff53adb285437f<3>	GCCTTCCGAGTCGAATCCAA	60.108	20	AGTTTTGCAGGTCCAATTATTGT	57.193	23	119	1	p4	(ATCT)8	32	1
d7512bdc0f844318a1ff53adb285437f<4>	TTGCCTTCCGAGTCGAATCC	60.108	20	AGTTTTGCAGGTCCAATTATTGT	57.193	23	121	1	p4	(ATCT)8	32	1
4b708800b484457e9090fe31adf9cc44<1>	TTGCCTGTTTGACCACCTCA	59.743	20	AGTTTTGCAGGTCCAATTATTGT	57.193	23	244	1	p4	(ATCT)8	32	1
4b708800b484457e9090fe31adf9cc44<2>	TGCCTGTTTGACCACCTCAT	59.522	20	AGTTTTGCAGGTCCAATTATTGT	57.193	23	243	1	p4	(ATCT)8	32	1
ad1f3fbe3fad421395c1ee63e6967a5b<2>	AAAGGGTCGCAGGTAGAACG	60.038	20	CGTGATACAGACTCGCCGAA	59.902	20	157	1	p2	(GA)16	32	1
2060e1ffd95c4743adafb1701b39e983<1>	TGGGAGCTCCAAGACAACTT	58.860	20	ACCAGACATAACCACATGAGATT	57.558	23	148	1	p3	(TGA)10	30	1
2060e1ffd95c4743adafb1701b39e983<2>	TGGGAGCTCCAAGACAACTT	58.860	20	TGTACCAGACATAACCACATGAG	57.915	23	151	1	p3	(TGA)10	30	1
d3e4fd9ccc61489fbcbb380816e4bc6c<1>	ATGTGGCTTATGGGGTCAGC	60.107	20	CGTGGGTTCGGAGATGTGTA	59.471	20	275	1	p2	(AG)23	46	1
d3e4fd9ccc61489fbcbb380816e4bc6c<2>	ATGTGGCTTATGGGGTCAGC	60.107	20	GTCTCGTGGGTTCGGAGATG	60.179	20	279	1	p2	(AG)23	46	1
cbf16e3565dd4f459f0f6914413a6554<1>	GTCAACTGAATAAACCAACGACCA	59.726	24	GAGAAAATTCAAGGCCTCGACG	59.906	22	132	1	p2	(TC)22	44	1
cbf16e3565dd4f459f0f6914413a6554<2>	GTCAACTGAATAAACCAACGACCA	59.726	24	AAAATTCAAGGCCTCGACGA	57.821	20	129	1	p2	(TC)22	44	1
14d6ff2ad784461b93d7893e361a1db4<4>	AGGTGATCTCCATGGCTAGT	57.514	20	GCTCCTCATGCTGGCCTAAA	60.107	20	140	1	p2	(TC)17	34	1
14d6ff2ad784461b93d7893e361a1db4<5>	AGGTGATCTCCATGGCTAGTT	58.231	21	GCTCCTCATGCTGGCCTAAA	60.107	20	140	1	p2	(TC)17	34	1
14d6ff2ad784461b93d7893e361a1db4<8>	AAGGTGATCTCCATGGCTAGT	58.231	21	GCTCCTCATGCTGGCCTAAA	60.107	20	141	1	p2	(TC)17	34	1
153efe2f11c14b79bd2cf47a2573e335<2>	ATTTGACTACGTAGGGGCCG	59.537	20	CGTAAACGTGGACGCTTTCC	59.838	20	177	2	p2	(AG)17	34	1
88034deb2fc845d7856bb537c4f3e0eb<5>	TGGATAAGGTGATCTCCATGGC	59.627	22	GCTCCTCATGCTGGCCTAAA	60.107	20	146	1	p2	(TC)17	34	1
88034deb2fc845d7856bb537c4f3e0eb<6>	GGATAAGGTGATCTCCATGGCT	59.358	22	GCTCCTCATGCTGGCCTAAA	60.107	20	145	1	p2	(TC)17	34	1
8d332d801c0348c0909183d867981122<6>	TGGGCATACATCAAAACGTGC	59.799	21	TCCTTCCTCACAGCTTGCAG	59.964	20	227	1	p2	(TC)22	44	1
8d332d801c0348c0909183d867981122<7>	GGGCATACATCAAAACGTGCA	59.799	21	TCCTTCCTCACAGCTTGCAG	59.964	20	226	1	p2	(TC)22	44	1
8fc71041583b40679c53045f942259dd<1>	TTCTCTTTGTTGAGCATGCGT	58.779	21	TGTCGTCTACATAGATTTGGGCT	59.295	23	143	1	p2	(GA)18	36	1
8fc71041583b40679c53045f942259dd<2>	TCTCTTTGTTGAGCATGCGT	58.117	20	TGTCGTCTACATAGATTTGGGC	57.945	22	142	1	p2	(GA)18	36	1
32ae16398efe4cc0badac0936981807e<1>	CCTTCGTCTCCTCGATCACG	59.972	20	AGTAGCGTCCCAACCCAAAC	60.251	20	185	1	p2	(TC)21	42	1
32ae16398efe4cc0badac0936981807e<2>	CCCTTCGTCTCCTCGATCAC	59.617	20	AGTAGCGTCCCAACCCAAAC	60.251	20	186	1	p2	(TC)21	42	1
32ae16398efe4cc0badac0936981807e<3>	CCTTCGTCTCCTCGATCACG	59.972	20	GTAGCGTCCAAACCCAAACG	59.764	20	186	1	p2	(TC)22	44	1
8964d1efce754b1c84df632949e39e82<1>	GTAGGAGCCGCCATGAGATG	60.320	20	CTCGCATCTTGGTGTGGAGT	60.037	20	146	2	p2	(AG)21	42	1
729b58d0faac4101a89c1becd62e3d46<1>	GTAGGAGCCGCCATGAGATG	60.320	20	CGTAAACGTGGACGCTTTCC	59.838	20	175	2	p2	(AG)21	42	1
7a7dfa0b54f14e0889cb55a80c501294<1>	AAGCGAGCCATTGGAGAAGG	60.394	20	TCTTTCCCTTCTCCACCAGTG	59.300	21	250	1	p2	(TC)19	38	1
7a7dfa0b54f14e0889cb55a80c501294<2>	AGCTAGCCATTGGAGAAGCG	60.179	20	TCTTTCCCTTCTCCACCAGTG	59.300	21	249	1	p2	(TC)18	36	1
1ff9f9f3070e484283a0731aade2abcc<1>	TCCCCTTACCGGAGATGGTT	59.956	20	TCCTAATTGGGATCGGCGAA	58.875	20	155	1	p6	(AGAGGA)5	30	1
0fdd06c8e9004665a434c2530a92c5cc<1>	CCCCTTACCGGAGATGGTTG	59.820	20	GATCCGGATCCAATGAGGGT	58.940	20	212	1	p6	(AGAGGA)5	30	1
0fdd06c8e9004665a434c2530a92c5cc<2>	TCCCCTTACCGGAGATGGTT	59.956	20	GATCCGGATCCAATGAGGGT	58.940	20	213	1	p6	(AGAGGA)5	30	1
e496b661a245479c8b6036d7f38f5b6c<1>	TTGCTGTTAGGGGAGGGAGA	59.882	20	GATCCGGATCCAATGAGGGT	58.940	20	279	1	p6	(AGAGGA)5	30	1
9e90415b712941b7a23fe39a83236d17<1>	GGTGGATTGATCTCCGGTGG	60.179	20	GATCCGGATCCAATGAGGGT	58.940	20	170	1	p6	(AGAGGA)5	30	1
b1cb88d948ad443c9d1ae5590b24f418<1>	GGGAAGCCGGAGAGAAGAAC	60.108	20	TCCATCTACTTCCGCCAAGC	59.822	20	112	1	p3	(AGC)11	33	1
b1cb88d948ad443c9d1ae5590b24f418<2>	GGAAGCCGGAGAGAAGAACG	60.459	20	TCCATCTACTTCCGCCAAGC	59.822	20	111	1	p3	(AGC)11	33	1
b1cb88d948ad443c9d1ae5590b24f418<3>	TGGGAAGCCGGAGAGAAGAA	60.544	20	TCCATCTACTTCCGCCAAGC	59.822	20	113	1	p3	(AGC)11	33	1
7dfe5cb002ea445680e7a9d784cf91ef<23>	TGGCTAGTGGTTGAAAGGGC	60.251	20	TGGAGATCCTGGACATTCTCA	57.880	21	170	1	p2	(CT)19	38	1
7dfe5cb002ea445680e7a9d784cf91ef<24>	GGCTAGTGGTTGAAAGGGCA	60.251	20	TGGAGATCCTGGACATTCTCA	57.880	21	169	1	p2	(CT)19	38	1
a77b7ab6905f4a44bc50f8042206a1db<37>	TCTCCTTGGAGACTACTGCCA	59.923	21	CCCCCTTTATGTGTTCTCTCTCC	60.118	23	182	1	p2	(AG)18	36	1
a77b7ab6905f4a44bc50f8042206a1db<38>	CTCCTTGGAGACTACTGCCA	58.438	20	CCCCCTTTATGTGTTCTCTCTCC	60.118	23	181	1	p2	(AG)18	36	1
a77b7ab6905f4a44bc50f8042206a1db<39>	TCTCCTTGGAGACTACTGCCA	59.923	21	TCCCCCTTTATGTGTTCTCTCTC	59.225	23	183	1	p2	(AG)18	36	1
a77b7ab6905f4a44bc50f8042206a1db<40>	CTCTCCTTGGAGACTACTGCC	59.246	21	CCCCCTTTATGTGTTCTCTCTCC	60.118	23	183	1	p2	(AG)18	36	1
a77b7ab6905f4a44bc50f8042206a1db<41>	TCTCCTTGGAGACTACTGCCA	59.923	21	CCCCTTTATGTGTTCTCTCTCCT	59.222	23	181	1	p2	(AG)18	36	1
3911fbfe99524e9c9d6848f9236b3f46<1>	AACCACTGACTGCACCACAA	60.035	20	CTACGAGGCCGCTAAGGAAG	59.969	20	155	1	p6	(AGAGGA)5	30	1
3911fbfe99524e9c9d6848f9236b3f46<2>	AAACCACTGACTGCACCACA	60.035	20	CTACGAGGCCGCTAAGGAAG	59.969	20	156	1	p6	(AGAGGA)5	30	1
3911fbfe99524e9c9d6848f9236b3f46<4>	AAACCACTGACTGCACCACA	60.035	20	GAGGCCGCTAAGGAAGACTC	59.897	20	152	1	p6	(AGAGGA)5	30	1
3911fbfe99524e9c9d6848f9236b3f46<5>	AACCACTGACTGCACCACAA	60.035	20	GAGGCCGCTAAGGAAGACTC	59.897	20	151	1	p6	(AGAGGA)5	30	1
a93596ff45ef444e848611914202f32d<1>	ATCCCACCGAAACCACTGAC	59.964	20	CTACGAGGCCGCTAAGGAAG	59.969	20	165	1	p6	(AGAGGA)5	30	1
67e43a6917cf4f34a521871d8be55c8e<8>	ATATGTCTGAGGAGGGCGGT	60.105	20	TGACACACATTTAGGACCCACC	60.225	22	215	1	p2	(CT)15	30	1
67e43a6917cf4f34a521871d8be55c8e<9>	ATATGTCTGAGGAGGGCGGT	60.105	20	GACACACATTTAGGACCCACC	58.567	21	214	1	p2	(CT)15	30	1
277b6ef7af91488a9fabed86de1b528a<8>	GAGGGAATGCTTCAGGGGAG	59.818	20	TGACACACATTTAGGACCCACC	60.225	22	236	1	p2	(CT)15	30	1
277b6ef7af91488a9fabed86de1b528a<9>	AGCCATGGAGGGAATGCTTC	60.106	20	TGACACACATTTAGGACCCACC	60.225	22	243	1	p2	(CT)15	30	1
bb438e6943af4c39a6f17a35649c2df0<5>	CCACAAAGCCATGGAGGGAA	60.252	20	TGACACACATTTAGGACCCACC	60.225	22	249	1	p2	(CT)15	30	1
bb438e6943af4c39a6f17a35649c2df0<10>	GAGTCTGAGCCACAAAGCCA	60.250	20	TGGCACACATTTAGGACCCA	59.226	20	258	1	p2	(CT)15	30	1
a9d88151ddd149a38aee90b0950ad0b2<1>	GAGCGCTCTCCAGGATGATG	60.320	20	TGGAGATCCTGGACATTCTTATGA	58.781	24	248	1	p2	(TC)21	42	1
a9d88151ddd149a38aee90b0950ad0b2<9>	GTCAGAGCTTGCTCTCCAGG	60.108	20	TGGAGATCCTGGACATTCTTATGA	58.781	24	252	1	p2	(TC)20	40	1
a9d88151ddd149a38aee90b0950ad0b2<10>	TCAGAGCTTGCTCTCCAGGA	60.252	20	TGGAGATCCTGGACATTCTTATGA	58.781	24	251	1	p2	(TC)20	40	1
a9d88151ddd149a38aee90b0950ad0b2<11>	AAAGACCGAGCTTGCTCTCC	60.037	20	TGGAGATCCTGGACATTCTTATGA	58.781	24	253	1	p2	(TC)19	38	1
a9d88151ddd149a38aee90b0950ad0b2<12>	AAAGACCGAGCTTGCTCTCC	60.037	20	TGGAGATCCTGGACATTCTTATG	57.442	23	253	1	p2	(TC)19	38	1
a9d88151ddd149a38aee90b0950ad0b2<14>	AAAACAAAAGCGCGCTCTCC	60.318	20	TGGAGATCCTGGACATTCTTATGA	58.781	24	255	1	p2	(TC)20	40	1
c4cebcf000bb41bab6d4cb89b59248b7<1>	TGCTTAGGAACGTAGATGCACA	59.767	22	TTGGTGCCGTGAGATCCAAA	59.890	20	136	1	p4	(TAGA)8	32	1
c4cebcf000bb41bab6d4cb89b59248b7<2>	GCATGCTTAGGAACGTAGATGC	59.778	22	TGGTGCCGTGAGATCCAAAA	59.890	20	138	1	p4	(TAGA)8	32	1
c4cebcf000bb41bab6d4cb89b59248b7<3>	GCATGCTTAGGAACGTAGATGC	59.778	22	TTGGTGCCGTGAGATCCAAA	59.890	20	139	1	p4	(TAGA)8	32	1
c4cebcf000bb41bab6d4cb89b59248b7<5>	TGCTTAGGAACGTAGATGCACA	59.767	22	TGGTGCCGTGAGATCCAAAA	59.890	20	135	1	p4	(TAGA)8	32	1
22492e395dc84aea89912400f5091a30<1>	GCATGCTTAGGAACGTAGATGC	59.778	22	CGATTTTCCAGTTGGTGCCG	60.110	20	150	1	p4	(TAGA)8	32	1
efd05b044d514291ac553950fbbdbcba<1>	TACCCCCACTTCAGCTTCAG	59.016	20	TGTTGTGACAGCAATAGTTTTCTGT	59.643	25	117	1	p6	(CTTCAG)6	36	1
efd05b044d514291ac553950fbbdbcba<3>	CTACCCCCACTTCAGCTTCAG	60.066	21	TGTTGTGACAGCAATAGTTTTCTGT	59.643	25	118	1	p6	(CTTCAG)6	36	1
efd05b044d514291ac553950fbbdbcba<4>	CTACCCCCACTTCAGCTTCA	59.016	20	TGTTGTGACAGCAATAGTTTTCTGT	59.643	25	118	1	p6	(CTTCAG)6	36	1
d1bb0b0b083b460199fbd5baa86b9a15<1>	TACCCCCACTTCAGCTTCAG	59.016	20	ACAGCAATAGTTTTCTGTCTGACT	58.385	24	110	1	p6	(CTTCAG)6	36	1
d1bb0b0b083b460199fbd5baa86b9a15<2>	CTACCCCCACTTCAGCTTCA	59.016	20	ACAGCAATAGTTTTCTGTCTGACT	58.385	24	111	1	p6	(CTTCAG)6	36	1
0bb500b6e02744e8931c0f230b97134e<1>	TGTTTAGTCATCGCCAGCCT	59.387	20	ATCTTCGCTTGACCATGGCA	60.035	20	268	1	p2	(GA)15	30	1
0bb500b6e02744e8931c0f230b97134e<2>	ACGAGTAGTTGGTCAGAAGAGT	58.512	22	ATCTTCGCTTGACCATGGCA	60.035	20	270	1	p2	(GA)15	30	1
0bb500b6e02744e8931c0f230b97134e<3>	GACGAGTAGTTGGTCAGAAGAGT	59.497	23	ATCTTCGCTTGACCATGGCA	60.035	20	271	1	p2	(GA)15	30	1
db54f292035b424580c6a9190df63731<1>	TGTTTAGTCATCGCCAGCCT	59.387	20	TCGCTTGACCATGGCAATCT	60.035	20	264	1	p2	(GA)15	30	1
db54f292035b424580c6a9190df63731<2>	ACGAGTAGTTGGTCAGAAGAGT	58.512	22	TCGCTTGACCATGGCAATCT	60.035	20	266	1	p2	(GA)15	30	1
db54f292035b424580c6a9190df63731<3>	GACGAGTAGTTGGTCAGAAGAGT	59.497	23	TCGCTTGACCATGGCAATCT	60.035	20	267	1	p2	(GA)15	30	1
db54f292035b424580c6a9190df63731<4>	ACGAGTAGTTGGTCAGAAGAGT	58.512	22	CGCTTGACCATGGCAATCTG	59.900	20	265	1	p2	(GA)15	30	1
78d7a1be73d64cdd942bd841207dd773<2>	TCTTTATCCAGCCCAGCACG	60.108	20	TGATCACGATTCACGAGCCG	60.525	20	102	1	p2	(AG)18	36	1
885fe3915e2e450ba1d6cb62fea84d6b<1>	TGGGGCTTAAGAAGGGAAGG	59.000	20	GCCTTATCGTTTCAGCAAGTCT	58.997	22	174	1	p2	(AG)18	36	1
885fe3915e2e450ba1d6cb62fea84d6b<2>	GGGCTTAAGAAGGGAAGGTGG	60.341	21	GCCTTATCGTTTCAGCAAGTCT	58.997	22	172	1	p2	(AG)18	36	1
885fe3915e2e450ba1d6cb62fea84d6b<3>	TGGGGCTTAAGAAGGGAAGG	59.000	20	GCCTTATCGTTTCAGCAAGTCTG	60.182	23	174	1	p2	(AG)18	36	1
6833c79a9b8343269296a4d878156e56<1>	CAATCTTTGTTGCCGCCACT	59.685	20	GTTGTCAGGCCCTGAGTTGT	60.179	20	208	1	p3	(TTC)10	30	1
6833c79a9b8343269296a4d878156e56<2>	CTTTGTTGCCGCCACTATGC	60.457	20	GTTGTCAGGCCCTGAGTTGT	60.179	20	204	1	p3	(TTC)10	30	1
8fc6b841f9bc475f965d2c02e0ad6cad<1>	CCACTATGCTTCCATGGGGA	59.154	20	GTTGTCAGGCCCTGAGTTGT	60.179	20	193	1	p3	(TTC)10	30	1
8fc6b841f9bc475f965d2c02e0ad6cad<2>	GCCACTATGCTTCCATGGGG	60.825	20	GTTGTCAGGCCCTGAGTTGT	60.179	20	194	1	p3	(TTC)10	30	1
9d1b5258b7044d968df37d60bd3bbc76<1>	CAATCTTTGTTGCCGCCACT	59.685	20	ACGTCTCCAAACCTCGACAA	59.252	20	174	1	p3	(TTC)10	30	1
49f38d27df3f43be9d10605d5b8ae840<1>	TCTGAGTCAGTGCATGTGAAA	57.526	21	CAGATCTGTGGCTTCTGCGA	60.108	20	215	1	p2	(AG)18	36	1
49f38d27df3f43be9d10605d5b8ae840<2>	TGTATCTGAGTCAGTGCATGTGA	59.489	23	CAGATCTGTGGCTTCTGCGA	60.108	20	219	1	p2	(AG)18	36	1
07cd1afaf443438eac36dd7bd9a31a23<1>	GGATCCACTCTCAGTTCACCA	59.097	21	GGTATTCAACTATACAACTTGGAGCA	59.178	26	228	1	p3	(CTT)11	33	1
07cd1afaf443438eac36dd7bd9a31a23<2>	GGATCCACTCTCAGTTCACCA	59.097	21	TGGTATTCAACTATACAACTTGGAGC	59.178	26	229	1	p3	(CTT)11	33	1
f002e8ae819447ab8ec5720f22136eec<1>	GGAAGAACCAGTTGAAGGGC	58.752	20	TGTTGGAATCAGGAATTGTGGC	59.438	22	216	1	p2	(AG)19	38	1
f002e8ae819447ab8ec5720f22136eec<2>	ACCAGTTGAAGGGCATGTACA	59.576	21	TGTTGGAATCAGGAATTGTGGC	59.438	22	210	1	p2	(AG)19	38	1
54b5b6d09c3f41989b3a3e508fb471f3<1>	GGTTCTTCAACAGCAGCAGC	60.040	20	TCTGCTGCTTCACCATCCTAC	59.792	21	106	1	p2	(TC)29	58	1
54b5b6d09c3f41989b3a3e508fb471f3<2>	GGTTCTTCAACAGCAGCAGC	60.040	20	ATCTGCTGCTTCACCATCCT	59.082	20	107	1	p2	(TC)29	58	1
7ee400bda2fd4096ba6ec746d2e452f9<2>	TGGAAGTATACAAACATTTTGCCGT	59.758	25	CTCTCGTAGCCGCTGACAAA	60.109	20	154	1	p2	(CT)17	34	1
d7925d4bfdd744829a8eed30c5aa4f91<1>	CCTTTTTGACTGGTTGCGGT	59.256	20	CTCAAATCCCTTACCGCCGT	60.108	20	100	1	p6	(GATCGA)5	30	1
d7925d4bfdd744829a8eed30c5aa4f91<2>	ACCTTTTTGACTGGTTGCGG	59.256	20	TCAAATCCCTTGCCACCGTT	60.179	20	100	1	p6	(GATCGA)5	30	1
59588d0075d54d928855b2020ea99ed8<1>	GTCGGGAGCGACATATGTGT	59.898	20	CGTAGCCGCTGACAAAATCG	59.975	20	200	2	p2	(CT)17	34	1
59588d0075d54d928855b2020ea99ed8<2>	GTCGGCAGCGTCAGATGTAT	60.249	20	CGTAGCCGCTGACAAAATCG	59.975	20	200	1	p2	(CT)17	34	1
25f5dd3335a1420c86069550755eb6c6<1>	GTCGGGAGCGACATATGTGT	59.898	20	AAGGGAATCTGAAGGTGGCG	60.035	20	173	2	p2	(CT)17	34	1
25f5dd3335a1420c86069550755eb6c6<2>	GTCGGCAGCGTCAGATGTAT	60.249	20	AAGGGAATCTGAAGGTGGCG	60.035	20	173	1	p2	(CT)17	34	1
2ec838bb3da343a4a1a16201942e59f8<1>	GTCGGGAGCGACATATGTGT	59.898	20	ATCGCGTCTGGAAGGGAATC	59.895	20	184	2	p2	(CT)17	34	1
2ec838bb3da343a4a1a16201942e59f8<2>	GTCGGCAGCGTCAGATGTAT	60.249	20	ATCGCGTCTGGAAGGGAATC	59.895	20	184	1	p2	(CT)17	34	1
e6a987d8380c4214ad81ceed26381f1d<3>	AGCTAGTGGGAAAGCATGAGAG	59.830	22	CTTGCAGCCTTTCTTTCCCC	59.395	20	164	1	p2	(AG)19	38	1
e6a987d8380c4214ad81ceed26381f1d<4>	GCTAGTGGGAAAGCATGAGAGA	59.831	22	CCTTGCAGCCTTTCTTTCCC	59.395	20	164	1	p2	(AG)19	38	1
e6a987d8380c4214ad81ceed26381f1d<5>	AGCTAGTGGGAAAGCATGAGA	58.809	21	CTTGCAGCCTTTCTTTCCCC	59.395	20	164	1	p2	(AG)19	38	1
e6a987d8380c4214ad81ceed26381f1d<6>	AGCTAGTGGGAAAGCATGAGAG	59.830	22	CCTTGCAGCCTTTCTTTCCC	59.395	20	165	1	p2	(AG)19	38	1
e6a987d8380c4214ad81ceed26381f1d<7>	GCTAGTGGGAAAGCATGAGAGA	59.831	22	CTTGCAGCCTTTCTTTCCCC	59.395	20	163	1	p2	(AG)19	38	1
e6a987d8380c4214ad81ceed26381f1d<18>	GTGGGAAAGCATGAGGGAGA	59.379	20	TCTTCCTTGCCGCCTTTCTT	59.890	20	166	1	p2	(AG)20	40	1
e6a987d8380c4214ad81ceed26381f1d<19>	AGTGGGAAAGCATGAGGGAG	59.377	20	TCTTCCTTGCCGCCTTTCTT	59.890	20	167	1	p2	(AG)20	40	1
e6a987d8380c4214ad81ceed26381f1d<20>	GTGGGAAAGCATGAGGGAGA	59.379	20	CTCTTCCTTGCCGCCTTTCT	60.322	20	167	1	p2	(AG)20	40	1
417c107a21444a62b1993dd47534e613<10>	CTGGGACGACTATGCTGACC	59.897	20	TCGAAATAATGCCCCGCAGT	60.107	20	195	1	p2	(CT)15	30	1
417c107a21444a62b1993dd47534e613<11>	CTGGGACGACTATGCTGACC	59.897	20	CGAAATAATGCCCCGCAGTG	59.971	20	194	1	p2	(CT)15	30	1
90bce53f947844149023d3042c79e477	TTAGAATTCGACCAGCGCCA	59.752	20	GCTGCTGCTCGAATCCAGAT	60.532	20	247	1	p2	(CT)21	42	0
3fd18cc723244a3689a137c4c45d6d9c	TTCTTTATCCAGCCCCGCAA	59.670	20	GCGATTGCAATGATCACGGT	59.622	20	103	1	p2	(AG)17	34	0
98e67477ef814cd39d630d29edd046a5	ATCCAATGGTGCCAAGGTGT	59.885	20	AGAACCACTATCATCGTCGTCA	58.985	22	216	1	p3	(GAC)10	30	0
8e6426b4140647748cc75421b5f79a7b	TCTACACGTGTGTCGCTTCG	60.385	20	GTTGTTGCTGCTGCTCGAAT	59.761	20	213	2	p2	(CT)16	32	0
e5882ec67803488b912166f43f165f12	GTCTCCAGCGTCAGATGTGT	59.755	20	GTTGTTGCTGCTGCTCGAAT	59.761	20	194	2	p2	(CT)16	32	0
c36ebdd5bb4240d3a3a716ca3312d36e	GTCTCCAGCGTCAGATGTGT	59.755	20	TTTGTTGTTGCTGCTGCTCG	60.249	20	197	2	p2	(CT)16	32	0
667bdb92e18f4bcc82dd9a700cf2ec8d	CCCCACGAACTGCCTTCTTT	60.537	20	TCTCGTGGGCTGTGAGAGAT	60.324	20	186	1	p2	(AG)17	34	0
7653bedc243047f7b9f825bda0c802c5	ATTGGAGGCTAACGGCGAAA	60.036	20	TTTCTGCTCCGTATACCCGC	59.896	20	115	1	p2	(GA)15	30	0
5dcf56c8f1fb454b8a81fc9a9eed5675	TGTAGAGACACACCCGCTCT	60.251	20	ATTGCTGCTGCTCGAATCCA	60.393	20	243	1	p2	(CT)20	40	0
c6f0bab1915a4d768f44c7057de6581b	CGCCGCGTGAGATGTGTATA	60.318	20	ATTGCTGCTGCTCGAATCCA	60.393	20	200	1	p2	(CT)20	40	0
d68140c08543477aaf5b6d76956b8698	TCCCACACTTTGCCTCTTGA	59.157	20	CCCAGCGAGATCTCCACAAG	60.179	20	182	1	p2	(TC)16	32	0
376e501092db40528645a0532946cb11	CGACCGGGCTATGAGTTTCT	59.540	20	GCCATCGAAGTCCAACCAGA	60.036	20	254	1	p2	(AG)20	40	0
6df0cd5281da4769b5109a54340b439e	AAGCAACCGTGGTCAAGTCA	60.107	20	CCCCGTTCCAGAACAGAGAC	60.037	20	257	1	p2	(CT)20	40	0
ff9225e252e54f5c922bb2a5c08f443f	AATGCAAAGCAACCGTGGTC	59.968	20	CCCCGTTCCAGAACAGAGAC	60.037	20	263	1	p2	(CT)20	40	0
e5350482c64e4d4bbb13930066be45b7	CGCGGGCGTATGATGAAATG	60.111	20	GTTAGGGAACACTGGCACGA	59.966	20	101	1	p2	(GA)19	38	0
9abd16bad57642049542d9c89e874c17	GGTCAGAGAGTGCTCGGAAC	60.109	20	TACCCCTCCTATGTTGGGCA	59.955	20	278	1	p2	(AG)16	32	0
bb555f08ba054048b53b0e7fbde7895d	TGCCATGAAGCAAAAGCGAA	59.327	20	TGTTTTTCTGGCTCTCGCTCT	59.929	21	133	1	p2	(GA)16	32	0
dd0e65801aec469583166b242fb52a2a	CGAGACATACAGGGTCCAGC	59.897	20	GATGGTCCTGGTGCTGGATC	60.179	20	167	1	p3	(CTG)10	30	0
7285ac27c5534b26847cd5cc58f056b4	TACAGGGTCCAGCTGTACCA	59.884	20	GGAACTGGAGCATGACCCTC	60.107	20	139	1	p3	(CTG)10	30	0
d51e1e3c9084496d8361677226cf926c	CATGAGATGGGCACGAGACA	59.824	20	GGAACTGGAGCATGACCCTC	60.107	20	159	1	p3	(CTG)10	30	0
10e1f82c860b451aaf70669a3cf4b897	CGAGACATACAGGGTCCAGC	59.897	20	GGAACTGGAGCATGACCCTC	60.107	20	146	1	p3	(CTG)10	30	0
49a3655749e74d5db74d142b6479b0c2	CGAGACATACAGGGTCCAGC	59.897	20	CCCTCAGGAGCAGCAAGATC	60.179	20	113	1	p3	(CTG)10	30	0
c523de97ec0a4a09b855ad12f7bbdddf	ATGTTCCTTCCCCCACGAAC	59.962	20	CGTGTGCTCGGAGATGTGTA	59.830	20	195	1	p2	(AG)22	44	0
aa2f6ff0587c405487d695bdba7cabed	GTTTGTTGGCATGGATCCCG	59.827	20	AACATTGATGGGGTGGGTGG	60.252	20	113	1	p2	(CT)17	34	0
5f8dde3a17ef48069d1ec1b3163f312d	GTTTGTTGGCATGGATCCCG	59.827	20	ACAACATTGATGGGGTGGGT	59.513	20	115	1	p2	(CT)17	34	0
07cd94f9e55e425f96091cf5e066e1ac	GGTTTGTTGGCATGGATCCC	59.463	20	GGGGATCGGTTTCTGAAGGG	60.107	20	175	1	p2	(CT)17	34	0
10ff79be52114a6ea1a319bf88fff42b	AGAGATTTAGCCTCGCTAGCT	58.407	21	CTTGTCCATTGCACAACATATACT	57.559	24	209	1	p2	(AG)16	32	0
e54ef25f2bc643858b5c7d880dc26ea4	TCAACTAGTCGATGGGGAGT	57.473	20	CTTGTCCATTGCACAACATATACT	57.559	24	134	1	p2	(AG)16	32	0
668170f090a747158b66251bb81cb75d	AGGGACAACGCTAGAAACCG	60.038	20	TTCCTTTCCGTGCGGTTCTT	60.179	20	258	1	p2	(TC)15	30	0
e92d32f47fd64290a86da9e60f4e183c	ACAACGCTAGAAACCGCTCT	59.683	20	CGAAATAATGCCCCGCAGTG	59.971	20	278	1	p2	(TC)15	30	0
2c8bb6c9ea0a4bcd89029fe0abf8ef0b	TTCCTCCCCCTTTTCCTTGC	59.886	20	AGAGCTCTTGTGTCAGTTGGA	58.958	21	230	1	p2	(AG)19	38	0
2f9f4d624665490ca75515af233c5161	CCTCCCCCTTTTCCTTGCAT	59.958	20	AGAGCTCTTGTGTCAGTTGGAA	59.564	22	228	1	p2	(AG)19	38	0
942e783c86b4411ebf560702e910c4f3	TCTTTATCCAGCCCCGCAAG	60.107	20	CGCGGGCAAAAGAATTCGAT	59.901	20	154	1	p2	(AG)25	50	0
28fcbe40b9a24bdaa51d02b146fd7fe3	ATGTTCCTTCCCCCACGAAC	59.962	20	ATGCTCGCGTGGTTCTCTAG	59.899	20	218	1	p2	(AG)25	50	0
953cc959b2e843c98d365520a0e6c508	ATGTTCCTTCCCCCACGAAC	59.962	20	GCTCGCGTGGTTCTCTAGAA	59.829	20	216	1	p2	(AG)25	50	0
4e4ba2b956e74820a6b866adde57108b	ATGTTCCTTCCCCCACGAAC	59.962	20	CGCGGGCAAAAGAATTCGAT	59.901	20	183	1	p2	(AG)25	50	0
5a5b30a8f3644a089cae188473d66c92	TCTTTATCCAGCCCCGCAAG	60.107	20	ATGCTCGCGTGGTTCTCTAG	59.899	20	189	1	p2	(AG)25	50	0
5b83e726b3854cefa6c83be11986fc3b	GTTGGTGACCTCCATGCTCA	59.963	20	CTGTCCTCCACTCCACACAC	59.966	20	205	1	p4	(AAAG)9	36	0
04072dabca4e46c1bb7fd9a432b12636	AAACACCATCTTGGGCAGCT	60.179	20	CTGTCCTCCACTCCACACAC	59.966	20	256	1	p4	(AAAG)9	36	0
9eb184a8692e43bf9dd4d13f67103444	GTTGGTGACCTCCATGCTCA	59.963	20	TCTCACATCCCCAGCCCATA	60.030	20	231	1	p4	(AAAG)9	36	0
09f29dff78ec4c8db6c2d959256f56ca	GCACGAGACATACAGGGTCC	60.179	20	CAACTCCCTCATGAGCAGCA	60.036	20	121	1	p3	(CTG)10	30	0
9fa0960068fb40878978f6eb6dd2d872	GTGATCGTCATCAAGTGGTGG	58.997	21	AGAGCTCTTGTGTCAGTTGGA	58.958	21	247	1	p2	(AG)18	36	0
95a440e9e6414203af3ea35ce8d22082	TCGTCATCAAGTGGTGGAAGA	59.032	21	AGAGCTCTTGTGTCAGTTGGA	58.958	21	243	1	p2	(AG)18	36	0
0d3a656adad74afe934417282b59e0df	CGCTCTCTCTCACCACGAAA	59.759	20	TTGCGGAGGTCACATCGAAA	59.966	20	279	1	p2	(TC)15	30	0
d558940965c64c13b221e19773e5c878	AAAGACAACCACCACAACGT	58.171	20	AGGGGCTTGGAGAACGATTC	59.747	20	127	1	p2	(CT)21	42	0
40300e1325c141b681ca8ccade64a755	AGGAGCTACTGACCGATCGT	60.107	20	AACTTGACAACAGGACATGGAT	57.896	22	165	1	p3	(GAA)12	36	0
16a2f93a10dc41518b774700db3aafd5	AGGTCAAAAAGGCAGACTGGT	59.785	21	TGTCGAGGAATTGGCTAGCT	58.805	20	234	1	p2	(GA)19	38	0
6885b4fc860f46569d909985e966c81a	TCAGGGCATCAATCAAGGCA	59.668	20	TCTGTCGAGGAATTGGCTAGC	59.863	21	275	1	p2	(AG)20	40	0
81b84db32a07429ebc4477c03fda3ede	TTCTTTATCCAGCCCCGCAG	60.107	20	CAGCGAGTGCAATGATCACG	59.974	20	119	1	p2	(AG)24	48	0
16b1035638ae4dbf98842f727cd3aa1c	ATGTTCCTTCCCCCACGAAC	59.962	20	ACCAGCGAGTGCAATGATCA	60.036	20	149	1	p2	(AG)24	48	0
d0ebc27836574ed384d5c850af0ca1df	ATGTTCCTTCCCCCACGAAC	59.962	20	AGACCAACTCAACCAGCGAG	59.966	20	160	1	p2	(AG)24	48	0
e40afc3dbe6a41cdbfb4cac5060dd347	ATGTTCCTTCCCCCACGAAC	59.962	20	GAGACCAACTCAACCAGCGA	59.966	20	161	1	p2	(AG)24	48	0
7a70fea9b46e45bf9d39bf1cbbfd43f0	TGGAGGAGCTTTAGCAGACA	58.355	20	TGGAAATCCCTACAACGGAGA	58.457	21	151	1	p3	(AGA)12	36	0
10ffa15beda5433c8bb04eb75c7f3f02	GAGAGCTTCTCGCCATGAGT	59.541	20	AATGGCCATAACGAACGTGC	59.550	20	166	1	p2	(AG)18	36	0
9dd7776263e24212bbe488df2e377e95	GAGAGCTTCTCGCCATGAGT	59.541	20	TTCGTCCAATTCTGGGGCTG	60.322	20	246	1	p2	(AG)18	36	0
18e27bcdd9ce489a8c5e332ac0f752c8	GAGAGCTTCTCGCCATGAGT	59.541	20	GGCCATAACGAACGTGCAAA	59.761	20	163	1	p2	(AG)18	36	0
b66af0e021dc4e408bc9720338d71870	AGAGGAGAATGCAGCAACCC	60.035	20	TTTGGCTATTGGATCGAGCA	57.292	20	200	1	p3	(CTC)12	36	0
344ff57dec4d4ca0b9789acad4bd1404	TGCATTGCTTTGCTGGTGTG	60.250	20	TTTGGCTATTGGATCGAGCA	57.292	20	239	1	p3	(CTC)12	36	0
627f2f6b85d945da9f1d89628179903d	GTGCCTGAGAGGAGAGGAGA	60.034	20	TTTGGCTATTGGATCGAGCA	57.292	20	222	1	p3	(CTC)12	36	0
325321b9bf5d4842982508e8affb1f94	CTTTTGGATCCCTCCTCCGG	59.819	20	TTTGGCTATTGGATCGAGCA	57.292	20	106	1	p3	(CTC)12	36	0
3d81e2ae3c20492cb68a286f8094a149	CCTTTTGGATCCCTCCTCCG	59.819	20	TTTGGCTATTGGATCGAGCA	57.292	20	107	1	p3	(CTC)12	36	0
e542f004bb31405fa6c10d535a39f66f	GAGCCTCCTCCATCTCTGCT	60.760	20	TCACGTCAAGTAGCGGTCTG	59.760	20	147	1	p2	(CT)17	34	0
9965586200454bba915f99804da75f19	GAGCCTCCTCCATCTCTGCT	60.760	20	GGTAGGCGCAATGAGAACCT	60.108	20	112	1	p2	(CT)17	34	0
e73e8c883ff8451d81e01fde007476eb	AGAGCCTCCTCCATCTCTGC	60.760	20	GGTAGGCGCAATGAGAACCT	60.108	20	113	1	p2	(CT)17	34	0
06b99f9aa73e4b3383223a356117ba71	GAGCCTCCTCCATCTCTGCT	60.760	20	AGGTAGGCGCAATGAGAACC	60.108	20	113	1	p2	(CT)17	34	0
3f9e4eda1b374c2fbd9cbdf3a9eb40bb	AGAGCCTCCTCCATCTCTGC	60.760	20	AGGTAGGCGCAATGAGAACC	60.108	20	114	1	p2	(CT)17	34	0
c46429bdf7264e3281e9923b64969a26	GATGGATGAGGGAGTGAGCT	58.577	20	CCATTGCACAACATATACTTTTATTCC	57.752	27	240	1	p2	(AG)18	36	0
554c0ce1b98c4314a7a23993d57fceef	TCAGTTGTCACAGGCCGTTT	60.107	20	AGAATCGCCTACTGAACCACA	59.100	21	115	1	p2	(CT)17	34	0
7bea412d240b41eb8ae5d986b43eca74	CAGTTGTCACAGGCCGTTTC	59.692	20	AGAATCGCCTACTGAACCACA	59.100	21	114	1	p2	(CT)17	34	0
d526b1f14e8c4e11b14eaf405e544439	GGCCGTTTCCTCTCCAAACT	60.251	20	AGAATCGCCTACTGAACCACA	59.100	21	103	1	p2	(CT)17	34	0
4054c97b5fd940a9a9d93c7c0cb99174	CAGGCCGTTTCCTCTCCAAA	60.251	20	AGAATCGCCTACTGAACCACA	59.100	21	105	1	p2	(CT)17	34	0
df8b41b54e0446fea77069e8fb10c698	AGGCCGTTTCCTCTCCAAAC	60.251	20	AGAATCGCCTACTGAACCACA	59.100	21	104	1	p2	(CT)17	34	0
89d03e2e05bf42cb8a7343c272135899	TTTGACTACGTAGGAGCCGC	59.828	20	CTCGCATCTTGGTGTGGAGT	60.037	20	143	2	p2	(AG)16	32	0
0502898f534e405e86f3814444b7b089	TTTGACTACGTAGGAGCCGC	59.828	20	TCTCGCATCTTGGTGTGGAG	59.753	20	144	2	p2	(AG)16	32	0
7ea11b7dbcb24dd1a68785ec3b0e685c	GAGCCGCCAGGAAATAATGC	59.688	20	CTCGCATCTTGGTGTGGAGT	60.037	20	130	2	p2	(AG)16	32	0
c17979486b90474dbc10a3fed1170d8f	AGGCTTCTCCTCCTTCAGGT	59.882	20	GGCAAGGTGAAGCTCCTTCT	59.963	20	122	1	p3	(TCC)10	30	0
029d29860f8d41a1b88252a64646783b	AGGCTTCTCCTCCTTCAGGT	59.882	20	AGAATCCGGCATGCTAGCTC	59.965	20	223	1	p3	(TCC)10	30	0
edda4d1523a943eda8339a0d8588fc4d	TTTGACTACGTAGGAGCCGC	59.828	20	CGTAAACGTGGACGCTTTCC	59.838	20	172	2	p2	(AG)16	32	0
3c60e74ed6644ce299ed2ff0f104a90f	AGGCTTCTCCTCCTTCAGGT	59.882	20	GAGAATCCGGCATGCTAGCT	59.965	20	224	1	p3	(TCC)10	30	0
8b676280cf774017a43d5ba3f98e55e4	GAGCCGCCAGGAAATAATGC	59.688	20	CGTAAACGTGGACGCTTTCC	59.838	20	159	2	p2	(AG)16	32	0
f3efc186df7c4f9ca348440ad967176f	GGAGCCTGACATGGTTGTGA	59.963	20	CCCTGTGTCTCTCTGCTTCG	60.109	20	217	1	p3	(TCT)12	36	0
7d467f52f4bc47f2a47d37e5d8f1413f	AGGAGCCTGACATGGTTGTG	59.963	20	CCCTGTGTCTCTCTGCTTCG	60.109	20	218	1	p3	(TCT)12	36	0
34d9517d0cc3478b813fd24db88b5bed	GGAGCCTGACATGGTTGTGA	59.963	20	CGCTTCAATCGAGCAAGCAA	59.833	20	238	1	p3	(TCT)12	36	0
70d02c386bb240feac4ec55e58f2662c	TCTCCTTGGAGACTACTGCCA	59.923	21	CCCCCTTTCAGTGTTCTCTCC	59.996	21	171	1	p2	(AG)20	40	0
75a796898b7c4f2fb1efa2f160fea89a	CCTCCCCTCCAGATCTAGCA	59.810	20	CACTCCCACGTGAACTCACA	59.896	20	109	1	p2	(CT)20	40	0
f9e28c1c1014433d99ab999e0e464791	GCCATTGCAGTACTTGGAGG	58.902	20	ACTTGAGGTCCTCTGGCTCA	60.179	20	233	1	p6	(GGAATC)5	30	0
bcb9f62564484e808c6fa00a601ba6ed	GCCATTGCAGTACTTGGAGG	58.902	20	CACTTGAGGTCCTCTGGCTC	59.751	20	234	1	p6	(GGAATC)5	30	0
f0fd6ec64de744b2945c967b684dd93e	GCCATTGCAGTACTTGGAGG	58.902	20	CTTGAGGTCCTCTGGCTCAC	59.751	20	232	1	p6	(GGAATC)5	30	0
20345c8116564228aa9248060b1ddc6a	GCCATTGCAGTACTTGGAGG	58.902	20	ATTCCACTGCCCACGCTATT	59.744	20	105	1	p6	(GGAATC)5	30	0
6229c86eb16f4d6b8f3eda6c0f387554	GCCATTGCAGTACTTGGAGG	58.902	20	CATCTCCATTCCACTGCCCA	59.743	20	112	1	p6	(GGAATC)5	30	0
c412b9ef6ae0439287a48ddc5af51f74	CCGCGTCTCGAAGTCTTCTT	60.110	20	TCGACGGCACTAGAGGAGAT	59.819	20	107	2	p3	(CTT)11	33	0
4c99ef3f7a0a46bab9bf617bfc44aba3	CTCGGAGACTCGGTGGTTTC	60.109	20	TCGACGGCACTAGAGGAGAT	59.819	20	136	2	p3	(CTT)11	33	0
0a22239e32d84670aefe53f1e169ad6a	ATCTGGATGGACGGTCCTGA	60.032	20	TCGACGGCACTAGAGGAGAT	59.819	20	176	2	p3	(CTT)11	33	0
a7c9fdc7dcaf434d8a434c16b5d03d5f	GTTGGGGAAGGAAGACGGTT	59.890	20	GACAATTCCGACAATGGGCG	59.901	20	125	2	p3	(GAG)10	30	0
4027ade9dd914231b93b8e0b95c35a29	AATGGGAGGTGGAAGCGAAG	60.035	20	GACAATTCCGACAATGGGCG	59.901	20	205	2	p3	(GAG)10	30	0
04467cb988cb420a914cb9087fee1632	GAATGGGAGGTGGAAGCGAA	60.035	20	GACAATTCCGACAATGGGCG	59.901	20	206	2	p3	(GAG)10	30	0
c339e79787e84cd781a4f1398f5721e6	GCACTCTGTGTTTTGGGCAG	59.969	20	TGCCATTGTATCTCTGAGCTGTT	60.055	23	268	1	p2	(CT)25	50	0
d9e2f6e6eec2460389eb17ba1a653ffe	CGACGTGGTTGTCATGAAGC	59.836	20	CGTTGTTAAATCCCACGCTGT	59.466	21	197	1	p2	(AG)26	52	0
bde6f30d98714aa0b395d570af15660a	ACTTCCTCACCTCACTCCCC	60.546	20	GCAGTGGCATCTACAGGTGT	60.036	20	159	1	p2	(TC)20	40	0
6d66feb166784bb7bd477bfb04de7a36	CGACGTGGTTGTCATGAAGC	59.836	20	ACGTTGTTAAATCCCACGCT	58.113	20	198	1	p2	(AG)26	52	0
a139358e92a04d449592c3653ccb960f	CACTTCCTCACCTCACTCCC	59.389	20	GCAGTGGCATCTACAGGTGT	60.036	20	160	1	p2	(TC)20	40	0
ff11f055997046548c3de876fc9a662b	TTATGTTCCGTCACCCCCAC	59.674	20	TGATCACGATTCACGAGCCG	60.525	20	131	1	p2	(AG)17	34	0
3af15f4c6daa4192b59944faddeecd02	TTATGTTCCGTCACCCCCAC	59.674	20	GATCACGATTCACGAGCCGT	60.526	20	130	1	p2	(AG)17	34	0
7f876ae65e1f4d569d49baaab0d4e6e4	TTATGTTCCGTCACCCCCAC	59.674	20	ATCACGATTCACGAGCCGTC	60.526	20	129	1	p2	(AG)17	34	0
67407aed9490471f9058ba7a9f1a99cf	ACTTCCTCACCTCACTCCCC	60.546	20	TTTCGGATCGAGTGAGCGAG	59.901	20	101	1	p2	(TC)20	40	0
24ceb2a5026f4e24ad6a4cf2beaa007f	TCGGCTGTTCATGACGTTGA	59.967	20	TCACACAACAAAATCACAAATATTGGA	58.800	27	234	1	p2	(GA)19	38	0
b1e9886d239e467cad1007fbfb737542	TTATGTTCCGTCACCCCCAC	59.674	20	TTCACGAGCCGTCACAATCT	59.683	20	122	1	p2	(AG)17	34	0
7b38a95d625647bc92deec22e48d49d3	CGGCTGTTCATGACGTTGAC	59.836	20	TCACACAACAAAATCACAAATATTGGA	58.800	27	233	1	p2	(GA)19	38	0
ee9782f7c7d248f7ba58d6938f77a550	GGCTGTTCATGACGTTGACG	59.836	20	TCACACAACAAAATCACAAATATTGGA	58.800	27	232	1	p2	(GA)19	38	0
0338d560c37e41e8b3cdc903dde2d690	GCCCAGCTTGAATTGGTTCC	59.753	20	CCACCATGTTTTCCACCTGC	59.682	20	157	1	p2	(TC)23	46	0
8eee779e7a114f0ca45af0a5031f8337	TCGGCTGTTCATGACGTTGA	59.967	20	CACACAACAAAATCACAAATATTGGA	57.637	26	233	1	p2	(GA)19	38	0
204bbd8f166e41a4bde6109d43126c54	AGGGAGTTGACATATTGTTTGCAC	59.782	24	ACCTCCTGGAAGATGAGCAGA	60.273	21	280	1	p2	(TC)18	36	0
4b41154d55d446038fb927113579cf1d	AGGGAGTTGACATATTGTTTGCA	58.594	23	ACCTCCTGGAAGATGAGCAG	58.798	20	280	1	p2	(TC)18	36	0
b93cfcdcaa954e269d733b567452727a	AGCCAAGACAGCAAATTTGGT	58.958	21	TGAGTCCATCCCAATTGCTCA	59.365	21	233	1	p2	(GA)19	38	0
318fd45138d4454296576e4b378a3ca7	GGGAGTTGACATATTGTTTGCACT	59.782	24	ACCTCCTGGAAGATGAGCAGA	60.273	21	279	1	p2	(TC)18	36	0
ccf18a018b1545d39937ea206813d14e	AGCCAAGACAGCAAATTTGGTT	59.565	22	TGAGTCCATCCCAATTGCTCA	59.365	21	233	1	p2	(GA)19	38	0
76713d3f11824412ba41ec30fbadafb1	GACGGAGGGCGATACATAGC	60.109	20	GGGTAAATCTGTTCGCGTCG	59.356	20	117	1	p3	(AGG)10	30	0
64af357ed55f4e2c92f4a9e6939fc572	TGGACGGAGGGCGATACATA	60.179	20	GGGTAAATCTGTTCGCGTCG	59.356	20	119	1	p3	(AGG)10	30	0
307d591ebc5843e79588a9c192448d54	ATAAGGTGCTTCGACGTCCG	60.179	20	GGGTAAATCTGTTCGCGTCG	59.356	20	187	1	p3	(AGG)10	30	0
15942579cce041828ca7ed1a177abc0d	AGACTGTACCGACGGAGGAA	59.963	20	GGGTAAATCTGTTCGCGTCG	59.356	20	236	1	p3	(AGG)10	30	0
d8dd648f1ccb4921b1885b7831cdc442	GGAGGAGCCGACTCTAGGAT	59.888	20	GGGTAAATCTGTTCGCGTCG	59.356	20	154	1	p3	(AGG)10	30	0
9ba58024897e4d199e810402498424f8	AGGGTGGGGCGAGATGATAG	60.834	20	AGAGAAAGGGATCGACTGTGA	58.191	21	141	1	p5	(GAACT)6	30	0
53dbf31138f148249d1531649d172308	ACATAGTACCAGGGTGGGGC	60.987	20	AGAGAAAGGGATCGACTGTGA	58.191	21	151	1	p5	(GAACT)6	30	0
a495bbe46d714976847e1fb8e037fb4b	ACCAATCAAGGGGCACGATC	60.394	20	AGAGAAAGGGATCGACTGTGA	58.191	21	278	1	p5	(GAACT)6	30	0
196c4d4c68834c1ca839a29c95b6e273	AGGGAGACACTCTTAAAGCTGC	60.028	22	GCCAACCCAACAACACCTTC	59.896	20	123	1	p2	(AG)17	34	0
dacd67893efe41d1aeb48b9f3a9bc0aa	AGCTGCTGTGATTCAACACA	58.029	20	GCCAACCCAACAACACCTTC	59.896	20	107	1	p2	(AG)17	34	0
1b7dd9b971734ef487cae118bb728e19	GGGAGACACTCTTAAAGCTGCT	60.028	22	GCCAACCCAACAACACCTTC	59.896	20	122	1	p2	(AG)17	34	0
c02f9879860a42fb84d3db9d77283b0d	TTCCGATCCACAGGCGAAAA	59.964	20	TGTTTGAGGCAGGAAAAGCG	59.332	20	161	1	p2	(CT)21	42	0
49fa85e218f34bfb8ca56dfe382f6dec	TTCCGATCCACAGGCGAAAA	59.964	20	GTTTGAGGCAGGAAAAGCGC	60.664	20	160	1	p2	(CT)21	42	0
1ef1b87d4a9141ea9941b0f70c2b64e3	TTCCGATCCACAGGCGAAAA	59.964	20	CGCTGTTTGAGGCAGGAAAA	59.332	20	164	1	p2	(CT)21	42	0
371cdce454234d558018e074adced79d	TGAGGACGTAAAGGGTTGCA	59.240	20	AGAGAAAGAGGTGACTGAGAGAGA	59.957	24	151	1	p2	(AG)17	34	0
bbc08f8c2d9a4aa98600bcd78c233c66	TCTGAGGACGTAAAGGGTTGC	59.998	21	AAGAGGTGACTGAGAGAGAGT	57.193	21	148	1	p2	(AG)17	34	0
8e7c2becd2e44a8691269f8fcf27525a	TCAACTCATCGGTCGCTGTC	60.109	20	TGTTTGAGGCAGGAAAAGCG	59.332	20	139	1	p2	(CT)21	42	0
f39cdcbe421e4cceb2546bbe1f7de8a2	TCAACTCATCGGTCGCTGTC	60.109	20	GTTTGAGGCAGGAAAAGCGC	60.664	20	138	1	p2	(CT)21	42	0
9a8eb99536a24d558c09a8453e9c854e	TTCTGTCCAAACTCGTGGCC	60.534	20	AGTGAAATCCGATCAAGTTGAAG	57.130	23	177	1	p2	(TC)19	38	0
6dc9fbad807044a581bbb299ddffee5c	TTCTGTCCAAACTCGTGGCC	60.534	20	AAGTGAAATCCGATCAAGTTGAAG	57.754	24	178	1	p2	(TC)19	38	0
895916b4137a49cbb16758cd0c765248	GTCTCATTCCCTTGGGCCTT	59.667	20	GGTAGCATGACGACTTGACT	57.343	20	144	1	p2	(AG)24	48	0
a4b9accbae354136975c7ffba920c61f	ATTCCCTTGGGCCTTCTCTG	59.372	20	GGTAGCATGACGACTTGACT	57.343	20	139	1	p2	(AG)24	48	0
559ccab86c874b058fc5ed1520a96110	TCTCATTCCCTTGGGCCTTC	59.374	20	GGTAGCATGACGACTTGACT	57.343	20	143	1	p2	(AG)24	48	0
4c93315b155a44ab896495fe6b50c81f	GGGCCTGTTTTTCTGGTAGC	59.111	20	TGGCACCTGGAAACATGTCT	59.522	20	219	1	p6	(CTGTTC)5	30	0
e8f6bcc5987c430887eac6172d0dd783	TGAAGGGCCTGTTTTTCTGGT	60.063	21	AACAGAGCCATCTCGCATGG	60.463	20	142	1	p6	(CTGTTC)5	30	0
599e43b5693a4483ab1b5c49c54598dd	GGGCCTGTTTTTCTGGTAGC	59.111	20	AACAGAGCCATCTCGCATGG	60.463	20	138	1	p6	(CTGTTC)5	30	0
eb1ced60f6a040ebb99b94877eb4ef9c	GAGAGCGTGACCTTGAGGAG	59.828	20	AGCTCCACAGAAGAGGTTGC	59.964	20	267	1	p2	(GA)20	40	0
289fc424b3c243daba5b0b30964b935a	GGGCCTGTTTTTCTGGTAGC	59.111	20	TCTGGCTACAAAACCGACCA	59.240	20	202	1	p6	(CTGTTC)5	30	0
9336c5d169fe443f9f07d2fd5b1262fa	GAGCCCACTCACCGAACTAG	59.826	20	AGCTCCACAGAAGAGGTTGC	59.964	20	244	1	p2	(GA)20	40	0
db60bd72639b42dcac02fe00cedc7da3	TGAAGGGCCTGTTTTTCTGGT	60.063	21	TGGCACCTGGAAACATGTCT	59.522	20	223	1	p6	(CTGTTC)5	30	0
a9c729fd0fa04ff78ce95477e3ecb438	GAGAGCGTGACCTTGAGGAG	59.828	20	GGTTGCGGAAGAAAAGGCTG	60.039	20	253	1	p2	(GA)20	40	0
1e5289d64daf4d28b86d9c6f32a82844	GAGCCCACTCACCGAACTAG	59.826	20	GGTTGCGGAAGAAAAGGCTG	60.039	20	230	1	p2	(GA)20	40	0
2004da7edb684e01a4b21be5a1827a05	GAGAGCGTGACCTTGAGGAG	59.828	20	ATCCACGGAGAGGGACTTGA	59.959	20	135	1	p2	(GA)20	40	0
e10ac754a6b74462a1bcbf173b0e0950	AGGAATAGAGGCGAATGCGG	59.966	20	CGGTGGATCAAGGGCAATCT	60.107	20	165	1	p2	(AG)15	30	0
d7f788c95d2841ba93b8e4dc49d39673	AATGCGGAGAGAAGGGGAAC	59.747	20	AAGCCACAGTAAGAGACCGC	60.037	20	184	1	p2	(AG)15	30	0
0aafcf83df034498ac993b19d59a00fb	GGAATAGAGGCGAATGCGGA	59.966	20	CGGTGGATCAAGGGCAATCT	60.107	20	164	1	p2	(AG)15	30	0
d6c706ca4c9149888cf500fb58f65edd	GGAATAGAGGCGAATGCGGA	59.966	20	AAGCCACAGTAAGAGACCGC	60.037	20	196	1	p2	(AG)15	30	0
cbb8e9d277734afd90513d75331fe84d	AGGAATAGAGGCGAATGCGG	59.966	20	AAGCCACAGTAAGAGACCGC	60.037	20	197	1	p2	(AG)15	30	0
bdb503b538ea44359d717004488988e1	ATTTAACTCCGGCCGATCCC	59.892	20	CAGTATCCTCTCTGCAGGTGC	60.203	21	267	1	p2	(AG)16	32	0
4874bb71ce234ea795ed9f8cb340780f	ATTTAACTCCGGCCGATCCC	59.892	20	AGTATCCTCTCTGCAGGTGC	58.881	20	266	1	p2	(AG)16	32	0
d94d38aaf0de412085337256800f4d09	ATTTAACTCCGGCCGATCCC	59.892	20	AGGTGCAAGCAAAAGCCGAT	61.181	20	252	1	p2	(AG)16	32	0
413d69d2d5f240e8ab68885f158a5e26	TTGTCAACCCCATGCGATGA	59.963	20	ATTCCAGGTTCTCTCCCCCA	59.879	20	244	1	p2	(AG)16	32	0
0857692a44ee45228d096e1662b410f5	TGTCAACCCCATGCGATGAA	59.963	20	ATTCCAGGTTCTCTCCCCCA	59.879	20	243	1	p2	(AG)16	32	0
fa266dcad6cf432eb0964ce079be7ab8	CGACGTAGAAATTTGAGGATTGCA	59.907	24	TGTCATCAGGGTAGAAACTTGAC	58.105	23	100	1	p2	(AG)15	30	0
2cb4204e9dd84a2ca95ef4804ab5b4b2	TCCAGAAATTATTGGGTCTTTGCT	58.667	24	CAGGGAGTGTTCTTCCCACC	59.963	20	164	1	p2	(GA)19	38	0
aa41c31c59d84fb48b55930386af97cc	CTCCAGAAATTATTGGGTCTTTGCT	59.580	25	CAGGGAGTGTTCTTCCCACC	59.963	20	165	1	p2	(GA)19	38	0
13253f27d7b14f34bb99a268335a6683	TCCAAACAAGCAACTGGTTTAAA	57.593	23	CAGGGAGTGTTCTTCCCACC	59.963	20	258	1	p2	(GA)19	38	0
a87392f8ae00482bb5e36acaae422672	GAGCGTGTTTTGGGCTTGAG	60.040	20	CCAACACGTCGCATATGCTG	59.973	20	225	1	p2	(AG)18	36	0
70eb50717d00461caca2d1470650b6c5	CGCCCCTCGTATTGACTCTC	59.969	20	CAGTGGGATGCTCAGGATCC	59.892	20	119	1	p6	(CCGCTC)5	30	0
656b5a35fc614773aebf0db9d3bcf581	CGCCCCTCGTATTGACTCTC	59.969	20	AGTGGGATGCTCAGGATCCT	60.030	20	118	1	p6	(CCGCTC)5	30	0
30911ebb0b604295b4691e998528ef87	ATCGCCGATGACACAGATGG	60.250	20	AGTGGGATGCTCAGGATCCT	60.030	20	148	1	p6	(CCGCTC)5	30	0
24f78430fe154c768b5bf5e3586b083f	TGTCTTAACATCTAGGCCGCC	59.862	21	AGAAAAGATGTAGCCTTGCGG	58.640	21	146	1	p6	(CCTTCT)5	30	0
7889abb2af544f7caaa2badb4576c20a	CGCCGCCTCATTGTTATCCA	60.814	20	AGAAAAGATGTAGCCTTGCGG	58.640	21	129	1	p6	(CCTTCT)5	30	0
881f3ca6dccc462bb0cb4f39d7c3dec6	GAGGTACACACAGAGGCACC	60.037	20	CCAACACGTCGCATATGCTG	59.973	20	276	1	p2	(AG)18	36	0
4b5a50d7551246a9a1f8a48ffed5f105	TCAAGAGCGGTCATGAGGTG	59.753	20	GACGCTTGTTTCAGAAAGATTCA	57.904	23	274	1	p2	(TC)15	30	0
2882b99741aa4036922b16b8db291f85	TCAAGAGCGGTCATGAGGTG	59.753	20	TGACGCTTGTTTCAGAAAGATTCA	59.426	24	275	1	p2	(TC)15	30	0
830433d1ee844388adf843baa3c8bf88	TCAAGAGCGGTCATGAGGTG	59.753	20	TGACGCTTGTTTCAGAAAGATTCAA	59.934	25	275	1	p2	(TC)15	30	0
064e55dfe3f148afacd0b7ed0e52f645	CAGTGGCGTAACCTAAGGGG	60.108	20	AAAATCATAATAAGATTAGGGCCACC	57.577	26	116	1	p6	(AGAGGG)5	30	0
2746b16ec1ae4cba8a0e3842787aeb90	TTGGTAGTGAGCAGCAGTGG	59.965	20	AAAATCATAATAAGATTAGGGCCACC	57.577	26	130	1	p6	(AGAGGG)5	30	0
b06057786708417e85363521bf0caba5	TTGGTAGTGAGCAGCAGTGG	59.965	20	GAAAATCATAATAAGATTAGGGCCACC	58.476	27	131	1	p6	(AGAGGG)5	30	0
bb0d347d83e24d4a8b5cf713e59bd3cc	AAGCGCGCTATTGAAGGAGT	60.108	20	GTGGGCTCGTAGATGTGTGT	59.753	20	184	1	p2	(GA)22	44	0
199c55bd0a234cc997ed553959da4ee2	TCGTGTGCGAAAGTGAAGGA	59.897	20	GTGGGCTCGTAGATGTGTGT	59.753	20	224	1	p2	(GA)22	44	0
a9d1860035ea4810926860a7defce5a6	TTGTGTGATTGTCCTTTGCCTG	59.638	22	TGCTCATGCTTTGGTTGTGC	59.968	20	279	1	p2	(AG)20	40	0
7e8f2126189b4aa289e1aea7a4b74c36	TAACAATGGTTGGGGGAGCC	59.960	20	CTTGGGATGCTCGAACGGTT	60.674	20	109	1	p2	(AG)18	36	0
a8344182d81c4804b8edba98222dde69	TAACAATGGTTGGGGGAGCC	59.960	20	TTGGGATGCTCGAACGGTTT	60.251	20	108	1	p2	(AG)18	36	0
e6a0da6f3ac74fa9ba40d21c46d1932e	TAACAATGGTTGGGGGAGCC	59.960	20	TGGGATGCTCGAACGGTTTA	59.391	20	107	1	p2	(AG)18	36	0
e5619fc671514bdba29cb9bfacfb52e7	TAACAATGGTTGGGGGAGCC	59.960	20	TGCTCGAACGGTTTATGTGC	59.206	20	102	1	p2	(AG)18	36	0
46480149e93f4067aa1f8c5ffa94277f	TAACAATGGTTGGGGGAGCC	59.960	20	TTGGGATGCTCGAACGGTTTA	59.998	21	108	1	p2	(AG)18	36	0
6fdcc3b1c3e0474197fda1428728647f	GGAGGGTTTGCATTGATGGG	59.174	20	TGTGGTGCTTTCCAACCGAA	60.394	20	145	1	p2	(GA)20	40	0
6f496c0689664e069ee97fcf1b614ab4	GGGTTTGCATTGATGGGAGC	59.824	20	TGTGGTGCTTTCCAACCGAA	60.394	20	142	1	p2	(GA)20	40	0
96a24dec62fc4adeae3349e483913708	GGGTTTGCATTGATGGGAGC	59.824	20	TTGTGGTGCTTTCCAACCGA	60.394	20	143	1	p2	(GA)20	40	0
50539ed44fa9494497e426f6d63143ca	GGGTTTGCATTGATGGGAGC	59.824	20	TTTGTGGTGCTTTCCAACCG	59.542	20	144	1	p2	(GA)20	40	0
bff296a2bcb846d1a358b057924b99cc	AGCTTTTGTCGCTCAGGAGA	59.318	20	GAGTGGAGGAGAAAACGGCA	59.965	20	231	1	p2	(CT)16	32	0
c57383efa7264496b52f08d57a281f84	GGGTTTGCATTGATGGGAGC	59.824	20	GTGGTGCTTTCCAACCGAAA	59.258	20	141	1	p2	(GA)20	40	0
e08f81644be94c31ad18d67e580e16c0	AGCTTTTGTCGCTCAGGAGA	59.318	20	AGTGGAGGAGAAAACGGCAG	59.965	20	230	1	p2	(CT)16	32	0
cf97997a880a44c6904ad0fd224249b1	AGCTTTTGTCGCTCAGGAGA	59.318	20	GCGTGGGTGAAGGTAAAGGA	59.964	20	280	1	p2	(CT)16	32	0
21ae99bc22de46fea2a0f950c290b6df	ACACGAAAGCAAAGTGAATGGA	59.051	22	ACCAGTGATGATCGTTGAGCA	59.724	21	222	1	p2	(GA)15	30	0
2fcc4043bed34cde9bcbbd26e447b033	CCAAACACGAAAGCAAAGTGA	57.856	21	ACCAGTGATGATCGTTGAGCA	59.724	21	226	1	p2	(GA)15	30	0
8b6a8ae3710a4e9a8f20f2cb8d37867d	TGTCAGCAAACTACCGGGAA	59.240	20	GTGGTGCAACGGTCGAATTC	60.110	20	101	1	p2	(GA)17	34	0
4b4e958cb51148aab20c0c8983c0f350	TGTCAGCAAACTACCGGGAA	59.240	20	TGGTGCAACGGTCGAATTCT	60.250	20	100	1	p2	(GA)17	34	0
31cc887d23504e7a851b592f78efd651	TTGTCAGCAAACTACCGGGA	59.240	20	GGTGCAACGGTCGAATTCTG	59.834	20	100	1	p2	(GA)17	34	0
83779d77c1b948b6bcdf1ce711ccd986	TTGTCAGCAAACTACCGGGA	59.240	20	GTGGTGCAACGGTCGAATTC	60.110	20	102	1	p2	(GA)17	34	0
ad9c2946669d494a95c0fb81d4a704f0	TTGTCAGCAAACTACCGGGA	59.240	20	TGGTGCAACGGTCGAATTCT	60.250	20	101	1	p2	(GA)17	34	0
ae742330ba5d4d4ab63dd970d96c1b4f	GCCGCGATCACGACAGATTA	60.594	20	GCAAAATAGTCGGCCCATGC	60.249	20	260	1	p6	(CGAGGA)6	36	0
237d047cca8843d8984f56fcd1d30862	CAAGTCTTGGACGAGGCCTT	59.965	20	AGGCTTGGACCTTGGCAAAG	60.829	20	232	1	p6	(CGAGGA)6	36	0
0ce70303116b46a48dde8f07c49e542f	AAGTCTTGGACGAGGCCTTG	59.965	20	AGGCTTGGACCTTGGCAAAG	60.829	20	231	1	p6	(CGAGGA)6	36	0
713adb74527e4236bdb817c4ee2cd062	AAGTCTTGGACGAGGCCTTG	59.965	20	GCCTCAAACTTGGCCTTGAA	58.960	20	253	1	p6	(CGAGGA)6	36	0
b7cb7953f50f450dad52909644097a1e	GCCGCGATCACGACAGATTA	60.594	20	TCAGCAAAATAGTCGGCCCA	59.673	20	263	1	p6	(CGAGGA)6	36	0
3a8d164631a64698a12015726f1b0c40	CGCTGTAGGAAATCCGTCGA	59.900	20	GGTAGAACAGGTGACGGTGG	60.038	20	219	1	p2	(GA)17	34	0
5d5fe890e65f4ab49f600f1416ac19dc	CGCTGTAGGAAATCCGTCGA	59.900	20	TCGACGGTAGAGCAGTCTCA	60.037	20	170	1	p2	(GA)17	34	0
2b82260e4f5c49c9b0aceaedfb8cf1cd	CGCTGTAGGAAATCCGTCGA	59.900	20	CGACGGTAGAGCAGTCTCAC	59.903	20	169	1	p2	(GA)17	34	0
22b0a88dfe0c4cc9b0fb33f3c0a4d514	CGCTGTAGGAAATCCGTCGA	59.900	20	GAGGGTGTCCTTGAGCCATC	60.107	20	188	1	p2	(GA)17	34	0
83c62d36f9504d5bb416df10a584a18c	CGCTGTAGGAAATCCGTCGA	59.900	20	CCATCGACGGTAGAGCAGTC	59.970	20	173	1	p2	(GA)17	34	0
c7d0e2cb80b9498db9c9f7031aaf5a12	ATCGTCACAGGGTTGGTTGG	60.251	20	GCCTTCCTCACTCAACCTCC	60.036	20	118	1	p2	(GA)15	30	0
eaf5d26f3b9742e88da90549d83bbf23	GGGTGTGATGGGTGTGAGAG	60.036	20	TGGTACCAGAGCCAATTTAGGT	59.083	22	265	1	p2	(GA)24	48	0
9d515fe78cf444d4a03faecc25567f43	TAACAATGGTTGGGGGAGCC	59.960	20	CTTGGGATGCTCGAACGGT	60.079	19	103	1	p2	(AG)15	30	0
72300ae7b78b49a087c3cefe045ad05c	GAGGGTTAGGGTTTGGGGTG	59.961	20	GGGAAACGTATGATGGGGGT	59.451	20	226	1	p2	(GA)23	46	0
a6abd076d8834d51b843cf0f6bb1a51a	ACCGCACTTGGATGTCTCAC	60.321	20	CCGCGGGAGAATGAAAGTGA	60.391	20	160	1	p2	(CT)15	30	0
993edfea5a5b4dca9f05a923f3be65fe	CCGCACTTGGATGTCTCACA	60.321	20	CCGCGGGAGAATGAAAGTGA	60.391	20	159	1	p2	(CT)15	30	0
6cba95336dfd48868af1af6715ea8942	CACCGCACTTGGATGTCTCA	60.321	20	CCGCGGGAGAATGAAAGTGA	60.391	20	161	1	p2	(CT)15	30	0
e2412f5c341f4204bbc55d991e5cfeba	CAATCAGGTCCACCACGTGT	60.250	20	CCGCGGGAGAATGAAAGTGA	60.391	20	197	1	p2	(CT)15	30	0
9f2ecad6accb4e80ac810bd93ba46364	AATCAGGTCCACCACGTGTC	59.965	20	CCGCGGGAGAATGAAAGTGA	60.391	20	196	1	p2	(CT)15	30	0
5fdb1071521741df84d286a7f70c966f	AACCTCACAGTGGGTTGGAG	59.526	20	ACTGATTGTGATGGCAGGTCT	59.368	21	100	1	p6	(CAATTC)5	30	0
5fdedda102e74970a08b47ba0b9a47e4	TGGAGATCCGAAGCTCGAAC	59.544	20	ACTGATTGTGATGGCAGGTCT	59.368	21	143	1	p6	(CAATTC)5	30	0
1811f4dea19c49e6a794670ac6105b9e	TGGAGATCCGAAGCTCGAAC	59.544	20	TGATTGTGATGGCAGGTCTGA	59.370	21	141	1	p6	(CAATTC)5	30	0
792daef3b0d74bb2883db3e3401fe51f	GGAGATCCGAAGCTCGAACT	59.258	20	ACTGATTGTGATGGCAGGTCT	59.368	21	142	1	p6	(CAATTC)5	30	0
91e6bfaba50646068d99deeacf4aa2f2	GGAGATCCGAAGCTCGAACT	59.258	20	TGATTGTGATGGCAGGTCTGA	59.370	21	140	1	p6	(CAATTC)5	30	0
904ea7bcbd7e43e8afe92d9d95f59971	CGAGGGTGACAAGATCGGAG	59.899	20	TGGTACCAGAGCCAATTTAGGT	59.083	22	153	1	p2	(GA)24	48	0
8fbd838154c44511b52d55d81f14d776	TTACAAAAGGGCTGGGCGAT	59.961	20	GGATTGCAGAGACAACAGCC	59.193	20	154	1	p2	(CT)16	32	0
bc0cca3b97b544e38784092f5b1c3e16	GGGCTGGGCGATTGGTAAAT	60.755	20	GGATTGCAGAGACAACAGCC	59.193	20	146	1	p2	(CT)16	32	0
d1a8d4b64d73465892ad20916b0cc9e5	TACAAAAGGGCTGGGCGATT	59.961	20	GGATTGCAGAGACAACAGCC	59.193	20	153	1	p2	(CT)16	32	0
3281fbd1486c4e189fb03d57befdcac4	TTTACAAAAGGGCTGGGCGA	60.179	20	GGATTGCAGAGACAACAGCC	59.193	20	155	1	p2	(CT)16	32	0
4392f19fa1174dcf87bec3b63af3531c	TACAAAAGGGCTGGGCGATT	59.961	20	GATTGCAGAGACAACAGCCA	58.473	20	152	1	p2	(CT)16	32	0
9bcdbb5646634fda879bbed04ccebcbb	TTTGATCTCCGAAGCCCGAC	60.108	20	CGTGATACAGACTCGCCGAA	59.902	20	189	1	p2	(GA)17	34	0
4d4d083aa8fb45d088153ebea5ad9fea	TGATCTCCGAAGCCCGACTA	60.107	20	CGTGATACAGACTCGCCGAA	59.902	20	187	1	p2	(GA)17	34	0
d2e31944879e40b687e99d81018ef38d	GGGCGATGAGAGCAGAGAAG	60.249	20	GGAGGGAACTTGGTATGTGCT	59.718	21	190	1	p2	(AG)17	34	0
449d8e1d6e294941ab6a6a8831fdec8a	AGAAGCGCGCTATTGAAGGA	59.824	20	AGGAGGGAACTTGGTATGTGC	59.718	21	176	1	p2	(AG)17	34	0
82e96c89dc1e4e13aac381365b67c77e	AGAAGCGCGCTATTGAAGGA	59.824	20	GGAGGGAACTTGGTATGTGCT	59.718	21	175	1	p2	(AG)17	34	0
fcf40fe403f64a7e8c0e66639143e0e5	GCCGACAGAAAGGAGGAGAC	60.109	20	GGAGGGAACTTGGTATGTGCT	59.718	21	256	1	p2	(AG)17	34	0
dd3894af2b014141865ca34af56b5336	GCCGACAGAAAGGAGGAGAC	60.109	20	AGGAGGGAACTTGGTATGTGC	59.718	21	257	1	p2	(AG)17	34	0
6dc2a97719de4706989e838054b8452e	TGAAGTGCAGCAGATCGAGA	59.109	20	CATGCCATGCCAATCAGCTG	60.249	20	218	1	p6	(GAGCAG)6	36	0
0c3a6990d8534fb68bf802d8eccf919e	TGAAGTGCAGCAGATCGAGA	59.109	20	ATGCCAATCAGCTGGAGCAA	60.324	20	212	1	p6	(GAGCAG)6	36	0
e43058a402f74f058b571317f99a79a8	TGAAGTGCAGCAGATCGAGA	59.109	20	AACATGCCATGCCAATCAGC	59.823	20	220	1	p6	(GAGCAG)6	36	0
cbb94d5da7714941b2c798597edb9dcb	AGTGCAGCAGATCGAGAAGAG	59.865	21	AACATGCCATGCCAATCAGC	59.823	20	217	1	p6	(GAGCAG)6	36	0
01901fdac6cd4486882f302a2b3c90f1	GTGCAGCAGATCGAGAAGAGA	59.866	21	AACATGCCATGCCAATCAGC	59.823	20	216	1	p6	(GAGCAG)6	36	0
515394206d354a5d987432b5dbabae2f	TGCTGTCTGTAATTGGGCGT	59.964	20	TTCAACCTCCGTCAATGCCC	60.608	20	207	1	p3	(AGG)10	30	0
b6fea1617c434525b9d920af9bb5e4d5	AATTGGGCGTTCGGTTTTCG	60.040	20	TTCAACCTCCGTCAATGCCC	60.608	20	197	1	p3	(AGG)10	30	0
b81f86e5ba124ea39d2d96692be6df3e	CGTTCGGTTTTCGCCAGTAC	59.838	20	TTCAACCTCCGTCAATGCCC	60.608	20	190	1	p3	(AGG)10	30	0
adcbe621af0343378eaf3e42d401b1be	TCTGTAATTGGGCGTTCGGT	59.678	20	TTCAACCTCCGTCAATGCCC	60.608	20	202	1	p3	(AGG)10	30	0
dacc7d8f67174757a8d2b26020c6cfbf	AATCTACGCCTTGACGACGG	60.179	20	TTCAACCTCCGTCAATGCCC	60.608	20	232	1	p3	(AGG)10	30	0
a28917ac9f2f45de96c87397a0254445	GTCTAGAACTGAGGAAGCCCA	58.820	21	CCACCAAACAACAGCCAAGA	58.890	20	280	1	p2	(TC)19	38	0
ad6fa61893384a27892010a52d47bd0a	GCCTCAGGCTATCGACATTT	57.753	20	CTCCACCAAACAACAGCCAAG	59.932	21	145	1	p2	(TC)19	38	0
d782540467244265a575b0aeceb85307	GCCTCAGGCTATCGACATTT	57.753	20	TCCACCAAACAACAGCCAAG	58.890	20	144	1	p2	(TC)19	38	0
914d135a9ea64119aa92aea9b7c1ba8b	GCCTCAGGCTATCGACATTT	57.753	20	CCACCAAACAACAGCCAAGA	58.890	20	143	1	p2	(TC)19	38	0
e27820f8844c41d0bd5689b887da9336	GCCTCAGGCTATCGACATTT	57.753	20	CTCCACCAAACAACAGCCAA	58.890	20	145	1	p2	(TC)19	38	0
e439c51081c745dfa997c39e3d8acecc	TGGGAGCTCCAAGACAACTT	58.860	20	TGTACCAGACATAACCACATGAGAT	59.575	25	151	1	p3	(TGA)10	30	0
2f2402b3034541c7b015b6bea8510215	TGGGAGCTCCAAGACAACTT	58.860	20	GTACCAGACATAACCACATGAGA	57.661	23	150	1	p3	(TGA)10	30	0
94093fe3c4204063938f9f3d5d87ca25	TGGGAGCTCCAAGACAACTT	58.860	20	TGTACCAGACATAACCACATGAGA	59.225	24	151	1	p3	(TGA)10	30	0
cfd980281b7c4418a769a3aa2f7a2046	TTGTCAGTTGTCACAGGCCG	60.814	20	GCCTACCGAACCACAGAGTT	59.679	20	108	1	p2	(CT)15	30	0
10f1cb032ced48d587837a1596ce6e7b	TTAGCCCTAGGAAACAACCCT	58.361	21	TCTCCTAGCTCAACCCTGTCT	59.641	21	128	1	p3	(GAA)10	30	0
df94d95a0c32445798a4bded6c3b1b6d	AGCCCTAGGAAACAACCCTA	57.646	20	TCTCCTAGCTCAACCCTGTCT	59.641	21	126	1	p3	(GAA)10	30	0
058e03d343c34ba6b6c1c2ccbfa5be86	TAGCCCTAGGAAACAACCCT	57.646	20	TCTCCTAGCTCAACCCTGTCT	59.641	21	127	1	p3	(GAA)10	30	0
b3fff59845024b8581a0f4da796dfbd6	AGTCGAGTCCATTTTGGCGT	59.965	20	AATTCCATTTCCTCCTCTTATTTCG	57.426	25	113	1	p2	(GA)16	32	0
92fa79b8d783402ebdfc08f5bcb89cd7	TCGAAGCTGATCTCGCACAC	60.457	20	AATTCCATTTCCTCCTCTTATTTCG	57.426	25	168	1	p2	(GA)16	32	0
f0f5aad6ea984119b4691ac683206793	TCCAGCTCACATTGCACTGA	59.602	20	AATTCCATTTCCTCCTCTTATTTCG	57.426	25	234	1	p2	(GA)16	32	0
1e0437d9c4b3499cb69ccce41a9b1f22	CTCGAAGCTGATCTCGCACA	60.179	20	AATTCCATTTCCTCCTCTTATTTCG	57.426	25	169	1	p2	(GA)16	32	0
1180e9526eef40f9b804b1f470c21365	ATGTGGCTTATGGGGTCAGC	60.107	20	CTCGTGGGTTCGGAGATGTG	60.459	20	277	1	p2	(AG)23	46	0
40cceb9df4674326ba59e133293bbe24	TCGCCTGAAATGAAGCTCGA	59.754	20	AATTCCATTTCCTCCTCTTATTTCG	57.426	25	184	1	p2	(GA)16	32	0
8339ce0fbd2848499e6cb3118a29d0c9	CTCCACTCCTTCATCCGAGC	59.896	20	GGTGTTGATCACTTTGAGGAGG	58.923	22	144	1	p3	(TCT)10	30	0
4f5fbe1f1ec844f0b6446d3bb3a6b2c6	GCAAGCCTCCACTCCTTCAT	60.035	20	GGTGTTGATCACTTTGAGGAGG	58.923	22	150	1	p3	(TCT)10	30	0
e282d1fb8cd344c4b294d59d65532bed	CCATGTGAGCCATACCGGAA	59.820	20	GGTGTTGATCACTTTGAGGAGG	58.923	22	171	1	p3	(TCT)10	30	0
4271347f27ee41a68f2ab92bf8404716	TTCATCCGGATCTTCCCCCT	60.030	20	GGTGTTGATCACTTTGAGGAGG	58.923	22	231	1	p3	(TCT)10	30	0
862b405dd16e438f976b7f7a973fbfda	TCCCCCTCTTCCTTCACCTT	59.804	20	GGTGTTGATCACTTTGAGGAGG	58.923	22	218	1	p3	(TCT)10	30	0
6fdb6769803e4a918b5fd64a64536778	GTCAACTGAATAAACCAACGACCA	59.726	24	TGGAGAAAATTCAAGGCCTCGA	59.960	22	134	1	p2	(TC)22	44	0
baf8ca3724b4454e952975e76d80a4b8	GTCAACTGAATAAACCAACGACCA	59.726	24	AGAAAATTCAAGGCCTCGACG	58.923	21	131	1	p2	(TC)22	44	0
51fd9af19ec74589ba9cfcf29d58edc6	GTCAACTGAATAAACCAACGACCA	59.726	24	GAAAATTCAAGGCCTCGACGA	58.926	21	130	1	p2	(TC)22	44	0
9c38421462584e388f9387806d9bc125	CCTTTTTGACTGGTTGCGGT	59.256	20	CGCAGCCAAAGTGAAAGTGG	60.318	20	140	1	p6	(GATCGA)5	30	0
7ab9a7ea3fe74672960c1e5767f38bc7	GAGGCAGGGGTCTTCATCAG	59.820	20	TGGAGGGATGGAGGAACAGT	59.881	20	147	1	p3	(TAG)13	39	0
8755c9933fc247b6a7c506afdf6f9c9a	AGGCAGGGGTCTTCATCAGA	60.253	20	TGGAGGGATGGAGGAACAGT	59.881	20	146	1	p3	(TAG)13	39	0
b0ed7e2e3b654f65a6886ba45014fbfe	GGCAGCACTTTTCCTTTGCA	59.895	20	GATGAGTGCGTGTACCACCA	60.038	20	228	1	p2	(GA)16	32	0
3109038db484467aa1aac532bcdd80d5	GGCAGCACTTTTCCTTTGCA	59.895	20	AACATTCCCAGCCAAGCCAT	60.252	20	161	1	p2	(GA)16	32	0
b1bb366173554b4ebe99c6db0f1c1661	GGCAGCACTTTTCCTTTGCA	59.895	20	ACATTCCCAGCCAAGCCATT	60.252	20	160	1	p2	(GA)16	32	0
c38d52a3ef194326885230b02874c56e	GGCAGCACTTTTCCTTTGCA	59.895	20	TGATGAGTGCGTGTACCACC	60.038	20	229	1	p2	(GA)16	32	0
3693959e4c2c4f09b2e13c4bb8f8fd9e	GGCAGCACTTTTCCTTTGCA	59.895	20	CCCAGGCCCATAGCAAGAAT	59.813	20	207	1	p2	(GA)16	32	0
718b0917f98c4755bf3bba1b197a9b35	CCGAACTTGTTTTGGGCCTG	59.968	20	TCACTTCGTTGGACGTCCTG	59.968	20	261	1	p2	(GA)25	50	0
fb549fd5f1e540ea8141f32862089137	TCCGAACTTGTTTTGGGCCT	60.106	20	TCACTTCGTTGGACGTCCTG	59.968	20	262	1	p2	(GA)25	50	0
6cb455e80520463ab84166eaed22d2f7	TCCGAACTTGTTTTGGGCCT	60.106	20	CACTTCGTTGGACGTCCTGA	59.968	20	261	1	p2	(GA)25	50	0
02258f5343904cb39c8d14b371f9d22b	CCGAACTTGTTTTGGGCCTG	59.968	20	TCTCACTTCGTTGGACGTCC	59.687	20	263	1	p2	(GA)25	50	0
b19ddfc99547430e87eef241fe733274	CGACGAACTCACTGACACCT	59.689	20	AGGAGACGATGCCATTTGGG	60.107	20	182	2	p2	(AG)15	30	0
116c4d10b9d1469d99ee86e77078ca56	ACGACGAACTCACTGACACC	59.970	20	GATGCCATTTGGGGGAAAGC	59.821	20	176	2	p2	(AG)15	30	0
8d63ee944e1442b999acf5306e780da2	CGACGAACTCACTGACACCT	59.689	20	GATGCCATTTGGGGGAAAGC	59.821	20	175	2	p2	(AG)15	30	0
17d6865b105143daa56981e5268804d3	CCGAACTTGTTTTGGGCCTG	59.968	20	CACTTCGTTGGACGTCCTGA	59.968	20	260	1	p2	(GA)25	50	0
3f26ac4ea8214475bfc98264e9845296	ACGGCTTCGATCGAGTTGTT	60.039	20	GTGGGCTCGGAGTTGTGTAT	59.751	20	227	1	p2	(AG)21	42	0
7a139653ed954539be079e2fbbf7034c	TCTTCTTCCTCGGACTCGGA	59.673	20	GTGGGCTCGGAGTTGTGTAT	59.751	20	154	1	p2	(AG)21	42	0
68bd957907b14c6f82e74a8284b541ab	AGGGTTTCACCGGATCGATG	59.822	20	GTGGGCTCGGAGTTGTGTAT	59.751	20	253	1	p2	(AG)21	42	0
00b892bbc3d5427e898aab46eac6b0f6	GGCTAGGGTTTCACCGGATC	60.179	20	GTGGGCTCGGAGTTGTGTAT	59.751	20	257	1	p2	(AG)21	42	0
f50889a1110a41fdb14121b1594e9db8	GCTACGGCTTCGATCGAGTT	60.249	20	GTGGGCTCGGAGTTGTGTAT	59.751	20	230	1	p2	(AG)21	42	0
b54a262986d049a0830ffc5323734239	TTATCCAGCCCAGCAAGCAA	59.961	20	TCTCTTGGGCTCGGAGATGT	60.325	20	162	1	p2	(AG)17	34	0
f90a1c400b274fdc9056027fe06a98a2	TTTATCCAGCCCAGCAAGCA	59.961	20	TCTCTTGGGCTCGGAGATGT	60.325	20	163	1	p2	(AG)17	34	0
d7f4e192b1bf4d19af2592eeb07cb636	TGCTGGACAGGCAGAAATGT	59.889	20	TTCACGAGCCGTCACAATCT	59.683	20	261	1	p2	(AG)17	34	0
6e60dc80010a4bd2abac3254ab7df979	TGCTGGACAGGCAGAAATGT	59.889	20	TGATCACGATTCACGAGCCG	60.525	20	270	1	p2	(AG)17	34	0
b03a1914830f4caeac5f13082711418a	TATCCAGCCCAGCAAGCAAA	59.961	20	TCTCTTGGGCTCGGAGATGT	60.325	20	161	1	p2	(AG)17	34	0
1a55be837d1f4d1483b56b9662d45cae	CAAACCCTAAACAGCGTCGC	60.110	20	GGAGCGAAGAGGGAGCAAAT	60.107	20	113	1	p3	(AAG)10	30	0
3da734d0496640ab94239e2318bd6fca	ATTTGACTACGTAGGGGCCG	59.537	20	TCTCGCATCTTGGTGTGGAG	59.753	20	149	2	p2	(AG)17	34	0
a7fd41fe3f8640aa87aa906335449c49	ATTTGACTACGTAGGGGCCG	59.537	20	CTCGCATCTTGGTGTGGAGT	60.037	20	148	2	p2	(AG)17	34	0
1487176af1bc4e908ef7063af3599212	TCCATGGTGGATGCCTACAAA	59.362	21	AGCCAATAGAGCTCGGTTGC	60.463	20	185	1	p2	(CT)18	36	0
c69bb2bb2c884ceb97a6eeb5bf24c96d	ATTTGACTACGTAGGGGCCG	59.537	20	GGACGCTTTCCCCCTTCAAT	60.323	20	168	2	p2	(AG)17	34	0
800b0dd0dada4715b279c8ba3b2561e2	ATTTGACTACGTAGGGGCCG	59.537	20	TCGCATCTTGGTGTGGAGTT	59.604	20	147	2	p2	(AG)17	34	0
b2b584855edf407aaeb5335752605714	TTTGTGGTCATCCATGGTGG	58.078	20	AGCCAATAGAGCTCGGTTGC	60.463	20	195	1	p2	(CT)18	36	0
c54fdbafa52449479068cf80f84bb310	TCCATGGTGGATGCCTACAA	58.706	20	AGCCAATAGAGCTCGGTTGC	60.463	20	185	1	p2	(CT)18	36	0
218818a9e9c64e798e66dd94d87490bc	CTTTGTGGTCATCCATGGTGG	59.179	21	AGCCAATAGAGCTCGGTTGC	60.463	20	196	1	p2	(CT)18	36	0
94a10df0f9ad499686a8b4d4834b0be9	TCCATGGTGGATGCCTACAA	58.706	20	GCCGACCTGCCCATGATATG	60.957	20	167	1	p2	(CT)18	36	0
52f4e7756fbf49b9818676e2557ee785	TCTCTTTGTTGAGCATGCGT	58.117	20	TGTCGTCTACATAGATTTGGGCT	59.295	23	142	1	p2	(GA)18	36	0
5088fa7a3908436cb096d4d918f7e29a	CTTCTCTTTGTTGAGCATGCGT	59.775	22	TGTCGTCTACATAGATTTGGGCT	59.295	23	144	1	p2	(GA)18	36	0
3236b6bf3ed34f5c8396e8daca7af551	TCTTCTCTTTGTTGAGCATGCG	59.518	22	TGTCGTCTACATAGATTTGGGCT	59.295	23	145	1	p2	(GA)18	36	0
14e2171706b249dbb2f57e16da1891d5	GTCGCCTCAGTCAGATGCTA	59.259	20	AGAGAGAGGTAAGCAAGGTGTG	59.435	22	245	1	p2	(CT)16	32	0
0f181b1cf11e4baebad95b88b09b8b44	GTCGCCTCAGTCAGATGCTA	59.259	20	ACAGAGAGAGGTAAGCAAGGTG	59.435	22	247	1	p2	(CT)16	32	0
8326c8e5c04e4577b007eda69d13cced	GTCGCCTCAGTCAGATGCTA	59.259	20	CACAGAGAGAGGTAAGCAAGGT	59.435	22	248	1	p2	(CT)16	32	0
e36549680442445999b9345eb7ed031f	GTCGCCTCAGTCAGATGCTA	59.259	20	ACACAGAGAGAGGTAAGCAAGG	59.435	22	249	1	p2	(CT)16	32	0
206980213eb44628aaf76b3704820e4c	GTCGCCTCAGTCAGATGCTA	59.259	20	CAGAGAGAGGTAAGCAAGGTGT	59.435	22	246	1	p2	(CT)16	32	0
4599d9c26e3a454787d76bbd4443fb73	TGCGGTTATGCACTCTTCAA	57.823	20	GCCGACCTGCCCATGATATG	60.957	20	137	1	p2	(CT)18	36	0
be3f5aa279bf47bf8d4696b9740ecdcc	TGCGGTTATGCACTCTTCAAA	58.501	21	AGCCAATAGAGCTCGGTTGC	60.463	20	155	1	p2	(CT)18	36	0
db9743b6e42c42a2a2968102ae393811	TGCGGTTATGCACTCTTCAA	57.823	20	AGCCAATAGAGCTCGGTTGC	60.463	20	155	1	p2	(CT)18	36	0
ffcbd4d374e74918939f1ba07968afa9	TGCGGTTATGCACTCTTCAA	57.823	20	GTTCAGCCAATAGAGCTCGGT	60.135	21	159	1	p2	(CT)18	36	0
bf2ef85b4a5d4ddba54a4feb99dbd224	TGCGGTTATGCACTCTTCAA	57.823	20	TCAGCCAATAGAGCTCGGTTG	60.135	21	157	1	p2	(CT)18	36	0
678fa490056c4eb88024ca4488e64782	GCGCGCTTTTTCTTGAAGGT	60.318	20	TGATTCACCAGGCAAAGGGA	59.223	20	280	1	p2	(TC)15	30	0
ff157015033e49d3b77dcb8235f6c02f	TTTGGCGCGCTTTTTCTTGA	59.899	20	TCACCAGGCAAAGGGAATACC	59.995	21	280	1	p2	(TC)15	30	0
933b117ffdd54e72a6d19f89e4f41947	TTGGCGCGCTTTTTCTTGAA	59.899	20	TCACCAGGCAAAGGGAATACC	59.995	21	279	1	p2	(TC)15	30	0
2f3659d2d1c64bd9998d805623294305	TTGGCGCGCTTTTTCTTGAA	59.899	20	ACCAGGCAAAGGGAATACCA	58.919	20	277	1	p2	(TC)15	30	0
28c3383a90bb459ba2f341d80f2309dc	CCTTCGTCTCCTCGATCACG	59.972	20	CAGTAGCGTCCCAACCCAAA	60.251	20	186	1	p2	(TC)21	42	0
c8a33816057943b5b17ba907c784d102	TTTGGCGCGCTTTTTCTTGA	59.899	20	ACCAGGCAAAGGGAATACCA	58.919	20	278	1	p2	(TC)15	30	0
3ce14bf8cf11472dae76b456eac83503	CCTTCGTCTCCTCGATCACG	59.972	20	TACAAAAACCCCAGCTCCCG	60.251	20	223	1	p2	(TC)21	42	0
85f3a2909fbe4b12b7f8fa86db136eee	CCCTTCGTCTCCTCGATCAC	59.617	20	CAGTAGCGTCCCAACCCAAA	60.251	20	187	1	p2	(TC)21	42	0
2a3d763b64be491b8da4f03c284b68c7	CCACGAACTGCCTGCTTTCT	60.886	20	TTCACGAGCCGTCACAATCT	59.683	20	106	1	p2	(AG)17	34	0
f403ccf336b34a6da4f72954618569e0	CACGAACTGCCTGCTTTCTT	59.053	20	TTCACGAGCCGTCACAATCT	59.683	20	105	1	p2	(AG)17	34	0
a10b44b756424bef9b58ca2f94803203	CCACGAACTGCCTGCTTTCT	60.886	20	TGATCACGATTCACGAGCCG	60.525	20	115	1	p2	(AG)17	34	0
8f5e25e5dea041c78a715677e2d5194f	CCACGAACTGCCTGCTTTCT	60.886	20	ATCACGATTCACGAGCCGTC	60.526	20	113	1	p2	(AG)17	34	0
e6c50caa369f4a7bbf6145d8c9d1bbe5	ACTTGGCAAAGTAAGTCAGCT	57.785	21	ACAGAGAGAGGTAAGCAAGGTG	59.435	22	176	1	p2	(CT)18	36	0
362d4d9f1c7b4d78b74051824c1c38d8	CCACGAACTGCCTGCTTTCT	60.886	20	GATCACGATTCACGAGCCGT	60.526	20	114	1	p2	(AG)17	34	0
23e5be41da1b4052a1209fadb48b48e6	ACTTGGCAAAGTAAGTCAGCT	57.785	21	ACACAGAGAGAGGTAAGCAAGG	59.435	22	178	1	p2	(CT)18	36	0
cd84cac374184791917e2f71e0940ab8	ACTTGGCAAAGTAAGTCAGCT	57.785	21	CAGAGAGAGGTAAGCAAGGTGT	59.435	22	175	1	p2	(CT)18	36	0
f1c4bc8794e14f0983ea961bf38a5cbe	ACTTGGCAAAGTAAGTCAGCT	57.785	21	CACAGAGAGAGGTAAGCAAGGT	59.435	22	177	1	p2	(CT)18	36	0
f35c8701ecb2476db227a048b402b611	ACTTGGCAAAGTAAGTCAGCT	57.785	21	AGAGAGAGGTAAGCAAGGTGTG	59.435	22	174	1	p2	(CT)18	36	0
afb533b8fe3d48b6893bc959211c4015	TGCAAACTCATCAACTATTGCCA	59.174	23	CCAAGCTGCCTACGGATTCA	60.108	20	171	1	p2	(GA)18	36	0
6bd167f79f124819a4f6e401ed197bf6	TGCAAACTCATCAACTATTGCCA	59.174	23	TCCTGAACATCCAAGCTGCC	60.323	20	181	1	p2	(GA)18	36	0
d3c638b19d09485da8c435c48e30c7ec	TGCAAACTCATCAACTATTGCCA	59.174	23	CATCCAAGCTGCCTACGGAT	59.893	20	174	1	p2	(GA)18	36	0
78e432b0d71543cdb6f4b676734930b2	TGCAAACTCATCAACTATTGCCA	59.174	23	CCTGAACATCCAAGCTGCCT	60.323	20	180	1	p2	(GA)18	36	0
a02a6500eb0d47e0a9d068533ad1ee72	TGCAAACTCATCAACTATTGCCA	59.174	23	TCCAAGCTGCCTACGGATTC	59.822	20	172	1	p2	(GA)18	36	0
006be20f8d81475ca2b3f625cc16717f	TCATTCCCTTGGGCCTTCTC	59.374	20	CCTACCGGCAACAGTGGATA	59.172	20	134	1	p2	(AG)21	42	0
d2b5ca6a352a4d0e96a031863211c912	ATGTCTCATTCCCTTGGGCC	59.740	20	CCTACCGGCAACAGTGGATA	59.172	20	139	1	p2	(AG)21	42	0
fc5599f1e4484c548e16e006a6e76012	TCTCATTCCCTTGGGCCTTC	59.374	20	CCTACCGGCAACAGTGGATA	59.172	20	136	1	p2	(AG)21	42	0
42ea9290122a4e608f4944d10012365b	GTCTCATTCCCTTGGGCCTT	59.667	20	CCTACCGGCAACAGTGGATA	59.172	20	137	1	p2	(AG)21	42	0
36797d42c2f44c5cafa51a615775112e	ATTCCCTTGGGCCTTCTCTG	59.372	20	CCTACCGGCAACAGTGGATA	59.172	20	132	1	p2	(AG)21	42	0
fdd77ee5c36846eaa503f97629d02915	TTACAGAGACCTCCACGACG	58.837	20	AAGGGGTGATGGATGCATGG	60.106	20	265	1	p2	(GA)17	34	0
b14ba3b679c7483598d7a306f1bb8ed7	TACAGAGACCTCCACGACGC	61.304	20	ATGGAGCGATGCCATTCGAT	59.964	20	248	1	p2	(GA)17	34	0
9c78265a890e4acda3973fd385d50eff	TTACAGAGACCTCCACGACG	58.837	20	ATGGAGCGATGCCATTCGAT	59.964	20	249	1	p2	(GA)17	34	0
7cc75a3451e94440a738440816495b91	TTACAGAGACCTCCACGACG	58.837	20	TGAGGGAAGGGGTGATGGAT	59.954	20	271	1	p2	(GA)17	34	0
a9d69b07e0214fafbd7aa18c148edcd7	TTACAGAGACCTCCACGACG	58.837	20	TCTGAAAATGGCTGGGTGCT	59.887	20	183	1	p2	(GA)17	34	0
370ae5146af94ada990253978b85c360	CGCGCAGATGTTGTTTAGGT	59.204	20	GAGGAGGTCCGAAGTCCAAC	59.753	20	104	1	p3	(AGA)11	33	0
c890c6ddcf0b4df6b9dcfaaa2010e6b7	ACGCGCAGATGTTGTTTAGG	59.204	20	GAGGAGGTCCGAAGTCCAAC	59.753	20	105	1	p3	(AGA)11	33	0
0f2d7b868563466aaa72f74e6fcdedda	AAGACGCGCAGATGTTGTTT	59.056	20	GAGGAGGTCCGAAGTCCAAC	59.753	20	108	1	p3	(AGA)11	33	0
2cf8a4baf82a4f7c9cbe74060f4921e7	ACACGAAAATAAGACGCGCA	58.858	20	GAGGAGGTCCGAAGTCCAAC	59.753	20	118	1	p3	(AGA)11	33	0
a9b2141c2858444f938b9c1e6ff6a573	ACACGAAAATAAGACGCGCAG	59.874	21	GAGGAGGTCCGAAGTCCAAC	59.753	20	118	1	p3	(AGA)11	33	0
a1725a303e384ae295f4420238ec879f	AGGAGGACTGAGGATGAGCA	59.662	20	ACTCGTTCTTCATTCTCTTTCTGC	59.312	24	182	1	p2	(TC)27	54	0
d0d03c3ec2c241dd8604756e5f0f7254	AGGAGGACTGAGGATGAGCA	59.662	20	TCGTTCTTCATTCTCTTTCTGCTC	59.074	24	180	1	p2	(TC)27	54	0
f11c207b3ee741e8bef3ea941e75d727	AGGAGGACTGAGGATGAGCA	59.662	20	TCGTTCTTCATTCTCTTTCTGCT	58.112	23	180	1	p2	(TC)27	54	0
6387d7090e1d452dbf4ba2107156701e	AGGAGGACTGAGGATGAGCA	59.662	20	TCGACTCGTTCTTCATTCTCTT	57.232	22	185	1	p2	(TC)27	54	0
e86faad6cc094c18ad4b36ca9fdbad23	AGGAGGACTGAGGATGAGCA	59.662	20	TTCGACTCGTTCTTCATTCTCT	57.232	22	186	1	p2	(TC)27	54	0
ccbeb8e081384d1a9a1a189621425de7	CCAAAGTGCTCGTCGGATCT	60.109	20	TCCTCTCATTCAATCTATCTTCTCCT	58.696	26	191	1	p6	(GGAGAG)5	30	0
950b51771ce941a9a726536e238b27e8	TCCAAAGTGCTCGTCGGATC	60.109	20	TCCTCTCATTCAATCTATCTTCTCCT	58.696	26	192	1	p6	(GGAGAG)5	30	0
aea4d49881f54b00bba3333e759d5d59	TTACCTTTGAAGCGTGCCCT	59.890	20	TCCTCTCATTCAATCTATCTTCTCCT	58.696	26	228	1	p6	(GGAGAG)5	30	0
522ed4a299724aab8c94bebea2c209ae	GCTTGTCCAAAGTGCTCGTC	59.764	20	TCCTCTCATTCAATCTATCTTCTCCT	58.696	26	197	1	p6	(GGAGAG)5	30	0
16e555f699cc4cca9001ff3202ed03d8	CCAAAGTGCTCGTCGGATCT	60.109	20	TCCTCTCATTCAATCTATCTTCTCCTC	59.549	27	191	1	p6	(GGAGAG)5	30	0
303bb0e6e565496286aa656f0c13acd4	ACTCTCCGCCCCTAAAGCTA	60.032	20	CTCCTGTGGCCAAACTCCAT	59.961	20	194	1	p2	(TC)23	46	0
c99f6e75923349018d1739f87524566d	TACTCTCCGCCCCTAAAGCT	60.032	20	GTGGCCAAACTCCATTGCTG	60.038	20	190	1	p2	(TC)23	46	0
1aba5be45dd047b2a7f589a2a1677aa2	ACTCTCCGCCCCTAAAGCTA	60.032	20	GTGGCCAAACTCCATTGCTG	60.038	20	189	1	p2	(TC)23	46	0
f027c54a898e4c56999861da28636d6d	ACGCGATCCGAATTGTCAGT	60.109	20	CAGAATGAGTCGGCCCAGTT	60.036	20	141	1	p2	(CT)15	30	0
a8e9111d586547ac9750055218972656	ACGCGATCCGAATTGTCAGT	60.109	20	AGAATGAGTCGGCCCAGTTG	60.036	20	140	1	p2	(CT)15	30	0
ce739cd64b3547f39ce21b48a7a911c8	TAGAAAACGTGGGAAGCCGG	60.321	20	TCCATCTACTTCCGCCAAGC	59.822	20	122	1	p3	(AGC)11	33	0
5a1b8be50219470eba79cce3cd0327fe	GGGAAGCCGGAGAGAAGAAC	60.108	20	GGATACACCAATAGCAGCCGA	59.930	21	271	1	p3	(AGC)11	33	0
9ad374ab8b90498eb202aa32f57c9219	CCTTTTTGACTGGTTGCGGT	59.256	20	GCCTGAATTCTGAAGCGCAC	60.179	20	241	1	p6	(GATCGA)5	30	0
c6069867ce3240ad9fe7fea309325527	GCACAGGCAAACCAAATGCA	60.532	20	AGCCTTGTGCCCAGAATTCT	59.593	20	175	1	p2	(GA)17	34	0
38410aba642e41bb88ee7cea88a2b9f9	GCACAGGCAAACCAAATGCA	60.532	20	AAGCCTTGTGCCCAGAATTCT	60.203	21	176	1	p2	(GA)17	34	0
7514a18bffd54f4fadeb4ccded3bd402	TTAGGAGGAGACCATCGGCT	59.738	20	AGCAAGGAAAGAGCTGGCAT	59.961	20	208	1	p2	(GA)15	30	0
e39f7167ebe44803a49f406f76871742	TTAGGAGGAGACCATCGGCT	59.738	20	AGAACGCGTTTGCTGTCCTA	59.967	20	266	1	p2	(GA)15	30	0
95ef773aca8545688d63cbd4a30d3989	TTAGGAGGAGACCATCGGCT	59.738	20	TATGCTGCTATGCACGGCTT	60.179	20	230	1	p2	(GA)15	30	0
117b786db1fd42eead5de934359c751a	TTAGGAGGAGACCATCGGCT	59.738	20	TTATGCTGCTATGCACGGCT	60.179	20	231	1	p2	(GA)15	30	0
01b76902fa114d0f90f585b1b1764c25	TTAGGAGGAGACCATCGGCT	59.738	20	CTATGGCGCATGTCCTCCTT	59.893	20	249	1	p2	(GA)15	30	0
dff9dd1e9b6f470da520f69a9a65e999	ATTCCCCTCCCCCGTTATCA	60.029	20	GGAGGAGAGAAGTTGGATCCG	59.589	21	245	1	p2	(AG)19	38	0
55a802984838403285ebdc3c3908ed31	TATCAAACGGAGCGGATCGG	59.968	20	TGGAGGAGGAGGAGAGAAGT	58.612	20	237	1	p2	(AG)19	38	0
900645a3327642d8b98e69dfe1952aa7	TATCAAACGGAGCGGATCGG	59.968	20	GGAGGAGAGAAGTTGGATCCG	59.589	21	230	1	p2	(AG)19	38	0
c97f026a04ca420e91e690ab8dc0d54c	ATCATCGAGGCTTCACCGTC	59.897	20	TGGAGGAGGAGGAGAGAAGT	58.612	20	195	1	p2	(AG)19	38	0
0cd612a925234bbcbdd9838292f9bf20	ATTCCCCTCCCCCGTTATCA	60.029	20	TGGAGGAGGAGGAGAGAAGT	58.612	20	252	1	p2	(AG)19	38	0
f5486749ea664eb3b26d1adbc014e46f	CGAGACCCATCCCCTCTTCT	60.398	20	TGGAGATCCTGGACATTCTCA	57.880	21	105	1	p2	(CT)19	38	0
7ecd3649e11c48a59190f3bcac91e9f1	ACCTCCTGGCTAGTGGTTGA	60.179	20	TGGAGATCCTGGACATTCTCA	57.880	21	176	1	p2	(CT)19	38	0
4da34103ead645f097b59410c7144f4d	ACCTCCTGGCTAGTGGTTGA	60.179	20	TGGAGATCCTGGACATTCTCATG	59.610	23	176	1	p2	(CT)19	38	0
008f73548c4b40b5ba71402cbfedc694	CGTTTCGTCTGCAGCGTAAG	59.909	20	CGTGAGAACTCCCCAAACCA	59.892	20	227	1	p2	(CT)23	46	0
e1986a08ad074dba99dbcbc7f4c13df2	CGTTTCGTCTGCAGCGTAAG	59.909	20	TTGCAGACGTGAGAACTCCC	59.966	20	234	1	p2	(CT)23	46	0
0462c76e9bb94afe990966c17f1c1825	AGCGGCAGAGGGGTATAAGA	60.106	20	TTAGCATTGGCATCCCACGA	59.746	20	214	1	p6	(GATCGA)5	30	0
7500fe6f5efe4bd09911efee5dde6cbb	AGCGGCAGAGGGGTATAAGA	60.106	20	CAATTGCAAGAGGAAGCCGG	59.828	20	267	1	p6	(GATCGA)5	30	0
dbde87653e174aa4a09f05fa0e203dc8	AGCGGCAGAGGGGTATAAGA	60.106	20	GGCGAAAGAGTGACACCGTA	60.039	20	249	1	p6	(GATCGA)5	30	0
56526739d2e0426cb7fa570528f81baf	GCGGCAGAGGGGTATAAGAG	59.681	20	GGCGAAAGAGTGACACCGTA	60.039	20	248	1	p6	(GATCGA)5	30	0
4a7981bbe12c4138b8acddb8252c3877	GAGCGGCAGAGGGGTATAAG	59.681	20	GGCGAAAGAGTGACACCGTA	60.039	20	250	1	p6	(GATCGA)5	30	0
1a8189c3c47341899d4154fb30ef72f1	TGGTTCTCCCAGACAGAGCT	60.179	20	TTGGTGCCGTGAGATCCAAA	59.890	20	234	1	p4	(TAGA)8	32	0
8bcc1cf8b5fb4436a9595197ae54865a	TGGTTCTCCCAGACAGAGCT	60.179	20	TGGTGCCGTGAGATCCAAAA	59.890	20	233	1	p4	(TAGA)8	32	0
211f522ccb7943afb479644a0f96880c	TGGTTCTCCCAGACAGAGCT	60.179	20	TAGAAGCGACGCCATGAAGG	60.179	20	206	1	p4	(TAGA)8	32	0
1ce542538ff2456c9f72b5853dfc1527	TGCTACTGTTACGCTTCCGC	60.735	20	TCTCCTAAGCTCAACTTCCTCA	58.221	22	221	1	p2	(GA)16	32	0
4ffd1060335a406bad3095ed385eb5f2	CTGTTACGCTTCCGCAAGTG	59.836	20	TCTCCTAAGCTCAACTTCCTCA	58.221	22	216	1	p2	(GA)16	32	0
8839ae3fc57e47d099747e86ac3d0492	TGGTTCTCCCAGACAGAGCT	60.179	20	CGATTTTCCAGTTGGTGCCG	60.110	20	245	1	p4	(TAGA)8	32	0
2a08966ea3de4239a262d2049de3dc5b	TGGTTCTCCCAGACAGAGCT	60.179	20	TGTTAGAAGCGACGCCATGA	59.755	20	209	1	p4	(TAGA)8	32	0
aacb26359e694fedb0aacdef6c995e91	ACTGTTACGCTTCCGCAAGT	60.250	20	TCTCCTAAGCTCAACTTCCTCA	58.221	22	217	1	p2	(GA)16	32	0
87965c17fd79464dae724b1d43f7d9cc	CTGTTACGCTTCCGCAAGTG	59.836	20	ATCTCCTAAGCTCAACTTCCTCA	58.643	23	217	1	p2	(GA)16	32	0
c14018b3a88945f3af9e02c282f0eeb5	GCTACTGTTACGCTTCCGCA	60.735	20	TCTCCTAAGCTCAACTTCCTCA	58.221	22	220	1	p2	(GA)16	32	0
367cc260da714b28bff5c5aa6c211b7a	TGAACCATCGAGTCCATGCA	59.387	20	CCACCATGTTTTCCACCTGC	59.682	20	247	1	p2	(TC)25	50	0
0c7405ff6b844566a9ca05849a2e49db	TGAAGCTCAAGAGGCAGGAG	59.388	20	CCACCATGTTTTCCACCTGC	59.682	20	111	1	p2	(TC)25	50	0
47682642eab54687b1a42114b0d3a8d9	TCTCCTTGGAGACTACTGCCA	59.923	21	TGGTACCACTCGTTGATCGT	58.750	20	279	1	p2	(AG)17	34	0
c6dd548dd73b433cb2eb6d2aadfd4048	TCTCCTTGGAGACTACTGCCA	59.923	21	TGGTACCACTCGTTGATCGTT	59.385	21	279	1	p2	(AG)17	34	0
b81adbcf13d14d31a8f1f59d78664da4	CTCTCCTTGGAGACTACTGCC	59.246	21	TGGTACCACTCGTTGATCGT	58.750	20	280	1	p2	(AG)17	34	0
4326497707fe442aa3931cd5fe5e926c	CTCCTTGGAGACTACTGCCA	58.438	20	TGGTACCACTCGTTGATCGT	58.750	20	278	1	p2	(AG)17	34	0
902d7392740a4045b477403e77911cef	TCTCCTTGGAGACTACTGCCA	59.923	21	ATGGTACCACTCGTTGATCGT	59.177	21	280	1	p2	(AG)17	34	0
df14d8c9e15f4eba8451d885aa3d7de4	TCTCAGAAGGCATGGGAGGA	59.957	20	GGTGGAGAATGGGTGTCCTG	60.035	20	176	1	p2	(GA)15	30	0
35e7fe66f39041668b48d32deede9380	GTCTCAGAAGGCATGGGAGG	59.820	20	GGTGGAGAATGGGTGTCCTG	60.035	20	177	1	p2	(GA)15	30	0
861a25c8d7f3488a9d63ed9198e2a1ad	ACCCACTTGTAATGGCAGCA	59.888	20	GGTGGAGAATGGGTGTCCTG	60.035	20	200	1	p2	(GA)15	30	0
fcee0dd3d3d147aaa7d9461386fcbd4d	AGCAGTCTCAGAAGGCATGG	59.748	20	GGTGGAGAATGGGTGTCCTG	60.035	20	181	1	p2	(GA)15	30	0
273881d3c06f42589a78eb4a2e8173c5	CCACTTGTAATGGCAGCAGC	59.828	20	GGTGGAGAATGGGTGTCCTG	60.035	20	198	1	p2	(GA)15	30	0
b07a0f99e1d64454a141080f2c66441a	CTTGATTGCAGACGGGAAGC	59.551	20	TTGCAGACGTGAGAACTCCC	59.966	20	179	1	p2	(CT)22	44	0
b756e6bc447546be9706dcab679654c7	TCATGCCCACTTGTTCCTCC	59.962	20	TCAAATGGTGCGTTGCAGAC	59.689	20	170	1	p2	(CT)22	44	0
f0fe24172d17418caca1e2be00badc92	TGTCTGTCGAGTCGCTTTCC	60.039	20	AGCAGCAGCAACAACAACAG	59.898	20	229	1	p2	(GA)19	38	0
540091510e2741ea80ac448cc8f9ecae	TGTCTGTCGAGTCGCTTTCC	60.039	20	AACAACAACAGCAACGCCTC	59.899	20	220	1	p2	(GA)19	38	0
a9f0562a132944098a34ffc2ef658b46	TCCGTGAGTTAGAGCCTGAGA	59.996	21	ATCATGGAGTGGCGAAGTGG	60.108	20	277	1	p3	(CTC)11	33	0
6ac5ae41dc6a4d61859e4f93f4e5da9b	TCCGTGAGTTAGAGCCTGAGA	59.996	21	AGCTTCAGGCCAATGGTGAA	59.887	20	158	1	p3	(CTC)11	33	0
bf81eca07cad494eb616f6205b96d5f2	TCCGTGAGTTAGAGCCTGAGA	59.996	21	GGGAGAGGTTTGATGGAGCC	60.107	20	230	1	p3	(CTC)11	33	0
ddb4f29d594a44d7add3ee673673d8ef	TCCGTGAGTTAGAGCCTGAGA	59.996	21	GGACGGGAGAGGTTTGATGG	60.108	20	234	1	p3	(CTC)11	33	0
8b757836833b41628c6623160c7c69ee	TCCGTGAGTTAGAGCCTGAGA	59.996	21	ATGGAGTGGCGAAGTGGAAG	60.036	20	274	1	p3	(CTC)11	33	0
daddc5ba386840f1a771428e51cdc49b	CGGCAGCCTGACTACATCAT	59.894	20	GCATTCCTATCCAAGTAAACACGG	59.965	24	125	1	p6	(TTCTTT)5	30	0
33613ff87dc346c2be5dc4f396f6f896	TCCGGCTGTCCCAGGTATAT	59.810	20	GCATTCCTATCCAAGTAAACACGG	59.965	24	105	1	p6	(TTCTTT)5	30	0
1c72a7a161e14601b463c450026fe334	TTCCGGCTGTCCCAGGTATA	60.032	20	GCATTCCTATCCAAGTAAACACGG	59.965	24	106	1	p6	(TTCTTT)5	30	0
376be4142f3e4fc2a73ab596a2179da7	TTCCGGCTGTCCCAGGTATA	60.032	20	CGCATTCCTATCCAAGTAAACACG	60.260	24	107	1	p6	(TTCTTT)5	30	0
dfd1d22ae1494e3ab170d8cd0d0a8f1f	CGGCAGCCTGACTACATCAT	59.894	20	CGCATTCCTATCCAAGTAAACACG	60.260	24	126	1	p6	(TTCTTT)5	30	0
95b38a4bd9ab487291d2b913c027b641	ACCTTGCACTCCAAACCATTG	59.312	21	AATCCCCGTTCCCCACAATC	60.034	20	249	1	p2	(GA)18	36	0
f10f4898b1a749e7b95e193dedf54141	ACCTTGCACTCCAAACCATTG	59.312	21	TCCCCACAATCTGAAGACGC	60.036	20	240	1	p2	(GA)18	36	0
7136774252ae4e9b82cd14192563532d	ACCTTGCACTCCAAACCATTG	59.312	21	GAATCCCCGTTCCCCACAAT	60.034	20	250	1	p2	(GA)18	36	0
f5bbb75858cd457d8c8c781b3feb5701	ACCTTGCACTCCAAACCATTG	59.312	21	TCTGAAGACGCAACGAGCTT	59.968	20	231	1	p2	(GA)18	36	0
856ea7ab0ff8491a81a8dfe10afc3529	ACCTTGCACTCCAAACCATTG	59.312	21	CCCGTTCCCCACAATCTGAA	59.962	20	245	1	p2	(GA)18	36	0
66735c68a0c44679bfc6bc0fbb87137f	ACAGCTAAAGGTTGAACCGTTG	59.383	22	GAGAAAAGACGGCAAGTGCG	60.111	20	205	1	p2	(AG)19	38	0
e65600b720114cff99fb78a1630a928b	CAACAGCTAAAGGTTGAACCGT	59.383	22	GAGAAAAGACGGCAAGTGCG	60.111	20	207	1	p2	(AG)19	38	0
4428dcde081b41a0b886811e392c72b4	AGCAATTCAGATGGACAACAGC	59.509	22	GAGAAAAGACGGCAAGTGCG	60.111	20	222	1	p2	(AG)19	38	0
23191cfd838c4c75acc2b431658bbb31	ACAACAGCTAAAGGTTGAACCG	59.383	22	GAGAAAAGACGGCAAGTGCG	60.111	20	208	1	p2	(AG)19	38	0
17f2b62c6d514ceaa7c946060f85666b	AGCAATTCAGATGGACAACAGC	59.509	22	GGAGAAAAGACGGCAAGTGC	59.761	20	223	1	p2	(AG)19	38	0
7f7e68454bb04ed5897d5087f26c8a38	GTGTTTAGTCATCGCCAGCC	59.273	20	TCGCTTGACCATGGCAATCT	60.035	20	265	1	p2	(GA)15	30	0
989a2c8688b8450db2eb5bd035058958	TGTTTAGTCATCGCCAGCCT	59.387	20	CGCTTGACCATGGCAATCTG	59.900	20	263	1	p2	(GA)15	30	0
0ac491ef186c46c1918002d59f6f7ab8	GTGTTTAGTCATCGCCAGCC	59.273	20	ATCTTCGCTTGACCATGGCA	60.035	20	269	1	p2	(GA)15	30	0
8f5129e0400f486ebeb2a2f1c0b40115	AAAGGAGAAGGAAGGGTGCG	59.963	20	TCTCTCGCGATGAGCTGTTC	59.900	20	121	1	p2	(GA)19	38	0
6f0699ddf00c4eaa85534415a4a0dd0a	AAAGGAGAAGGAAGGGTGCG	59.963	20	TCGCGATGAGCTGTTCTCTC	59.900	20	117	1	p2	(GA)19	38	0
e10d43fea6064e1f96be1c32b96b8f19	AAAGGAGAAGGAAGGGTGCG	59.963	20	CTCTCTCTCGCGATGAGCTG	60.041	20	124	1	p2	(GA)19	38	0
533ef2460c5a433a99141060780dfe8d	AAAGGAGAAGGAAGGGTGCG	59.963	20	TCTCGCGATGAGCTGTTCTC	59.900	20	119	1	p2	(GA)19	38	0
0406085772aa49aa8e4d40ef61b45fe6	AAAGGAGAAGGAAGGGTGCG	59.963	20	CTCGCGATGAGCTGTTCTCT	59.900	20	118	1	p2	(GA)19	38	0
4aa3f45e5fcb49078734b61154b047d8	GAGAGCAGATAAGCGCGCTA	60.040	20	ACATGGTATCAGAGTCAATTTAGGTCT	59.874	27	139	1	p2	(GA)20	40	0
20fe8d557bd243079832256702f781f3	GAGAGCAGATAAGCGCGCTA	60.040	20	ACATGGTATCAGAGTCAATTTAGGTC	58.724	26	139	1	p2	(GA)20	40	0
16a5f25e3d7e4236803f4b85cfab65e9	GGCAGAAAGGAGGAGACGAC	60.109	20	ACATGGTATCAGAGTCAATTTAGGTCT	59.874	27	209	1	p2	(GA)20	40	0
e023c0136e08471a87fb2a234582ac77	GGCAGAAAGGAGGAGACGAC	60.109	20	ACATGGTATCAGAGTCAATTTAGGT	57.800	25	209	1	p2	(GA)20	40	0
23bddf44232c47368bd6d1419613beb2	GAGAGCAGATAAGCGCGCTA	60.040	20	ACATGGTATCAGAGTCAATTTAGGT	57.800	25	139	1	p2	(GA)20	40	0
d8a003162a4c4246999a13b16b9d902f	TGGCAAATAGAGACAGCATATTCT	58.066	24	TGTCTTCCTTTCTCTTTCCTTTGC	59.419	24	170	1	p2	(GA)22	44	0
bdb081be326441e0b32dc452d852a5ba	TGGATAACGGGGACAACAGC	60.036	20	TTTGTTGTTGCTGCTGCTCG	60.249	20	238	2	p2	(CT)16	32	0
7311e64f52a744b08060520a6e6ece63	TGGATAACGGGGACAACAGC	60.036	20	GTTGTTGCTGCTGCTCGAAT	59.761	20	235	2	p2	(CT)16	32	0
ff061506d612480b89d614195035b5fa	GATAACGGGGACAACAGCGA	60.109	20	GTTGTTGCTGCTGCTCGAAT	59.761	20	233	2	p2	(CT)16	32	0
8114f3804c274b41a10016a0f65746f5	TGGATAACGGGGACAACAGC	60.036	20	TTGTTGCTGCTGCTCGAATC	59.481	20	234	2	p2	(CT)16	32	0
0fce157218db4bdeb1d17446ad5ca80e	GATGTACGTCGGCAGTGTCA	60.109	20	TTGTTATTGCTGCTGCTCGC	59.831	20	217	1	p2	(CT)21	42	0
e62680714aaa4103bc2ce08fea8776b2	CAGTGATGTACGTCGGCAGT	60.109	20	TTGTTATTGCTGCTGCTCGC	59.831	20	221	1	p2	(CT)21	42	0
3dbd3df9074a42b4a3eb3c0bb7a6aa13	ATGTACGTCGGCAGTGTCAG	60.109	20	TTGTTATTGCTGCTGCTCGC	59.831	20	216	1	p2	(CT)21	42	0
bc438be2dbd84fa785efbc7f910b27a2	CGGCAGTGTCAGGTGTGTAT	60.037	20	TTGTTATTGCTGCTGCTCGC	59.831	20	208	1	p2	(CT)21	42	0
071b3ffaf6c2474db57761c92a2f9d65	AGTGATGTACGTCGGCAGTG	60.109	20	TTGTTATTGCTGCTGCTCGC	59.831	20	220	1	p2	(CT)21	42	0
991968d09090450883ca8ef4dbf3c1bd	GATAACGGGGACAACAGCGA	60.109	20	TTTGTTGTTGCTGCTGCTCG	60.249	20	236	2	p2	(CT)16	32	0
569ed0ca46314446ae1b98220d1c8501	AGGCCAGTTTGGTCACTAGG	59.307	20	TGTGAGCATGTGAGGTGGTG	60.250	20	144	1	p2	(CT)17	34	0
0251c8ef7ef145718ce1aaa811e915e5	GGCCAGTTTGGTCACTAGGA	59.309	20	TGTGAGCATGTGAGGTGGTG	60.250	20	143	1	p2	(CT)17	34	0
52c7f90d5a984842bd90ab26adb10098	GGCCAGTTTGGTCACTAGGA	59.309	20	CATGTGAGGTGGTGGGAGTG	60.322	20	137	1	p2	(CT)17	34	0
fe302cf9ba734ca4a7af5931611f5e46	GCACTGAGGTTATTGACGCC	59.273	20	TGGCAATGAACACAAACTCCAC	59.899	22	149	1	p2	(GA)15	30	0
b2fb60b7e61e4f31b220100a7bbb3052	GCACTGAGGTTATTGACGCC	59.273	20	TGGCAATGAACACAAACTCCA	58.617	21	149	1	p2	(GA)15	30	0
744416d18d1a4f78ba3c7bd61adf9f22	GCACTGAGGTTATTGACGCC	59.273	20	GCAATGAACACAAACTCCACCA	59.899	22	147	1	p2	(GA)15	30	0
4787458530e94bf690a8747f05ea032a	CAGGTTGAAGAGCACTGAGGT	59.929	21	GCAATGAACACAAACTCCACCA	59.899	22	158	1	p2	(GA)15	30	0
f054c224d79f474a9eba57f58f296c7b	CAGGTTGAAGAGCACTGAGGT	59.929	21	TGGCAATGAACACAAACTCCAC	59.899	22	160	1	p2	(GA)15	30	0
7ae007bb1a1a437e862aa6feb771e0b8	ACCTCCCCTCCCTCTCTTTC	59.957	20	ATCCACACACGGACAGAGAC	59.396	20	257	1	p2	(CT)17	34	0
0998c2018ba94a59a440d52d04980c94	ATCGGATCCAGTTGAGTGGC	59.821	20	ATCCACACACGGACAGAGAC	59.396	20	187	1	p2	(CT)17	34	0
458eeaa91c924584a4a3c57d02ee51a6	TAGAATTACACCCTCGGCGC	59.896	20	GGTCGACCTCTAAGTGTGCA	59.398	20	190	1	p2	(CT)23	46	0
93acdbe181f9494ea60b1e153d7819f5	TAGAATTACACCCTCGGCGC	59.896	20	TGTGCATAAGTCGTGCTCTGA	59.728	21	176	1	p2	(CT)23	46	0
1ead8d302cd247c4a939ff19348cc6a0	TAGAATTACACCCTCGGCGC	59.896	20	GGTCGACCTCTAAGTGTGCAT	59.795	21	190	1	p2	(CT)23	46	0
65f819b6708343c08f96a6e03162d0be	TAGAATTACACCCTCGGCGC	59.896	20	AGTGTGCATAAGTCGTGCTCT	59.726	21	178	1	p2	(CT)23	46	0
e1b6a6437c6244b7b42ffdca4855251d	TAGAATTACACCCTCGGCGC	59.896	20	AGGTCGACCTCTAAGTGTGC	59.111	20	191	1	p2	(CT)23	46	0
01d05bd3c5f8468585f34d48fcf48a78	GGGGCTTAAGAAGGGAAGGT	59.000	20	GCCTTATCGTTTCAGCAAGTCT	58.997	22	173	1	p2	(AG)18	36	0
91fd9ede9fe446db8c93cd8d995e04d5	GGGGCTTAAGAAGGGAAGGT	59.000	20	GCCTTATCGTTTCAGCAAGTCTG	60.182	23	173	1	p2	(AG)18	36	0
4fcf8becfa874de99930501b159487c7	TATCCAGCCCAGCAAGCAAA	59.961	20	GACGATGAACACCGATCGGA	59.900	20	209	1	p2	(AG)16	32	0
d59da6d601db49118bc2609db21fe6a9	TTATCCAGCCCAGCAAGCAA	59.961	20	GACGATGAACACCGATCGGA	59.900	20	210	1	p2	(AG)16	32	0
0e830300484049589f103593ece4ca58	TTTATCCAGCCCAGCAAGCA	59.961	20	GACGATGAACACCGATCGGA	59.900	20	211	1	p2	(AG)16	32	0
2bb874a0627144a08a27168d7f95dbc4	GCCGAAGTGGAAGATCTCTCC	60.202	21	GCACTGGCGAGGCACTTATA	60.179	20	159	1	p2	(TC)23	46	0
eb5b0489f0ff4808bfc95e2e361c65fa	TCTCCTCTCTCTCTCCAGCA	58.706	20	GCACTGGCGAGGCACTTATA	60.179	20	143	1	p2	(TC)23	46	0
bcc7a3e3620045dabf39c9a67f80fe10	TATCCAGCCCAGCAAGCAAA	59.961	20	ACCGATCGGAAGCGACAAAT	60.108	20	199	1	p2	(AG)16	32	0
f2c2e373d929424dad9edae69a3a339b	TTATCCAGCCCAGCAAGCAA	59.961	20	ACCGATCGGAAGCGACAAAT	60.108	20	200	1	p2	(AG)16	32	0
2f03d1c394a448bd8ec69f85a5b80d7c	TGCCGAAGTGGAAGATCTCTC	59.521	21	GCACTGGCGAGGCACTTATA	60.179	20	160	1	p2	(TC)23	46	0
040b3bd613994e038537aace55e088c4	GCCGTTTCCTCTCCATCCTC	60.179	20	AGAATGAGTCGGCCCAGTTG	60.036	20	112	1	p2	(CT)15	30	0
2e0131bfe7fa41d3a1b24e74c227e464	TCTCTCCTCTCTCTCTCCAGC	59.510	21	GCACTGGCGAGGCACTTATA	60.179	20	145	1	p2	(TC)23	46	0
63bba88b573945d78027cae24a057733	CTCTCCTCTCTCTCTCCAGCA	59.787	21	GCACTGGCGAGGCACTTATA	60.179	20	144	1	p2	(TC)23	46	0
e8d0f2e4ff8946efab52939356d55ed9	TTTTCTTGACGGCAGGGAGG	60.251	20	TATTTTTGTCTCGTGCGCGC	60.179	20	145	1	p2	(AG)17	34	0
13198e573bf248a79f65f18c97c61edf	TTTTCTTGACGGCAGGGAGG	60.251	20	TGCGCGCGGATATGTGTATA	59.759	20	132	1	p2	(AG)17	34	0
232ee09d6d204c7fb2c601a96cfed1d2	AAGCCCACTGAGCTCTATGC	59.820	20	TGCGCGCGGATATGTGTATA	59.759	20	244	1	p2	(AG)17	34	0
fbdae65a396f48bc9d501466d6aec3d8	GCCGTTTCCTCTCCATCCTC	60.179	20	CAGAATGAGTCGGCCCAGTT	60.036	20	113	1	p2	(CT)15	30	0
581650c522a4445fb520cb286ef49857	CAGGGAGGCAAAGCATGAAC	59.471	20	TATTTTTGTCTCGTGCGCGC	60.179	20	133	1	p2	(AG)17	34	0
e62bc6249dcb4e21a86c8f9ba184a834	AAGCCCACTGAGCTCTATGC	59.820	20	TATTTTTGTCTCGTGCGCGC	60.179	20	257	1	p2	(AG)17	34	0
d9cd2bb944264f95a0b648e285f81607	CCGGTGGCAAAAGAGGAAGA	60.251	20	TCCTCTCCTCTTCTCGAACGT	59.997	21	183	1	p3	(GAA)10	30	0
b5c6c5873f0648b8bdfaf2ba30fc58b2	CCGGTGGCAAAAGAGGAAGA	60.251	20	AAGGAGAGATGACCCCTCGA	59.368	20	216	1	p3	(GAA)10	30	0
60187264d29044a7a3678f72465b9596	TGGGTAAACTTCCGTCAAATGT	58.177	22	TGTGATCGATTGGACAATTGTGC	60.120	23	221	1	p2	(GA)28	56	0
55a29a9c2a7945288405f76ecea79d0e	CCGGTGGCAAAAGAGGAAGA	60.251	20	AGGAGAGATGACCCCTCGAT	59.143	20	215	1	p3	(GAA)10	30	0
4f21d88310334fae860488f4450b9521	CCGGTGGCAAAAGAGGAAGA	60.251	20	CTTCTCGAACGTTGTGTGGG	59.141	20	174	1	p3	(GAA)10	30	0
7960413327934535bfa3f07c699a1819	CCGGTGGCAAAAGAGGAAGA	60.251	20	GTTGTGTGGGCAACGATCTT	59.048	20	164	1	p3	(GAA)10	30	0
9d6fdc29359845c9adf090169a738413	TGGGTAAACTTCCGTCAAATGT	58.177	22	GTGATCGATTGGACAATTGTGC	58.571	22	220	1	p2	(GA)28	56	0
193e7c1bc1524789955f19e21a880ee6	TGGGTAAACTTCCGTCAAATGT	58.177	22	TCGATTGGACAATTGTGCTTCT	58.589	22	216	1	p2	(GA)28	56	0
555b2b0e9d314b769bf51ac11de8f17e	TGGGTAAACTTCCGTCAAATGT	58.177	22	TGATCGATTGGACAATTGTGCT	58.654	22	219	1	p2	(GA)28	56	0
8c2ccdc80cb04d6e9385a2ca50341076	TGGGTAAACTTCCGTCAAATGT	58.177	22	GTGATCGATTGGACAATTGTGCT	59.872	23	220	1	p2	(GA)28	56	0
a6993d02bbb14803a633f5b64d1df41c	CCTTCGTCTCCTCGATCACG	59.972	20	GGAAGCAGCGAGATCAAGGT	60.108	20	153	1	p2	(TC)22	44	0
d55b8006fc7a4002a0685e96e71d1c52	CCTTCGTCTCCTCGATCACG	59.972	20	GAGATCAAGGTGCGGCGATA	59.968	20	144	1	p2	(TC)22	44	0
3d4a3775509047dab863807061654fa8	CCCTGAGCCATCTCTCTCCT	60.106	20	AAATCCAGTCCCCCGCTTTT	59.886	20	190	1	p3	(GAA)12	36	0
7c1765c9d1e040aaafd87c9a989add31	CCTTCGTCTCCTCGATCACG	59.972	20	AGATCAAGGTGCGGCGATAG	59.967	20	143	1	p2	(TC)22	44	0
85d0f0197dd647ee8a3116dbd8690c6c	CCCTGAGCCATCTCTCTCCT	60.106	20	AAAATCCAGTCCCCCGCTTT	59.886	20	191	1	p3	(GAA)12	36	0
f0db692028a64a4bbe4f636439bafb34	CCCTTCGTCTCCTCGATCAC	59.617	20	GAGATCAAGGTGCGGCGATA	59.968	20	145	1	p2	(TC)22	44	0
a094897beec44c6987a3f0f94b61ec36	TCCCTGAGCCATCTCTCTCC	60.106	20	CGAGTCCCTTACCGACATGG	59.898	20	265	1	p3	(GAA)12	36	0
67d0eac8282442d4ae5c3f8ea5dc13d5	CCCTGAGCCATCTCTCTCCT	60.106	20	CGAGTCCCTTACCGACATGG	59.898	20	264	1	p3	(GAA)12	36	0
14bbf512084b44aba1d9bc467f5eeb6c	TCCCTGAGCCATCTCTCTCC	60.106	20	AAATCCAGTCCCCCGCTTTT	59.886	20	191	1	p3	(GAA)12	36	0
fdedc2c5baad4b00927adc043b4e4464	ATGAACGATGTGGATGGCGT	60.108	20	CCGCGATGGTCCAGTTAACG	61.418	20	116	1	p2	(AG)17	34	0
db925fd031fa497dad6fd76951b0764a	TGGATGGCGTCGCTTCATAT	59.607	20	CCGCGATGGTCCAGTTAACG	61.418	20	106	1	p2	(AG)17	34	0
88082da9c38d43509166f31f8717c93a	GTGGATGGCGTCGCTTCATA	60.530	20	CCGCGATGGTCCAGTTAACG	61.418	20	107	1	p2	(AG)17	34	0
bc778a6f8e44424494b578b23b4bfea9	ACTTCTATCGGTGGCAGAGC	59.538	20	CCGCGATGGTCCAGTTAACG	61.418	20	140	1	p2	(AG)17	34	0
bbe922f0da66469a81b9eef3d7b068a2	GATGGCGTCGCTTCATATGC	59.835	20	CCGCGATGGTCCAGTTAACG	61.418	20	104	1	p2	(AG)17	34	0
57cfaee21c6144c1923947c6446f1a0a	CGCGTGTGGGTAAAATGCAA	60.040	20	CCTCATAGTTGTGCAAAACAGCA	59.995	23	159	1	p2	(AG)22	44	0
bdfa1cc2b2e44e91b1e8bf130e85f35a	CGCGTGTGGGTAAAATGCAA	60.040	20	AGAGTTCCCTCATAGTTGTGCA	59.094	22	166	1	p2	(AG)22	44	0
ad8509c52b4a4465a0e2210ad0251e1a	CGCGTGTGGGTAAAATGCAA	60.040	20	AAGAGTTCCCTCATAGTTGTGCA	59.672	23	167	1	p2	(AG)22	44	0
a15feaa2a16a44c38b14d2047c24a09a	TGAGAGAGGATGAGACGTCA	57.211	20	TGCTCCAATTCCTTCCCTCAC	59.995	21	130	1	p3	(AAG)12	36	0
0be14248e56745648d2d72cc55b2a87c	CGCGTGTGGGTAAAATGCAA	60.040	20	AGAGTTCCCTCATAGTTGTGCAA	59.672	23	166	1	p2	(AG)22	44	0
40dbccb494024b49a6b006ce467233eb	CGCGTGTGGGTAAAATGCAA	60.040	20	GAGTTCCCTCATAGTTGTGCA	57.665	21	165	1	p2	(AG)22	44	0
5088b7e31a8f46dfb55bb91b4c33e946	TGAGAGAGGATGAGACGTCAA	57.927	21	TGCTCCAATTCCTTCCCTCAC	59.995	21	130	1	p3	(AAG)12	36	0
a3501d91e9734dada71a41a6d43b9675	TGAGAGAGGATGAGACGTCA	57.211	20	TGCTCCAATTCCTTCCCTCA	58.629	20	130	1	p3	(AAG)12	36	0
17d5ad28cbf7436184c0110ba2ee84c4	TGAGAGAGGATGAGACGTCA	57.211	20	GCTCCAATTCCTTCCCTCACT	59.717	21	129	1	p3	(AAG)12	36	0
2e69d59dc55949069a347fdbafc6eeff	ATGAGAGAGGATGAGACGTCA	57.711	21	TGCTCCAATTCCTTCCCTCAC	59.995	21	131	1	p3	(AAG)12	36	0
caecbb86968d48f88b6861cb1c489726	TCGAATCGATTATCTTGAGAGTTGG	58.791	25	ATTGAGATATGTTCAAAGGTAAGTACC	57.385	27	107	1	p2	(AG)21	42	0
2281d835adde4ed79a7e0956cbeece2d	CTCGAATCGATTATCTTGAGAGTTGG	59.638	26	ATTGAGATATGTTCAAAGGTAAGTACC	57.385	27	108	1	p2	(AG)21	42	0
68426752047142a6a63a42b50a326de7	ACTCGAATCGATTATCTTGAGAGT	57.373	24	ATTGAGATATGTTCAAAGGTAAGTACC	57.385	27	109	1	p2	(AG)21	42	0
292d5882cad44a0a8ffeaaf83b42d8da	CGAATCGATTATCTTGAGAGTTGG	57.555	24	ATTGAGATATGTTCAAAGGTAAGTACC	57.385	27	106	1	p2	(AG)21	42	0
7719eefc8ea94ca99b51d12678345850	GCGGATTTCACAGGGTCGTA	60.109	20	AGCCAATAGAGCTCGGTTGC	60.463	20	231	1	p2	(CT)18	36	0
289944e80ed3411e9383cf83edd6e7cd	TCTCTCTGCTTTCTCGTGCC	59.755	20	ACAACATTGGCTGGAATTTGCT	59.630	22	163	1	p2	(TC)18	36	0
ff6825098553411396ba33cd66937384	CACAGGGTCGTACGGATCAT	59.255	20	AGCCAATAGAGCTCGGTTGC	60.463	20	223	1	p2	(CT)18	36	0
20c12ba4f1054cbabe45270318ca8f85	CTCTGCTTTCTCGTGCCCAT	60.392	20	ACAACATTGGCTGGAATTTGCT	59.630	22	160	1	p2	(TC)18	36	0
c392e92f346445eb8136f07a74b28bc6	AACAGGCGGATTTCACAGGG	60.609	20	AGCCAATAGAGCTCGGTTGC	60.463	20	236	1	p2	(CT)18	36	0
cc94255f55de474084ca8b63d031c25d	CAGGGCTTGATGGCTCTTCT	59.745	20	ACAACATTGGCTGGAATTTGCT	59.630	22	130	1	p2	(TC)18	36	0
b2bd131e49df491997fa284285449616	GCGGATTTCACAGGGTCGTA	60.109	20	GCCGACCTGCCCATGATATG	60.957	20	213	1	p2	(CT)18	36	0
e7b4e845ebb84a188d7ce6d7950b4a18	TCTGCTTTCTCGTGCCCATT	59.963	20	ACAACATTGGCTGGAATTTGCT	59.630	22	159	1	p2	(TC)18	36	0
ba51f5ed22a84b26b07c6234caf7a165	TCACAGGGTCGTACGGATCA	60.323	20	AGCCAATAGAGCTCGGTTGC	60.463	20	224	1	p2	(CT)18	36	0
e34592efb7a14fd3bf75f2850b6377de	TCAGGGCTTGATGGCTCTTC	59.746	20	ACAACATTGGCTGGAATTTGCT	59.630	22	131	1	p2	(TC)18	36	0
0f37e25be8664286a0b8a55a41941ada	CCACTCTTGGCTTATACTTTTCGT	59.064	24	TTCACGAATGGAAGCAGGAA	57.440	20	114	1	p2	(AG)20	40	0
dd053e9afe9a4c3d837d1d92b72c0583	CCACTCTTGGCTTATACTTTTCGT	59.064	24	TTTCGAGTCCAACACCAACA	57.595	20	219	1	p2	(AG)20	40	0
0cfb986312584b28b1e1b48d3278edd6	CCACTCTTGGCTTATACTTTTCGT	59.064	24	TTCGAGTCCAACACCAACAT	57.369	20	218	1	p2	(AG)20	40	0
ec8971c152654008b2c7303d9dbdab4c	CCACTCTTGGCTTATACTTTTCGT	59.064	24	TCACGAATGGAAGCAGGAAA	57.440	20	113	1	p2	(AG)20	40	0
9f7b0a2beff44b729f26c0d3af6b8b12	CCACTCTTGGCTTATACTTTTCGT	59.064	24	TCGAGTCCAACACCAACATT	57.369	20	217	1	p2	(AG)20	40	0
2169a6a7c6dc4bd9aa605a751c96d6fd	ACGAGCGGCCTTCTTTCTTT	60.250	20	ATTCACGAGCCGTCACGATC	60.526	20	107	1	p2	(AG)17	34	0
108caa3aafbb4471b852fc4bd56323e0	ACGAGCGGCCTTCTTTCTTT	60.250	20	AGGGGTGTAGATGAGGCAGA	59.660	20	168	1	p2	(AG)17	34	0
6e7945a3eb2444dab6d286d015248e49	GCTGAAGCTGAAGGTAGGCT	59.748	20	TGCACCTTGGCAGATATCCA	59.082	20	179	1	p5	(CTGTT)6	30	0
2d57d35b66654f55be3b959cc2d9898b	AGCTGAAGGTAGGCTTTGCT	59.305	20	TGCACCTTGGCAGATATCCA	59.082	20	174	1	p5	(CTGTT)6	30	0
e18450fe79e54e4d94a7864e8dbec3c0	GCTGAAGCTGAAGGTAGGCT	59.748	20	TGCACCTTGGCAGATATCCAC	60.409	21	179	1	p5	(CTGTT)6	30	0
a838493d90cf461a811b91007a2e9d21	GCTGAAGCTGAAGGTAGGCT	59.748	20	GCACCTTGGCAGATATCCAC	58.687	20	178	1	p5	(CTGTT)6	30	0
a2a96eef2cee40ba94f49dd453962a43	ACGAGCGGCCTTCTTTCTTT	60.250	20	GGCTCGAAGGGGTGTAGATG	59.895	20	175	1	p2	(AG)17	34	0
c134aa9e9fa34ea2955118fd0410aaab	ACGAGCGGCCTTCTTTCTTT	60.250	20	CGAAGGGGTGTAGATGAGGC	59.895	20	171	1	p2	(AG)17	34	0
c91e1e76f20341b18085efaac7b818ce	ACGAGCGGCCTTCTTTCTTT	60.250	20	TGATCACGATTCACGAGCCG	60.525	20	115	1	p2	(AG)17	34	0
957b1acd7cdf459db8db6620e391745d	GCTGAAGCTGAAGGTAGGCT	59.748	20	GCACCTTGGCAGATATCCACA	60.409	21	178	1	p5	(CTGTT)6	30	0
f41aed4360ad4dc6ac5208ccce5cc553	GAGGGGAGGAGAGGGGAAAT	60.030	20	GCTGCTGCTGTTTGGAGATG	59.829	20	185	1	p2	(CT)22	44	0
a46ae8eb8d4a4756b068e229938469c1	GAGGGGAGGAGAGGGGAAAT	60.030	20	CGCGGAGGTGTGTAAGAGAG	60.179	20	258	1	p2	(CT)22	44	0
dff7b80b3c694462ba50492f19958c3b	AGAGGGGAAATGATGCAGGC	60.106	20	TGCTGCTGTTTGGAGATGGT	59.889	20	174	1	p2	(CT)22	44	0
af8284d1c8c04219a0870f443e1aedcf	GAGGGGAGGAGAGGGGAAAT	60.030	20	TGCTGCTGTTTGGAGATGGT	59.889	20	183	1	p2	(CT)22	44	0
888860530de44712b5010c7daddf2a80	GAGGGGAAATGATGCAGGCT	60.106	20	TGCTGCTGTTTGGAGATGGT	59.889	20	173	1	p2	(CT)22	44	0
e6cb01fa2ad2406c8c8d3c7aa0ea16c3	CTGACCTCCTAGACACCGGA	60.034	20	TCACCAAGAGTGCCAAAGCC	60.823	20	145	1	p3	(AGA)10	30	0
63780036e621477c942074e869dec4cb	TGACCTCCTAGACACCGGAG	60.034	20	CAAGAGTGCCAAAGCCACCA	61.109	20	140	1	p3	(AGA)10	30	0
161c41e5031f42199df70d9670b3141c	TCCGACCTCCCTTCCTTCTT	59.883	20	TCACCAAGAGTGCCAAAGCC	60.823	20	230	1	p3	(AGA)10	30	0
6b8fc647171e4de195886bb008496295	TCTGAGTCAGTGCATGTGAAA	57.526	21	AGATCTGTGGCTTCTGCGAC	60.108	20	214	1	p2	(AG)18	36	0
0215b79af1314f1b9c418b26fa6cdfb1	TGTATCTGAGTCAGTGCATGTGA	59.489	23	AGATCTGTGGCTTCTGCGAC	60.108	20	218	1	p2	(AG)18	36	0
1d8aa865cd1348e3a17f9af389cda0b5	TCTGAGTCAGTGCATGTGAAA	57.526	21	TCAGATCTGTGGCTTCTGCG	60.108	20	216	1	p2	(AG)18	36	0
b7b40a9fe9424383b348bf3dd5f66ba5	GATGTCGACCGCAGCGATAT	60.387	20	GCTGCTGCTCGAATCCAGAT	60.532	20	236	1	p2	(CT)20	40	0
13b8a148ec8b463b81a5ba90ad52e6d8	ATATGGCACTCGTCTGCAGC	60.532	20	ATTGCTGCTGCTCGAATCCA	60.393	20	214	1	p2	(CT)20	40	0
8b3a3f59df3d45a8a78d7d867d6de3ca	GATGTCGACCGCAGCGATAT	60.387	20	ATTGCTGCTGCTCGAATCCA	60.393	20	239	1	p2	(CT)20	40	0
d9607714cd574dd2a67befe2edf2edfc	TATGTGATGTCGACCGCAGC	60.528	20	ATTGCTGCTGCTCGAATCCA	60.393	20	244	1	p2	(CT)20	40	0
8496998749d448cd99cc4565f9f99884	ACAGCTTCTGTGCAGGTCTT	59.528	20	ATTGCTGCTGCTCGAATCCA	60.393	20	174	1	p2	(CT)20	40	0
aaaeddf6c9ca41edb840930646bf511a	AACCCGATGGCCAAGAAGAA	59.596	20	TCGGTGCTCAATTCGTAGGG	59.825	20	186	1	p2	(CT)23	46	0
ee6ec208a36842bd932fb3e68f0cdcc3	ACCCGATGGCCAAGAAGAAA	59.596	20	TCGGTGCTCAATTCGTAGGG	59.825	20	185	1	p2	(CT)23	46	0
6b2de70e21cc446a9aa94c8c76ddb7c4	GCATAACCCGATGGCCAAGA	60.465	20	TCGGTGCTCAATTCGTAGGG	59.825	20	190	1	p2	(CT)23	46	0
c8a35b52a2af4cc9b522a3108c3f2b76	AGCATAACCCGATGGCCAAG	60.466	20	TCGGTGCTCAATTCGTAGGG	59.825	20	191	1	p2	(CT)23	46	0
cd1a49fba56a4b89a9e9969e63ae9642	GTCGGGCGTGTAAGATGTGT	60.389	20	TGATCACGATTCACGAGCCG	60.525	20	264	1	p2	(AG)19	38	0
1d6a6dbbba8c4c919f952119fa49e405	ACCCGATGGCCAAGAAGAAA	59.596	20	GCACTTGCTGTCCTACACGA	60.320	20	166	1	p2	(CT)23	46	0
88bd06bb0cbe411dae29099156a36cdf	AATAGGGTCAAGTCGCACCG	60.108	20	TGCTGCTCGAATCCAGATGA	59.174	20	207	1	p2	(CT)19	38	0
2da55d9282134399ba16fd8dd0a0faf7	AATAGGGTCAAGTCGCACCG	60.108	20	ATTGCTGCTGCTCGAATCCA	60.393	20	212	1	p2	(CT)19	38	0
07a30ec552e54f64946073221ce1387d	AATAGGGTCAAGTCGCACCG	60.108	20	GCTGCTGCTCGAATCCAGAT	60.532	20	209	1	p2	(CT)19	38	0
3e7a49df805e41faa2da36b09db17715	AATAGGGTCAAGTCGCACCG	60.108	20	CGGCGCTCGGGTATGTATAT	59.545	20	279	1	p2	(CT)19	38	0
b11bc45514e745109ab437599c5398f1	AGAACCAGTTGAAGGGCATGT	59.854	21	AGGCTACATGCATATAGAGCTCT	58.648	23	242	1	p2	(AG)19	38	0
d03741133a1345aeaff9935940ffccf4	ACCAGTTGAAGGGCATGTACA	59.576	21	AGGCTACATGCATATAGAGCTCT	58.648	23	239	1	p2	(AG)19	38	0
5c5ed717b672401ebcf5399eb1822087	GGAAGAACCAGTTGAAGGGC	58.752	20	AGGCTACATGCATATAGAGCTCT	58.648	23	245	1	p2	(AG)19	38	0
a19c453489634da4995b85022ce0baeb	CCCAAGGAGGAAGTGCTCTG	60.036	20	CCACATTGGTTGCTTGCAGT	59.610	20	248	1	p2	(AG)15	30	0
9080db1822e44451909dc1e389a3cf2c	TCCACTCTCAGTTCACCACT	57.912	20	TGGTATTCAACTATACAACTTGGAGC	59.178	26	226	1	p3	(CTT)11	33	0
30de1e3aa0aa4b5bb4cbe817a09d168f	CTGCTCATCTGGGTCGACTC	59.898	20	AAACAAAGGAGAGAGCCTCAA	57.135	21	148	1	p2	(AG)19	38	0
bd8723e158544110928ea0b2f35527b8	GGATCCACTCTCAGTTCACCA	59.097	21	CTGGTATTCAACTATACAACTTGGAGC	59.989	27	230	1	p3	(CTT)11	33	0
34522624855e4ed89e4452eca5868a99	CAACTGCTCATCTGGGTCGA	59.753	20	ACAAAGGAGAGAGCCTCAAAA	57.135	21	149	1	p2	(AG)19	38	0
7700fef5196046398f25235ce30fbbe4	CTGCTCATCTGGGTCGACTC	59.898	20	ACAAAGGAGAGAGCCTCAAAA	57.135	21	146	1	p2	(AG)19	38	0
3e1961e5ad5a4fd3a0766a3c6b26cf8f	TCCACTCTCAGTTCACCACT	57.912	20	GGTATTCAACTATACAACTTGGAGCA	59.178	26	225	1	p3	(CTT)11	33	0
3b905b35b2ca4acdbd09fae93845c58b	CAACTGCTCATCTGGGTCGA	59.753	20	AACAAAGGAGAGAGCCTCAAA	57.135	21	150	1	p2	(AG)19	38	0
37841d36a59844b8b444e1e64f0322b8	CTGCTCATCTGGGTCGACTC	59.898	20	AACAAAGGAGAGAGCCTCAAA	57.135	21	147	1	p2	(AG)19	38	0
39574eb718f244aabde2fc6d1d5b029d	TCTTTATCCAGCCCAGCACG	60.108	20	GATCACGATTCACGAGCCGT	60.526	20	101	1	p2	(AG)18	36	0
cc94158d3e8649648ebcd23f25a7c0f4	TAAACCTCGGCTCTTCCCAG	59.097	20	TGGGAATTCGACACGGATGG	60.108	20	158	1	p2	(GA)15	30	0
ef4e9ecf8b2d4fedaf86c5f40549cef4	TTAAACCTCGGCTCTTCCCAG	59.722	21	TGGGAATTCGACACGGATGG	60.108	20	159	1	p2	(GA)15	30	0
66a482b0a09546db99dfae2675ee8753	TAAACCTCGGCTCTTCCCAG	59.097	20	GGGAATTCGACACGGATGGA	59.823	20	157	1	p2	(GA)15	30	0
d07a9ea7922a4ff7b1e1c9a08ddd19b4	GGAAGAACCAGTTGAAGGGCA	60.479	21	TGTTGGAATCAGGAATTGTGGC	59.438	22	216	1	p2	(AG)19	38	0
1990d4bfd9ad46ba83a4124d408e6d61	AGAACCAGTTGAAGGGCATGT	59.854	21	TGTTGGAATCAGGAATTGTGGC	59.438	22	213	1	p2	(AG)19	38	0
b0a9400a7f174c5481e30f8ea051b100	AGAACCAGTTGAAGGGCATGT	59.854	21	GTTGGAATCAGGAATTGTGGCT	59.172	22	212	1	p2	(AG)19	38	0
c990c69353884d1ca9341bdc8844990b	GGCAGCGTCAGACGTGTATA	59.900	20	TGGTGTTGGAGTCCAGGGAT	60.476	20	264	1	p2	(AG)18	36	0
e60e52ea56cb400282bd8567f97716b7	GGCAGCGTCAGACGTGTATA	59.900	20	CTTGGTGTTGGAGTCCAGGG	60.251	20	266	1	p2	(AG)18	36	0
65b34de175c743f0a9fa30b9b8cb969a	GGCAGCGTCAGACGTGTATA	59.900	20	AGATCTGTGGCTTCTGCGAC	60.108	20	232	1	p2	(AG)18	36	0
8ada35385b284033a034a54b54717639	GGCAGCGTCAGACGTGTATA	59.900	20	CAGATCTGTGGCTTCTGCGA	60.108	20	233	1	p2	(AG)18	36	0
88ebf7c9b444450f99f48da4d0a9fd9d	GGCAGCGTCAGACGTGTATA	59.900	20	TCAGATCTGTGGCTTCTGCG	60.108	20	234	1	p2	(AG)18	36	0
a8e0a498f3b747b086af7757cf1203f1	GCCTCCATGATGCAACCTCA	60.395	20	ATCTGCTGCTTCACCATCCT	59.082	20	128	1	p2	(TC)29	58	0
942f9892ded14c5d87d180c1f2896809	TAACGTGGCCTCCATGATGC	60.464	20	ATCTGCTGCTTCACCATCCT	59.082	20	135	1	p2	(TC)29	58	0
8c34d4b51ccd4ebc94e69435a1031acb	GGTTCTTCAACAGCAGCAGC	60.040	20	CATCTGCTGCTTCACCATCC	58.977	20	108	1	p2	(TC)29	58	0
78e1776bf63849ad80ce2204e8aa3cff	AGAGGGGAGATCATGGGCTT	60.029	20	TCCAGAGAAACAGAACCAATAGG	57.834	23	125	1	p2	(CT)21	42	0
63b15fd5db5e447fa0a82cafc5ac72e8	GCTACACCACCAGCTTTCCT	59.963	20	TCCAGAGAAACAGAACCAATAGG	57.834	23	160	1	p2	(CT)21	42	0
543916b8c43346bdbed991e37458c871	AGCTACACCACCAGCTTTCC	59.963	20	TCCAGAGAAACAGAACCAATAGG	57.834	23	161	1	p2	(CT)21	42	0
430628e157a94840b14027a866594b0f	TCTTCAGCTCACAGAGGGGA	59.885	20	TCCAGAGAAACAGAACCAATAGG	57.834	23	137	1	p2	(CT)21	42	0
ac6f9966aab941b49d79beb3fc51210b	TTCAGCTCACAGAGGGGAGA	59.885	20	TCCAGAGAAACAGAACCAATAGG	57.834	23	135	1	p2	(CT)21	42	0
3ad2e44b5fb147988326ec88f83aac1f	GGACAATTGCACCAACCCAC	59.967	20	ACACAGTCAGTTAGATAGACGATCG	59.993	25	153	1	p2	(CT)17	34	0
bbf74227aa1c484b9329d08cec467112	CACCAACCCACTCACCTTGA	59.817	20	ACACAGTCAGTTAGATAGACGATCG	59.993	25	144	1	p2	(CT)17	34	0
261bb68ed4a848cfb32ca639170e8439	AGGACAATTGCACCAACCCA	60.106	20	ACACAGTCAGTTAGATAGACGATCG	59.993	25	154	1	p2	(CT)17	34	0
cef3ff981cb34775ac41e52bcdc4f83e	TCCGAGGACAATTGCACCAA	59.890	20	ACACAGTCAGTTAGATAGACGATCG	59.993	25	158	1	p2	(CT)17	34	0
f7ba340ec52749caa38d3263cf5d9c74	ACCAACCCACTCACCTTGAC	59.817	20	ACACAGTCAGTTAGATAGACGATCG	59.993	25	143	1	p2	(CT)17	34	0
95844cca1e3a422197b760d7bd1d7ad0	TCTTTATCCAGCCCCGCAAG	60.107	20	GCGCGGAGATGGGTTTAAGA	60.461	20	155	1	p2	(AG)15	30	0
db71b3cfaf9b4b0cbcdcfb0bcc69c069	TTTCTTTATCCAGCCCCGCA	59.670	20	GCGCGGAGATGGGTTTAAGA	60.461	20	157	1	p2	(AG)15	30	0
bf7e0ff22ec04f48a62c921d54f46efa	CCCCACGAACTGCCTTCTTT	60.537	20	GCGCGGAGATGGGTTTAAGA	60.461	20	174	1	p2	(AG)15	30	0
b3be3d841b9e48ff8080609769a871cc	TATGTTCCTCCACCCCACGA	60.252	20	GCGCGGAGATGGGTTTAAGA	60.461	20	186	1	p2	(AG)15	30	0
eee1207134b9426da9c6b87b0f2791ac	TTCTTTATCCAGCCCCGCAA	59.670	20	GCGCGGAGATGGGTTTAAGA	60.461	20	156	1	p2	(AG)15	30	0
1bc4ad94384f4729bc8fd529cbc014d4	CAGTTGGGCATGAAAGTGGC	60.038	20	CTGAACCTGGCTGGGAAGAG	60.036	20	162	2	p2	(TC)18	36	0
afe60989fb6a424e892d1b79ed4f1729	CAGTTGGGCATGAAAGTGGC	60.038	20	ATGAGTTCGGCAAGGCAGAA	59.963	20	124	2	p2	(TC)18	36	0
060a1deeab064680b41944f4c947f7ab	GCACCAGTTGGGCATGAAAG	60.038	20	CTGAACCTGGCTGGGAAGAG	60.036	20	166	2	p2	(TC)18	36	0
0c1bc68377a342e2bf14808905ac9f41	GCACCAGTTGGGCATGAAAG	60.038	20	ATGAGTTCGGCAAGGCAGAA	59.963	20	128	2	p2	(TC)18	36	0
8777645667db4643863858325fecf971	GAGAGAGAGAGAGACCGGCA	60.107	20	ATGAGTTCGGCAAGGCAGAA	59.963	20	268	2	p2	(TC)18	36	0
801616c9bc724a788656f40ed45d2cd5	AAGAGGGAAGACGACAGGGG	60.905	20	CCGTGGTGAAAGAGGAGCAC	60.951	20	109	1	p2	(GA)18	36	0
2715fc69447c49ca9b193b6d424d756f	AAGAGGGAAGACGACAGGGG	60.905	20	AAAGCCCGTGGTGAAAGAGG	60.537	20	114	1	p2	(GA)18	36	0
e7fc94beda3a45228f907f24884b3c0a	AAGAGGGAAGACGACAGGGG	60.905	20	GGTGAAAGAGGAGCACCCAT	59.670	20	105	1	p2	(GA)18	36	0
85b6e996d80e4ba48acebde53065bc98	TGGAAGTATACAAACATTTTGCCGT	59.758	25	GTGCCGGTGGGATTTAGGAA	60.035	20	100	1	p2	(CT)17	34	0
cf8bb1b375d44a37bffa71233748e83c	AGAGGGAAGACGACAGGGG	60.305	19	GGTGAAAGAGGAGCACCCAT	59.670	20	104	1	p2	(GA)18	36	0
66b3afab3fe94696868223e53c3d006a	AGAGGGAAGACGACAGGGG	60.305	19	AAAGCCCGTGGTGAAAGAGG	60.537	20	113	1	p2	(GA)18	36	0
2a39612c4d2d42838a501feedb955f8c	GCACACCAAACCCTACATCG	59.198	20	CATGCACATAGGGAGGGGAA	59.154	20	205	1	p2	(CT)19	38	0
adb84b6b372644cba35ce1eb477ee5e6	GCACACCAAACCCTACATCG	59.198	20	ACATGCACATAGGGAGGGGA	60.327	20	206	1	p2	(CT)19	38	0
e6c62580aaf34f49a76ca4c7e8f8a307	ACACCAAACCCTACATCGTGT	59.581	21	ACATGCACATAGGGAGGGGA	60.327	20	204	1	p2	(CT)19	38	0
51292523f134406a85fddffd95ce5fe9	GCACACCAAACCCTACATCG	59.198	20	TACATGCACATAGGGAGGGGA	60.062	21	207	1	p2	(CT)19	38	0
6ae6eabbf80a4d3c9686aea7b26971fd	AGCACACCAAACCCTACATCG	60.611	21	ACATGCACATAGGGAGGGGA	60.327	20	207	1	p2	(CT)19	38	0
63d346c5ed7941cbb57c151d5a8607fd	TGGATTCCCGTCTTTGGCTT	59.596	20	TGGATCTGTTGCATGGCACT	59.961	20	212	1	p2	(AG)16	32	0
bb73838ce6874cf5aa86f9fa613c492e	GCTTTGTGTGCCCATGTGAA	59.611	20	TGGATCTGTTGCATGGCACT	59.961	20	235	1	p2	(AG)16	32	0
96b3466254b644ce87827f07edc9e90d	AGCTTTGTGTGCCCATGTGA	60.468	20	TGGATCTGTTGCATGGCACT	59.961	20	236	1	p2	(AG)16	32	0
a8e2c0439e8f4a41be38a4790073bbb1	CACAGCTTTGTGTGCCCATG	60.319	20	TGGATCTGTTGCATGGCACT	59.961	20	239	1	p2	(AG)16	32	0
bc08b49c581041adad7779e521d0c8aa	CAGCTTTGTGTGCCCATGTG	60.319	20	TGGATCTGTTGCATGGCACT	59.961	20	237	1	p2	(AG)16	32	0
68f73f11307e4175bf664aa8ba73fb07	TTGTCGGCTTCCTTGAGGTC	59.965	20	CCTCGGGTCTCTACATAGCC	58.751	20	180	2	p2	(CT)15	30	0
75b188255f88465480950b71b1a9766f	CTTGTCGGCTTCCTTGAGGT	59.965	20	CCTCGGGTCTCTACATAGCC	58.751	20	181	2	p2	(CT)15	30	0
36a41cb6282a4c92942f8f1be521ecce	TTGTCGGCTTCCTTGAGGTC	59.965	20	TCCTCGGGTCTCTACATAGCC	60.203	21	181	2	p2	(CT)15	30	0
234ffcbd329a4b08a57bd4a1af4a11e0	GTCGGCTTCCTTGAGGTCTC	60.109	20	TCCTCGGGTCTCTACATAGCC	60.203	21	179	2	p2	(CT)15	30	0
261c417c584049c8a77208585d2c7b41	CTTGTCGGCTTCCTTGAGGT	59.965	20	TCCTCGGGTCTCTACATAGCC	60.203	21	182	2	p2	(CT)15	30	0
425b863cff9848349296f70c4ce34cc6	ACCTTTTTGACTGGTTGCGG	59.256	20	CTCAAATCCCTTACCGCCGT	60.108	20	101	1	p6	(GATCGA)5	30	0
17fca71ebb1c4de3b9ef10df9850b23b	TGGAAGTATACAAACATTTTGCCGT	59.758	25	GATCTCTCGTAGCCGCTGAC	60.041	20	157	1	p2	(CT)17	34	0
5b2d1afde46346a3a6f314fd1e6ee4a4	ACATTATCCTTCGTCGGCGG	60.249	20	GGCGAAAGAGTGACACCGTA	60.039	20	267	1	p6	(GATCGA)5	30	0
b72d3385f19b42f095c9c31dec494ce1	ACATTATCCTTCGTCGGCGG	60.249	20	TAGCATTGGCATCCCACGAC	60.464	20	231	1	p6	(GATCGA)5	30	0
4175b96090cb485a957a6d830f613558	ACATTATCCTTCGTCGGCGG	60.249	20	TTAGCATTGGCATCCCACGA	59.746	20	232	1	p6	(GATCGA)5	30	0
2d7a3030c77843369ac298fae35b2078	TGGAAGGTTGAGCCATCTGC	60.323	20	CTCTCTCTCGCGATGAGCTG	60.041	20	183	1	p2	(GA)18	36	0
5537d021f1f343dd91efe23ebfb3c6f4	CAGGATGGAAGGTTGAGCCA	59.671	20	CTCTCTCTCGCGATGAGCTG	60.041	20	188	1	p2	(GA)18	36	0
b2e4202b2a1e4775b4c9498692bf70e7	TGGAAGGTTGAGCCATCTGC	60.323	20	TCGCGATGAGCTGTTCTCTC	59.900	20	176	1	p2	(GA)18	36	0
27cfccb42cbe4ce183fb6a77d9ffff35	TCTTCCTTCTTCTGCACAGCA	59.582	21	CGTAGCCGCTGACAAAATCG	59.975	20	207	1	p2	(CT)16	32	0
7e186af3081448e68a13ffff0fdb376f	TCCTTCTTCTGCACAGCAAGA	59.582	21	CGTAGCCGCTGACAAAATCG	59.975	20	204	1	p2	(CT)16	32	0
59babd01af0e48168853a3b049e0db47	TCCTTCTTCTGCACAGCAAGA	59.582	21	AAGGGAATCTGAAGGTGGCG	60.035	20	177	1	p2	(CT)16	32	0
30d8426164b04f7bae2bddc8aec2a79e	TCTTCCTTCTTCTGCACAGCA	59.582	21	GCGCGGGGAGTTGTATATGA	59.967	20	264	1	p2	(CT)16	32	0
2f39e4a1d11b4f05bd3a2db226317f5d	TCCTTCTTCTGCACAGCAAGA	59.582	21	GCGCGGGGAGTTGTATATGA	59.967	20	261	1	p2	(CT)16	32	0
151b2e88c0cb4483adacd9c896e1b41f	GGCACTGTCCGATGTGTGTA	60.038	20	ATTCCGGCACAACACTAGGG	60.035	20	162	1	p2	(GA)17	34	0
b529654cd09542d6ae0d9997ab0acc05	ACAAGAGCTCAAGACCACCG	59.966	20	ATTCCGGCACAACACTAGGG	60.035	20	207	1	p2	(GA)17	34	0
62ea744eadd44ae3a43ae34484a68537	CAGAGCGTAAATGCACAGGC	59.902	20	ATTCCGGCACAACACTAGGG	60.035	20	137	1	p2	(GA)17	34	0
807ed46f538b4132b3c2efc1902f5eb8	GACCACCGAGAGCTACACAC	60.109	20	ATTCCGGCACAACACTAGGG	60.035	20	195	1	p2	(GA)17	34	0
cfb7a5119b764196a82454f9b0aad651	GAGATGTCTCGCGTTCTCGT	59.903	20	ATTCCGGCACAACACTAGGG	60.035	20	268	1	p2	(GA)17	34	0
90ff0bdb4d1f40d28d216a243de5086c	ACCGAGACGCCGAATTCATT	60.108	20	AATAGAGCTCGGTTGCGGAC	60.179	20	140	1	p2	(CT)19	38	0
17cc52b0314b47fcb4412566b0b1d7a0	ACCGAGACGCCGAATTCATT	60.108	20	CAATAGAGCTCGGTTGCGGA	60.179	20	141	1	p2	(CT)19	38	0
e7174587bbe4437395ef56400b37a3e2	ACCGAGACGCCGAATTCATT	60.108	20	AGCCAATAGAGCTCGGTTGC	60.463	20	144	1	p2	(CT)19	38	0
51a5bbd0d6f148098c501d7225683656	CGAGCCTGCTTCAAGCTACT	60.108	20	AATAGAGCTCGGTTGCGGAC	60.179	20	169	1	p2	(CT)19	38	0
96986373efe147e181f16e89109e0aa0	CGAGCCTGCTTCAAGCTACT	60.108	20	CAATAGAGCTCGGTTGCGGA	60.179	20	170	1	p2	(CT)19	38	0
0a28dccf9330457faf43c0ef1d30707d	TACGTCTTCGCTTGGTCGTC	60.110	20	AAGGGAATCTGAAGGTGGCG	60.035	20	190	2	p2	(CT)17	34	0
d822e9cd57e447858d7df5bc463b0828	TACGTCTTCGCTTGGTCGTC	60.110	20	CGTAGCCGCTGACAAAATCG	59.975	20	217	2	p2	(CT)17	34	0
4b7b3c618d65427cba21a9398599f509	CAAAAAGTTTGCTGCGACGC	59.773	20	GGACCTGGGATTGAACCGTT	59.962	20	159	1	p2	(GA)19	38	0
75267ab2de9f4e5abd56fe1096968150	AGAGACAGCGATAAGTGGCG	59.899	20	GGACCTGGGATTGAACCGTT	59.962	20	224	1	p2	(GA)19	38	0
7f1eb79a8e2e4c2d9d5c98e3a3da0d54	GAGACAGCGATAAGTGGCGA	59.899	20	GGACCTGGGATTGAACCGTT	59.962	20	223	1	p2	(GA)19	38	0
4d0c0089eb3b47b9b23d8d3ecf3bf843	AGCGATAAGTGGCGATCTCG	60.040	20	GGACCTGGGATTGAACCGTT	59.962	20	218	1	p2	(GA)19	38	0
a869e4eae15348e7911e9d5befd1739e	AGTGGCGATCTCGTCCATTC	59.897	20	GGACCTGGGATTGAACCGTT	59.962	20	211	1	p2	(GA)19	38	0
b1e97eb041b04e09bb2459b200a328cb	GTCGGCAGCGTCAGATGTAT	60.249	20	GGGATCACGATCTCGCGTAG	60.110	20	215	1	p2	(CT)17	34	0
48e6dc6c75054adf9f4b91677f2e1d89	GTCGGCAGCGTCAGATGTAT	60.249	20	GCTGACAAAATCGCGTCTGG	60.179	20	193	1	p2	(CT)17	34	0
667a4b24f2254945b128a8b2433f8db0	ACCACTTGCAGCTAATCCCC	60.034	20	GGCGTTAGGGAACACTGACA	59.966	20	160	1	p2	(GA)15	30	0
bc6334db56c1494da18c0a4856c26011	TGAGTGTTGCTAGGATAGTGCT	58.900	22	TCATCACGATCTAGGCAACAA	57.114	21	111	1	p2	(TC)18	36	0
24ca93e2eda74203aab93bc8802ce232	TGAGTGTTGCTAGGATAGTGCT	58.900	22	TGCTCATCCTTCTATCGTTTCG	58.293	22	221	1	p2	(TC)18	36	0
70f8389cae1e4988ae386753328931b0	ATCTCCGTGGTACCACTTGC	59.751	20	GGCGTTAGGGAACACTGACA	59.966	20	171	1	p2	(GA)15	30	0
9c761786df3847199b459e4b88004a68	TGAGTGTTGCTAGGATAGTGCT	58.900	22	TGCTCATCCTTCTATCGTTTCGA	59.620	23	221	1	p2	(TC)18	36	0
c6f3b92aeaee4ce28794d3a3f03c158e	TTGAGTGTTGCTAGGATAGTGCT	59.484	23	TGCTCATCCTTCTATCGTTTCGA	59.620	23	222	1	p2	(TC)18	36	0
27441ba933d54422a4cc8942799659a2	TGAGTGTTGCTAGGATAGTGC	57.473	21	TGCTCATCCTTCTATCGTTTCGA	59.620	23	221	1	p2	(TC)18	36	0
6e4b98d0869240eba23e434c601ad270	GTGGCGAGACTTGCTCCATA	59.824	20	GGGAGAGAGAGATGAGGAGAAA	58.090	22	134	2	p2	(CT)16	32	0
d085950e9cc94df286afcf8e93c4eeac	GTGGCGAGACTTGCTCCATA	59.824	20	GGGAGAGAGAGATGAGGAGAA	57.407	21	134	2	p2	(CT)16	32	0
779c141e0ba04efbae65e298fc9253e1	TGGCCTGAGGTCATTTGTGG	60.251	20	GGGAGAGAGAGATGAGGAGAA	57.407	21	150	2	p2	(CT)16	32	0
a801904c5959450a9bb22c4e30f5b4c7	CCTGAGGTCATTTGTGGCGA	60.322	20	GGGAGAGAGAGATGAGGAGAA	57.407	21	147	2	p2	(CT)16	32	0
49b93add18064485af42411abce0c158	GTGGCGAGACTTGCTCCATA	59.824	20	GGGAGAGAGAGATGAGGAGAAAG	59.109	23	134	2	p2	(CT)16	32	0
538eb97e267e493aa4b3742919757dd5	GTATGAGAGAGAGCGTCGCC	60.041	20	TGAATCTGGACTCGCGATGG	59.897	20	180	2	p2	(TC)17	34	0
10fb8694229e4f4bb064b9da981b1b27	GTATGAGAGAGAGCGTCGCC	60.041	20	ATGGATGCCCTAAACCCGAC	59.817	20	164	2	p2	(TC)17	34	0
d956a99d4e9649bb9e4d352c4c2d9091	TTGTTAGAGACGTGGCCACC	59.966	20	TGAATCTGGACTCGCGATGG	59.897	20	244	2	p2	(TC)17	34	0
9946bc0d375c49b082d728113c3a9da4	TTGTTAGAGACGTGGCCACC	59.966	20	ATGGATGCCCTAAACCCGAC	59.817	20	228	2	p2	(TC)17	34	0
0ccff1a92c9e48298655dd7ac26b0f0c	ATGCAACATAGGGGGTGGAC	59.741	20	GCTCCTTTGGACCCATACGT	59.748	20	230	1	p6	(CCCCTG)5	30	0
bfae3c08124443288efdfb433987629b	TAGGGGGTGGACCATGTACC	60.327	20	CTGCAGAAGGGGCTTGGTAA	59.962	20	170	1	p6	(CCCCTG)5	30	0
44eb8cb61b0c481ea30dd3c02b6ddf0d	ACATAGGGGGTGGACCATGT	60.254	20	GCTCCTTTGGACCCATACGT	59.748	20	225	1	p6	(CCCCTG)5	30	0
0a4bfacd3177430eb4be570414505afa	TCCTCTGCGACATCACATTTT	57.942	21	CTCCTCAGGAGCAAAGCTAAGA	59.501	22	191	1	p3	(AGA)13	39	0
78d6aaef55b44f69af9d9cf4b0aa6640	TCCTCTGCGACATCACATTT	57.232	20	CTCCTCAGGAGCAAAGCTAAGA	59.501	22	191	1	p3	(AGA)13	39	0
fc6a9ed421214621a15fe12ea0496533	GTGGGAAAGCATGAGGGAGA	59.379	20	TCTCTTCCTTGCCGCCTTTC	60.322	20	168	1	p2	(AG)20	40	0
db28da2da050409b90b5a652dd702a5b	TCCTCTGCGACATCACATTT	57.232	20	TCCTCAGGAGCAAAGCTAAGA	58.460	21	190	1	p3	(AGA)13	39	0
fb088d4239fe4ebe9f10560efaeba513	TGTGTATGAGACAGAGAGTGTGA	58.602	23	CTTGGTGTTGGAGTCCAGGG	60.251	20	266	1	p2	(GA)21	42	0
56e8de71eb5e4dd8884277d0118413d3	TGTGTATGAGACAGAGAGTGTG	57.227	22	CTTGGTGTTGGAGTCCAGGG	60.251	20	266	1	p2	(GA)21	42	0
e31cadbaac844c87a0ac785df4e30a25	GTGGGAAAGCATGAGGGAGA	59.379	20	CTCTCTTCCTTGCCGCCTTT	60.322	20	169	1	p2	(AG)20	40	0
83601248d87846f998c1b356fb20a27e	TGTGTATGAGACAGAGAGTGTGA	58.602	23	TGGTGTTGGAGTCCAGGGAT	60.476	20	264	1	p2	(GA)21	42	0
4e913c08fa2546a594e6205d7c88abc5	TGTGTATGAGACAGAGAGTGTGAA	59.173	24	CTTGGTGTTGGAGTCCAGGG	60.251	20	266	1	p2	(GA)21	42	0
be69198662a74168afc08b13d0d4d421	CGAACTGAGGCCAACATCCA	60.322	20	ACAACCTGACTGGCTGCAAT	60.179	20	133	2	p2	(AG)16	32	0
1fa822a987a04ada8d54960c00ded9e6	CGAACTGAGGCCAACATCCA	60.322	20	TGACTGGCTGCAATCGCTAA	60.036	20	127	2	p2	(AG)16	32	0
a3b23e032a9e408c963e3510a4d71430	CGAACTGAGGCCAACATCCA	60.322	20	CTGGCTGCAATCGCTAATCG	59.766	20	124	2	p2	(AG)16	32	0
b0d8ab685a824aa8ad0d9932ebb5920b	GGTCAAAATGCCGCATCAGT	59.472	20	TGACTGGCTGCAATCGCTAA	60.036	20	174	2	p2	(AG)16	32	0
19dc78fb435741089987260023305959	ACTGTTCAAGGAGAGGGAATAAGT	59.153	24	GCTGTGGTGCTCCAGAAAGT	60.536	20	263	1	p2	(AG)15	30	0
54efc38bbeac4a65918e027f7fa2f5ae	TCTGCTCCTTCCTCCCGTAA	59.959	20	TTGCAGCCTTTCTTTCCCCC	60.832	20	189	1	p2	(AG)19	38	0
785ba898b37d414c91459db63217def5	TCTGCTCCTTCCTCCCGTAA	59.959	20	CCTTGCAGCCTTTCTTTCCC	59.395	20	191	1	p2	(AG)19	38	0
932581d0cc1044568b983d37bd11d107	ACAACGTCTGCTCCTTCCTC	59.681	20	CCTTGCAGCCTTTCTTTCCC	59.395	20	197	1	p2	(AG)19	38	0
a2a15bf74f4d4ff9af6e2044a61852f1	ACAACGTCTGCTCCTTCCTC	59.681	20	CTTGCAGCCTTTCTTTCCCC	59.395	20	196	1	p2	(AG)19	38	0
2418416c67884ce9abebff7777dba986	TCTGCTCCTTCCTCCCGTAA	59.959	20	CTTGCAGCCTTTCTTTCCCC	59.395	20	190	1	p2	(AG)19	38	0
61f223e1854644cbbdd467c2999685ae	AGAAACGGACTCACACGGTC	59.968	20	TGTGGTCCAAAGAGAACTGGT	59.156	21	198	1	p3	(TCC)12	36	0
e3f2902c6f5d453396b3c51ca1a34858	AGAAACGGACTCACACGGTC	59.968	20	TGTGGTCCAAAGAGAACTGGTT	59.759	22	198	1	p3	(TCC)12	36	0
7f61759120bb4ca6b23718c704d43412	CAGAAGTGAGAGCTCTGCCC	60.108	20	CATCCCGTCCCCATCTCATC	59.677	20	200	1	p6	(GGCGAC)6	36	0
96128fc5d59e4c4bbd08903470cf9238	CAGAAGTGAGAGCTCTGCCC	60.108	20	GCTACCCGTCCTGAGGTTAC	59.541	20	159	1	p6	(GGCGAC)6	36	0
5517a864a1b243bbb61b697400cb15c9	CGCTTGTAGTTGATGCGCAG	60.247	20	GCTACCCGTCCTGAGGTTAC	59.541	20	176	1	p6	(GGCGAC)6	36	0
88069fb805d4497b8c115e9982ffe72b	CGCTTGTAGTTGATGCGCAG	60.247	20	CATCCCGTCCCCATCTCATC	59.677	20	217	1	p6	(GGCGAC)6	36	0
4adbbd338a42403c95c11561191add35	ACGCACGCCAGATTACTTCA	60.038	20	GGCCTACCAAAGATACCGCA	59.821	20	136	1	p2	(CT)22	44	0
c478af2e7cf6444f8cfa9857a6f954bc	ATGCGCAGAAGTGAGAGCTC	60.460	20	CATCCCGTCCCCATCTCATC	59.677	20	205	1	p6	(GGCGAC)6	36	0
4760254722b2497ba950cd70fd2c7c3b	ACGCACGCCAGATTACTTCA	60.038	20	TGGCCTACCAAAGATACCGC	59.821	20	137	1	p2	(CT)22	44	0
cc1bc59a718b4fb28fec99a8c6680132	TCAACGCACGCCAGATTACT	60.038	20	TGGCCTACCAAAGATACCGC	59.821	20	140	1	p2	(CT)22	44	0
9703ea6dc668487385a62a34ea79cfb3	TCAACGCACGCCAGATTACT	60.038	20	GGCCTACCAAAGATACCGCA	59.821	20	139	1	p2	(CT)22	44	0
9469d0fc58464dd5b047ac2329f8da5f	GTCAACGCACGCCAGATTAC	59.905	20	GGCCTACCAAAGATACCGCA	59.821	20	140	1	p2	(CT)22	44	0
e711dc0a2f1341b488d59d15caf7a8c0	CCACACCAGGTACTTCGTCG	60.388	20	AACAGCAAGTCTCGGTAGCA	59.320	20	222	2	p2	(AG)22	44	0
164787ece3574436a2f2f7c56154d36f	CACACCAGGTACTTCGTCGG	60.388	20	AACAGCAAGTCTCGGTAGCA	59.320	20	221	2	p2	(AG)22	44	0
93a0fde01e5a42f3b2db1f61402ce11d	AACCTCTGCTCTTCCCAGGA	60.179	20	TATAAGAGATGTGCGCGCGA	59.690	20	230	2	p2	(AG)21	42	0
5c39a07ac24d40e7bc1688c033709c44	ACCTCTGCTCTTCCCAGGAA	60.179	20	CGTGCGCTCGGATATGTGTA	60.318	20	205	2	p2	(AG)21	42	0
c7549d891b5f4424b47224490e2ca543	ACCTCTGCTCTTCCCAGGAA	60.179	20	TATAAGAGATGTGCGCGCGA	59.690	20	229	2	p2	(AG)21	42	0
4b1f21fd070b4bb8a9830982eb2e98c6	AACCTCTGCTCTTCCCAGGA	60.179	20	CGTGCGCTCGGATATGTGTA	60.318	20	206	2	p2	(AG)21	42	0
91308792bdcd4029b48abf786ec6058b	ATCTTATACTTCCGGCGCCG	60.039	20	CGTGCGCTCGGATATGTGTA	60.318	20	271	2	p2	(AG)21	42	0
5b166fcba739434b951723edd6717805	ATCTGGAGACTGGGACGACT	59.667	20	TTCCTTTCCGTGCGGTTCTT	60.179	20	179	1	p2	(CT)15	30	0
7c6c639fd25a444784dd7c21a1c8e7c2	ATCTGGAGACTGGGACGACT	59.667	20	TTTCCTTTCCGTGCGGTTCT	60.179	20	180	1	p2	(CT)15	30	0
495747d8b907495893583589daf8e0e6	GTTGATATCGCGACTCCCGA	59.690	20	AACAGCAAGTCTCGGTAGCA	59.320	20	245	1	p2	(AG)21	42	0
24a83e2ec53a43dbb3bb39186abd5d71	TGTGATTCTTCGTCGGGAGC	60.109	20	AACAGCAAGTCTCGGTAGCA	59.320	20	215	1	p2	(AG)21	42	0
7116b64d07d441ac93514bdb4e240816	TGTTGATATCGCGACTCCCG	59.970	20	AACAGCAAGTCTCGGTAGCA	59.320	20	246	1	p2	(AG)21	42	0
373f3e68514245788dcc025990fefa41	GATATCGCGACTCCCGATCG	60.248	20	AACAGCAAGTCTCGGTAGCA	59.320	20	242	1	p2	(AG)21	42	0
122a9d9dfca44047b1369a3a60632be1	TGTTGATATCGCGACTCCCG	59.970	20	ACAGCAAGTCTCGGTAGCAT	59.102	20	245	1	p2	(AG)21	42	0
8f452b383c3c480a97d33302f5fb8b5f	CTGGGACGACTATGCTGACC	59.897	20	TTCCTTTCCGTGCGGTTCTT	60.179	20	170	1	p2	(CT)15	30	0
3b0ccce0d8ba487dbc4692388f51320c	CTGGGACGACTATGCTGACC	59.897	20	TTTCCTTTCCGTGCGGTTCT	60.179	20	171	1	p2	(CT)15	30	0
72d4f16c6fab4936a0420295d466775b	TCAACTAGTCGATGGGGAGT	57.473	20	GCACAACATATACTTTTATTCCTTCAC	57.497	27	131	1	p2	(AG)18	36	0
be914dbe1f11442389d096294dbdb227	TCAACTAGTCGATGGGGAGT	57.473	20	TGCACAACATATACTTTTATTCCTTCA	57.763	27	132	1	p2	(AG)18	36	0

## Sheet: TableS3 C. aromatica
Marker	F_Primer	F_Tm	F_Size	R_Primer	R_Tm	R_Size	Expected_Amplicon_Size	SSR_nr.	SSR_type	SSR	SSR_Size	Allele Count
631b93af95e84c1d8dd4fc0d9f7d4458<7>	GCACAGGCAAACCAAATGCA	60.532	20	CGGCACAACACTAGGGACTA	59.107	20	128	1	p2	(GA)19	38	35
631b93af95e84c1d8dd4fc0d9f7d4458<1>	GCACAGGCAAACCAAATGCA	60.532	20	TTCCGGCACAACACTAGGG	59.627	19	132	1	p2	(GA)15	30	34
631b93af95e84c1d8dd4fc0d9f7d4458<2>	GCACAGGCAAACCAAATGCA	60.532	20	TTCCGGCACAACACTAGGGA	61.123	20	132	1	p2	(GA)15	30	34
631b93af95e84c1d8dd4fc0d9f7d4458<3>	GCACAGGCAAACCAAATGCA	60.532	20	ATTCCGGCACAACACTAGGG	60.035	20	133	1	p2	(GA)15	30	34
631b93af95e84c1d8dd4fc0d9f7d4458<4>	GCACAGGCAAACCAAATGCA	60.532	20	CCGGCACAACACTAGGGAC	60.376	19	130	1	p2	(GA)15	30	34
937e463ec47042fc8a8559046b242b74<1>	ATCTGGAGACTGGGACGACT	59.667	20	CGAAATAATGCCCCGCAGTG	59.971	20	207	1	p2	(CT)16	32	28
937e463ec47042fc8a8559046b242b74<37>	ATCTGGAGACTGGGACGACT	59.667	20	TCGAAATAATGCCCCGCAGT	60.107	20	207	1	p2	(CT)17	34	28
e527d0645be24a938a1b80cb1d705a40<1>	TCTTCATCAACAGGTGCGGA	59.315	20	GCTGCTGCTCGAATCCAGAT	60.532	20	148	1	p2	(CT)17	34	23
e527d0645be24a938a1b80cb1d705a40<2>	TCTTCATCAACAGGTGCGGA	59.315	20	TGCTGCTCGAATCCAGATGA	59.174	20	148	1	p2	(CT)20	40	23
e527d0645be24a938a1b80cb1d705a40<5>	CTCTTCATCAACAGGTGCGG	58.918	20	GCTGCTGCTCGAATCCAGAT	60.532	20	151	1	p2	(CT)20	40	23
f155d28c51ea457abbcd38327ebd6883<1>	CGCTCTCTCTCACCACGAAA	59.759	20	TCGAAATAATGCCCCGCAGT	60.107	20	264	1	p2	(CT)16	32	23
f155d28c51ea457abbcd38327ebd6883<2>	CGCTCTCTCTCACCACGAAA	59.759	20	CGAAATAATGCCCCGCAGTG	59.971	20	261	1	p2	(CT)15	30	23
f155d28c51ea457abbcd38327ebd6883<3>	AAACCGCTCTCTCTCACCAC	59.681	20	CGAAATAATGCCCCGCAGTG	59.971	20	265	1	p2	(CT)15	30	23
202d8e34387241d3a7df09fd23622ff5<1>	CGCTCTCTCTCACCACGAAA	59.759	20	TTCCTTTCCGTGCGGTTCTT	60.179	20	239	1	p2	(CT)16	32	23
202d8e34387241d3a7df09fd23622ff5<34>	CGCTCTCTCTCACCACGAAA	59.759	20	TTTCCTTTCCGTGCGGTTCT	60.179	20	241	1	p2	(TC)15	30	23
f8102e54d4064157a292b4e196bb6822<2>	TCTTCATCAACAGGTGCGGA	59.315	20	TTGTTGTTGTTGCTGCTGCT	59.468	20	163	1	p2	(CT)21	42	22
b586187efc324421b397a1116d78d8e3<1>	AGACGAAACCCATCCCCTCT	60.253	20	TGGAGATCCTGGACATTCTTATGA	58.781	24	112	1	p2	(TC)21	42	22
2b131a77b4794de987fc9629a7b645ea<2>	GATTTGTCATCGCGTCGACG	60.045	20	TCGTTCTCATCGGCCCAAAT	59.748	20	204	1	p2	(GA)17	34	22
2b131a77b4794de987fc9629a7b645ea<3>	CGATTTGTCATCGCGTCGAC	60.045	20	TCGTTCTCATCGGCCCAAAT	59.748	20	203	1	p2	(GA)16	32	22
594fdef80ab4428084e7bc3b93cd7b5e<1>	ACACCTTGCAGCTAATCCCC	60.034	20	TAGGGAACACTGGCACGAAC	59.966	20	163	1	p2	(GA)19	38	21
594fdef80ab4428084e7bc3b93cd7b5e<2>	ACACCTTGCAGCTAATCCCC	60.034	20	GTTAGGGAACACTGGCACGA	59.966	20	165	1	p2	(GA)19	38	21
99cf929205f34c6c9bd0cd308b0a266a<1>	GATTTGTCATCGCGTCGACG	60.045	20	TAGGGAACACTGGCACGAAC	59.966	20	136	1	p2	(GA)19	38	21
99cf929205f34c6c9bd0cd308b0a266a<3>	GATTTGTCATCGCGTCGACG	60.045	20	GTTAGGGAACACTGGCACGA	59.966	20	136	1	p2	(GA)18	36	21
99cf929205f34c6c9bd0cd308b0a266a<23>	CGATTTGTCATCGCGTCGAC	60.045	20	TAGGGAACACTGGCACGAAC	59.966	20	137	1	p2	(GA)19	38	21
99cf929205f34c6c9bd0cd308b0a266a<26>	CGATTTGTCATCGCGTCGAC	60.045	20	GTTAGGGAACACTGGCACGA	59.966	20	139	1	p2	(GA)19	38	21
b3653168d6f0404a82f7ebf36595aafe<1>	ACACCTTGCAGCTAATCCCC	60.034	20	TCGTTCTCATCGGCCCAAAT	59.748	20	235	1	p2	(GA)19	38	21
cde8d1f13bef4f23a93d827ec19a73bf<1>	CCCCACGAACTGCCTTCTTT	60.537	20	TGATCACGATTCACGAGCCG	60.525	20	113	1	p2	(AG)15	30	20
cde8d1f13bef4f23a93d827ec19a73bf<2>	CCCCACGAACTGCCTTCTTT	60.537	20	ATCACGATTCACGAGCCGTC	60.526	20	111	1	p2	(AG)15	30	20
cde8d1f13bef4f23a93d827ec19a73bf<3>	CCCCACGAACTGCCTTCTTT	60.537	20	GATCACGATTCACGAGCCGT	60.526	20	112	1	p2	(AG)15	30	20
f8102e54d4064157a292b4e196bb6822<3>	TCTTCATCAACAGGTGCGGA	59.315	20	TTGTTGCTGCTGCTCGAATC	59.481	20	157	1	p2	(CT)21	42	20
f8102e54d4064157a292b4e196bb6822<4>	TCTTCATCAACAGGTGCGGA	59.315	20	GTTGTTGCTGCTGCTCGAAT	59.761	20	158	1	p2	(CT)21	42	20
7a80d4480fd64f80affec49fbf8d87cc<1>	TGGCTAGTGGTTGAAAGGGC	60.251	20	TGGAGATCCTGGACATTCTTATG	57.442	23	160	2	p2	(TC)15	30	20
7a80d4480fd64f80affec49fbf8d87cc<2>	GGCTAGTGGTTGAAAGGGCA	60.251	20	TGGAGATCCTGGACATTCTTATG	57.442	23	159	2	p2	(TC)15	30	20
7a80d4480fd64f80affec49fbf8d87cc<3>	TGGCTAGTGGTTGAAAGGGC	60.251	20	TGGAGATCCTGGACATTCTTATGA	58.781	24	160	2	p2	(TC)15	30	20
7a80d4480fd64f80affec49fbf8d87cc<5>	GGCTAGTGGTTGAAAGGGCA	60.251	20	TGGAGATCCTGGACATTCTTATGA	58.781	24	159	2	p2	(TC)15	30	20
d0819350f698464a88af6824ebb8707a<1>	CCATGAGTTGGTGGATCGATG	58.784	21	CCACCGTTACTTTGACCGGA	59.966	20	277	1	p2	(AG)18	36	20
d0819350f698464a88af6824ebb8707a<2>	CCATGAGTTGGTGGATCGATGA	60.159	22	TCCACCGTTACTTTGACCGG	59.966	20	278	1	p2	(AG)18	36	20
d0819350f698464a88af6824ebb8707a<3>	CCATGAGTTGGTGGATCGATG	58.784	21	TCCACCGTTACTTTGACCGG	59.966	20	278	1	p2	(AG)18	36	20
d0819350f698464a88af6824ebb8707a<4>	CCATGAGTTGGTGGATCGATGA	60.159	22	CCACCGTTACTTTGACCGGA	59.966	20	277	1	p2	(AG)18	36	20
1d78423574714e0a857ac5b2ddfe233d<2>	CTCTTCATCAACAGGTGCGG	58.918	20	GTTGTTGCTGCTGCTCGAAT	59.761	20	143	1	p2	(CT)15	30	20
f8102e54d4064157a292b4e196bb6822<1>	TCTTCATCAACAGGTGCGGA	59.315	20	TGTTGTTGTTGCTGCTGCTC	59.899	20	162	1	p2	(CT)21	42	19
f8102e54d4064157a292b4e196bb6822<5>	CTCTTCATCAACAGGTGCGG	58.918	20	TGTTGTTGTTGCTGCTGCTC	59.899	20	163	1	p2	(CT)21	42	19
7ce5016f79e34c6d89a70fef04bc04f1<1>	GATTTGTCATCGCGTCGACG	60.045	20	CTTACCACCGTAGCACCGTT	60.038	20	247	1	p2	(GA)19	38	19
7ce5016f79e34c6d89a70fef04bc04f1<4>	CGATTTGTCATCGCGTCGAC	60.045	20	CTTACCACCGTAGCACCGTT	60.038	20	248	1	p2	(GA)19	38	19
e4d8e5e8faba477bb8dae3ced24f05fd<1>	ACCTCTGCTCTTCCCAGGAA	60.179	20	AACAGCAAGTCTCGGTAGCA	59.320	20	152	1	p2	(AG)22	44	19
e4d8e5e8faba477bb8dae3ced24f05fd<2>	ACCTCTGCTCTTCCCAGGAA	60.179	20	ACAGCAAGTCTCGGTAGCAT	59.102	20	151	1	p2	(AG)22	44	19
e4d8e5e8faba477bb8dae3ced24f05fd<3>	ACCTCTGCTCTTCCCAGGAA	60.179	20	AAACAGCAAGTCTCGGTAGCA	59.930	21	153	1	p2	(AG)22	44	19
e4d8e5e8faba477bb8dae3ced24f05fd<4>	AACCTCTGCTCTTCCCAGGA	60.179	20	AACAGCAAGTCTCGGTAGCA	59.320	20	153	1	p2	(AG)22	44	19
e4d8e5e8faba477bb8dae3ced24f05fd<6>	AACCTCTGCTCTTCCCAGGA	60.179	20	ACAGCAAGTCTCGGTAGCAT	59.102	20	152	1	p2	(AG)22	44	19
4943b1d6da4747b08859e5e8315c778f<1>	CCCCACGAACTGCCTTCTTT	60.537	20	TTCACGAGCCGTCACAATCT	59.683	20	104	1	p2	(AG)15	30	18
4943b1d6da4747b08859e5e8315c778f<56>	CCCACGAACTGCCTTCTTTC	59.125	20	TTCACGAGCCGTCACAATCT	59.683	20	105	1	p2	(AG)16	32	18
cc9ddb843af4420b8f5ee753db46e127<1>	CCATGAGTTGGTGGATCGATGA	60.159	22	GGCCATAACGAACGTGCAAA	59.761	20	151	1	p2	(AG)18	36	18
5fcb48f7a6ca4945baa3799323fa366d<1>	ACACCTTGCAGCTAATCCCC	60.034	20	CTTACCACCGTAGCACCGTT	60.038	20	274	1	p2	(GA)19	38	18
3d07d19863214541bf434ca7dbd073c4<1>	AACCTCTGCTCTTCCCAGGA	60.179	20	GTCTCGGTAGCATCTTCCTCC	59.661	21	119	1	p2	(GA)15	30	18
3d07d19863214541bf434ca7dbd073c4<2>	AACCTCTGCTCTTCCCAGGA	60.179	20	TCTCGGTAGCATCTTCCTCCT	59.784	21	118	1	p2	(GA)15	30	18
c68c318ea328408ea2aa9ceb7ee22c03<1>	TGGATAAGGTGATCTCCATGGC	59.627	22	GAGTTCCTCATGCTGGCCTA	59.167	20	148	1	p2	(TC)17	34	17
c68c318ea328408ea2aa9ceb7ee22c03<2>	AGGTGATCTCCATGGCTAGT	57.514	20	GAGTTCCTCATGCTGGCCTA	59.167	20	142	1	p2	(TC)17	34	17
c68c318ea328408ea2aa9ceb7ee22c03<3>	GGATAAGGTGATCTCCATGGCT	59.358	22	GAGTTCCTCATGCTGGCCTA	59.167	20	147	1	p2	(TC)17	34	17
c68c318ea328408ea2aa9ceb7ee22c03<4>	AGGTGATCTCCATGGCTAGTT	58.231	21	GAGTTCCTCATGCTGGCCTA	59.167	20	142	1	p2	(TC)17	34	17
c68c318ea328408ea2aa9ceb7ee22c03<5>	TGGATAAGGTGATCTCCATGGC	59.627	22	GAGTTCCTCATGCTGGCCTAA	59.790	21	148	1	p2	(TC)17	34	17
9a022851b3044f7aa4edfc1b67813e1c<48>	TCTTTATCCAGCCCCGCAAG	60.107	20	ACCAAATCAACCAGCGATTGC	60.068	21	117	1	p2	(AG)15	30	17
e513903995434674b3ded2777f371f35<1>	TTTATCCAGCCCAGCAAGCA	59.961	20	TGATCACGATTCACGAGCCG	60.525	20	100	1	p2	(AG)19	38	17
e513903995434674b3ded2777f371f35<2>	TCTTTATCCAGCCCCGCAAG	60.107	20	TGATCACGATTCACGAGCCG	60.525	20	100	1	p2	(AG)17	34	17
e513903995434674b3ded2777f371f35<24>	TCTTTATCCAGCCCCGCAAG	60.107	20	ATCACGATTCACGAGCCGTC	60.526	20	100	1	p2	(AG)18	36	17
e513903995434674b3ded2777f371f35<27>	TCTTTATCCAGCCCCGCAAG	60.107	20	GATCACGATTCACGAGCCGT	60.526	20	101	1	p2	(AG)18	36	17
e513903995434674b3ded2777f371f35<28>	TTCTTTATCCAGCCCCGCAA	59.670	20	TGATCACGATTCACGAGCCG	60.525	20	103	1	p2	(AG)18	36	17
e513903995434674b3ded2777f371f35<84>	TTCTTTATCCAGCCCCGCAA	59.670	20	GATCACGATTCACGAGCCGT	60.526	20	100	1	p2	(AG)18	36	17
e5f751b3dcbe4cec8f4b8425e67d5aab<1>	TTTCTTTATCCAGCCCCGCA	59.670	20	TGATCACGATTCACGAGCCG	60.525	20	102	1	p2	(AG)17	34	17
e5f751b3dcbe4cec8f4b8425e67d5aab<7>	TTTCTTTATCCAGCCCCGCA	59.670	20	ATCACGATTCACGAGCCGTC	60.526	20	100	1	p2	(AG)17	34	17
48dfbaf24bf246178d4097689ed1da21<14>	TCTTTATCCAGCCCCGCAAG	60.107	20	CCAAATCAACCAGCGATTGCA	60.068	21	118	1	p2	(AG)18	36	17
54e518f398bb47e98d1c96fcc03ef9df<4>	AATCTGGAGAATCGGTTTGAGA	57.174	22	TGGTGTTGGAGTCCAGGGA	60.074	19	174	1	p2	(GA)19	38	17
54e518f398bb47e98d1c96fcc03ef9df<7>	AATCTGGAGAATCGGTTTGAGA	57.174	22	TTGGTGTTGGAGTCCAGGGA	60.696	20	179	1	p2	(GA)21	42	17
89d29b23319f4f50aaa38ce33eb5d06b<7>	AATGGCGGAAGGAGAACACC	60.323	20	TCACATGTTGGGCTGTTCCA	59.815	20	176	1	p2	(AG)16	32	16
96d92b368e8b4853bd69e0381c1896d4<1>	TCTCCTTGGAGACTACTGCCA	59.923	21	CCTCCAATGGTACCACTCGT	59.097	20	265	1	p2	(AG)17	34	16
96d92b368e8b4853bd69e0381c1896d4<2>	TCTCCTTGGAGACTACTGCCA	59.923	21	TCCTCCAATGGTACCACTCGT	60.552	21	266	1	p2	(AG)17	34	16
96d92b368e8b4853bd69e0381c1896d4<3>	TCTCCTTGGAGACTACTGCCA	59.923	21	TCCTCCAATGGTACCACTCG	58.808	20	266	1	p2	(AG)17	34	16
96d92b368e8b4853bd69e0381c1896d4<4>	TCTCCTTGGAGACTACTGCCA	59.923	21	CCTCCAATGGTACCACTCGTT	59.722	21	265	1	p2	(AG)17	34	16
96d92b368e8b4853bd69e0381c1896d4<7>	CTCCTTGGAGACTACTGCCA	58.438	20	CCTCCAATGGTACCACTCGT	59.097	20	264	1	p2	(AG)17	34	16
54e518f398bb47e98d1c96fcc03ef9df<1>	AATCTGGAGAATCGGTTTGAGA	57.174	22	TGGTGTTGGAGTCCAGGGAT	60.476	20	174	1	p2	(GA)19	38	16
a4579f2e7ef8493b9488530aca55c8ed<1>	GCCTCAGGCTATCGACATTT	57.753	20	CTCCACCAAACAACAGCCAA	58.890	20	149	1	p2	(TC)21	42	16
a4579f2e7ef8493b9488530aca55c8ed<2>	GCCTCAGGCTATCGACATTT	57.753	20	CTCCACCAAACAACAGCCAAG	59.932	21	149	1	p2	(TC)21	42	16
a4579f2e7ef8493b9488530aca55c8ed<3>	GCCTCAGGCTATCGACATTT	57.753	20	CCACCAAACAACAGCCAAGA	58.890	20	147	1	p2	(TC)21	42	16
a4579f2e7ef8493b9488530aca55c8ed<4>	GCCTCAGGCTATCGACATTT	57.753	20	TCCACCAAACAACAGCCAAG	58.890	20	148	1	p2	(TC)21	42	16
a4579f2e7ef8493b9488530aca55c8ed<5>	GCCTCAGGCTATCGACATTT	57.753	20	TCCACCAAACAACAGCCAAGA	60.341	21	148	1	p2	(TC)21	42	16
ac095037230b486faae5190f9d3eca23<1>	CCTTGGAGACTACTGCCAAA	57.141	20	CCAATGGTACCACTCGTTGA	57.534	20	280	1	p2	(AG)17	34	16
89d29b23319f4f50aaa38ce33eb5d06b<1>	CCCAGTAATGGCGGAAGGAG	60.179	20	TCACATGTTGGGCTGTTCCA	59.815	20	182	1	p2	(AG)16	32	15
89d29b23319f4f50aaa38ce33eb5d06b<2>	CACCCAGTAATGGCGGAAGG	60.748	20	TCACATGTTGGGCTGTTCCA	59.815	20	184	1	p2	(AG)16	32	15
89d29b23319f4f50aaa38ce33eb5d06b<3>	ACCCAGTAATGGCGGAAGGA	60.912	20	TCACATGTTGGGCTGTTCCA	59.815	20	183	1	p2	(AG)16	32	15
89d29b23319f4f50aaa38ce33eb5d06b<4>	CCAGTAATGGCGGAAGGAGA	59.169	20	TCACATGTTGGGCTGTTCCA	59.815	20	181	1	p2	(AG)16	32	15
f1e14d9955a94e0e82ea0afa926106fa<1>	AGTGGGAAAGCATGAGGGAG	59.377	20	CTTGCAGCCTTTCTTTCCCC	59.395	20	160	1	p2	(AG)19	38	15
f1e14d9955a94e0e82ea0afa926106fa<2>	GTGGGAAAGCATGAGGGAGA	59.379	20	CTTGCAGCCTTTCTTTCCCC	59.395	20	159	1	p2	(AG)19	38	15
f1e14d9955a94e0e82ea0afa926106fa<3>	AGTGGGAAAGCATGAGGGAG	59.377	20	CCTTGCAGCCTTTCTTTCCC	59.395	20	161	1	p2	(AG)19	38	15
f1e14d9955a94e0e82ea0afa926106fa<4>	GTGGGAAAGCATGAGGGAGA	59.379	20	TTGCAGCCTTTCTTTCCCCC	60.832	20	158	1	p2	(AG)19	38	15
f1e14d9955a94e0e82ea0afa926106fa<5>	GTGGGAAAGCATGAGGGAGA	59.379	20	CCTTGCAGCCTTTCTTTCCC	59.395	20	160	1	p2	(AG)19	38	15
50b456ef07dc4df4a4fbccc9a4d21040<1>	GTGAGCGGAAGAAGAACCCT	59.678	20	GATCGATCCATCCGACGGTC	60.110	20	154	1	p2	(AG)15	30	15
50b456ef07dc4df4a4fbccc9a4d21040<2>	GCCAGTGAGCGGAAGAAGAA	60.321	20	GATCGATCCATCCGACGGTC	60.110	20	158	1	p2	(AG)15	30	15
54e518f398bb47e98d1c96fcc03ef9df<2>	AATCTGGAGAATCGGTTTGAGA	57.174	22	TCTTGGTGTTGGAGTCCAGG	59.235	20	177	1	p2	(GA)19	38	15
54e518f398bb47e98d1c96fcc03ef9df<3>	AATCTGGAGAATCGGTTTGAGA	57.174	22	CTTGGTGTTGGAGTCCAGGG	60.251	20	176	1	p2	(GA)19	38	15
9a022851b3044f7aa4edfc1b67813e1c<1>	TATCCAGCCCAGCAAGCAAA	59.961	20	ACCAAATCAACCAGCGATTGC	60.068	21	113	1	p2	(AG)15	30	14
596bdca1b1714f19b27300c48434bfed<4>	GTCTAGAACTGAGGAAGCCCA	58.820	21	CCACCAAACAACAGCCAAGA	58.890	20	280	1	p2	(TC)19	38	14
2bb1e450ac5d4af48f16f47c25cc45c1<1>	AGCCTCGCTAGCTATGAGAT	57.786	20	CCATTGCACAACATATACTTTTATTCC	57.752	27	205	1	p2	(AG)19	38	14
2bb1e450ac5d4af48f16f47c25cc45c1<5>	AGCCTCGCTAGCTATGAGATTG	59.769	22	CCATTGCACAACATATACTTTTATTCC	57.752	27	205	1	p2	(AG)19	38	14
310bf6ba79284ed18b4d7561f96150ad<1>	AGTGAGCGGAAGAAGAACCC	59.678	20	GGTGAGTCGCCTCTGTTCAA	59.966	20	104	1	p2	(AG)15	30	14
310bf6ba79284ed18b4d7561f96150ad<2>	GCCAGTGAGCGGAAGAAGAA	60.321	20	GGTGAGTCGCCTCTGTTCAA	59.966	20	107	1	p2	(AG)15	30	14
310bf6ba79284ed18b4d7561f96150ad<3>	GTGAGCGGAAGAAGAACCCT	59.678	20	GGTGAGTCGCCTCTGTTCAA	59.966	20	103	1	p2	(AG)15	30	14
f57c7bd50ff04ca1b899bfb84b2c5c1c<1>	GCCGGATTCTGTTTCTGCAC	59.831	20	TGAATCTGGACTCGCGATGG	59.897	20	163	1	p2	(TC)17	34	14
f57c7bd50ff04ca1b899bfb84b2c5c1c<3>	GCCGGATTCTGTTTCTGCAC	59.831	20	ATCTGGACTCGCGATGGATG	59.683	20	160	1	p2	(TC)17	34	14
f773673cb5b7479999fe9681d853cbad<1>	TGCCATTCTCTTTCCTCCCC	59.374	20	ATTAGCATGCACCCTCCCAC	60.107	20	124	1	p2	(CT)17	34	14
f773673cb5b7479999fe9681d853cbad<3>	GCCATTCTCTTTCCTCCCCT	59.077	20	ATTAGCATGCACCCTCCCAC	60.107	20	123	1	p2	(CT)17	34	14
46cc897d06eb41a2a45463db7cbe9096<2>	CGAACTGAGGCCAACATCCA	60.322	20	TGTGACCTGAAATGACGGCT	59.604	20	266	1	p2	(GA)15	30	13
4841ed00f526425a8e9fdf35b79666f1<2>	TGCCATTCTCTTTCCTCCCC	59.374	20	TCCCACGTGAACTCACAGTC	59.612	20	110	1	p2	(CT)17	34	13
4841ed00f526425a8e9fdf35b79666f1<3>	TGCCATTCTCTTTCCTCCCC	59.374	20	CCTCCCACGTGAACTCACAG	60.320	20	112	1	p2	(CT)17	34	13
5c51fe0b20f94c469520db80a2062977<3>	TCAACAATCTGGAGAATCGGT	57.019	21	CTTGGTGTTGGAGTCCAGGG	60.251	20	170	1	p2	(GA)16	32	13
5c51fe0b20f94c469520db80a2062977<4>	TGTATCAACAATCTGGAGAATCGG	58.640	24	TGGTGTTGGAGTCCAGGGAT	60.476	20	174	1	p2	(AG)18	36	13
5c51fe0b20f94c469520db80a2062977<7>	TGTATCAACAATCTGGAGAATCGG	58.640	24	CTTGGTGTTGGAGTCCAGGG	60.251	20	176	1	p2	(AG)17	34	13
5c51fe0b20f94c469520db80a2062977<9>	TGTATCAACAATCTGGAGAATCGG	58.640	24	TTGGTGTTGGAGTCCAGGGA	60.696	20	175	1	p2	(AG)17	34	13
5c51fe0b20f94c469520db80a2062977<10>	CTGTATCAACAATCTGGAGAATCGG	59.535	25	TGGTGTTGGAGTCCAGGGAT	60.476	20	175	1	p2	(AG)17	34	13
6e61c12e46364ddb82a2657858111a97<3>	CTGTATCAACAATCTGGAGAATCGG	59.535	25	CTTGGTGTTGGAGTCCAGGG	60.251	20	177	1	p2	(AG)18	36	13
6e61c12e46364ddb82a2657858111a97<4>	ACATCTGTATCAACAATCTGGAGA	57.449	24	CTTGGTGTTGGAGTCCAGGG	60.251	20	181	1	p2	(AG)18	36	13
6e61c12e46364ddb82a2657858111a97<5>	ACATCTGTATCAACAATCTGGAGA	57.449	24	TGGTGTTGGAGTCCAGGGAT	60.476	20	179	1	p2	(AG)18	36	13
4500ac6d57de4aa19d0d8b8ccee472a8<1>	CGAACTGAGGCCAACATCCA	60.322	20	AAAACAACCTGACGGGCTGT	60.395	20	132	1	p2	(GA)15	30	12
4500ac6d57de4aa19d0d8b8ccee472a8<2>	CGAACTGAGGCCAACATCCA	60.322	20	AACAACCTGACGGGCTGTAA	59.529	20	130	1	p2	(GA)15	30	12
4500ac6d57de4aa19d0d8b8ccee472a8<3>	CGAACTGAGGCCAACATCCA	60.322	20	AAACAACCTGACGGGCTGTA	59.529	20	131	1	p2	(GA)15	30	12
46cc897d06eb41a2a45463db7cbe9096<1>	CGAACTGAGGCCAACATCCA	60.322	20	ACCTGAAATGACGGCTGCTT	60.251	20	262	1	p2	(GA)15	30	12
46cc897d06eb41a2a45463db7cbe9096<9>	CGAACTGAGGCCAACATCCA	60.322	20	GTGACCTGAAATGACGGCTG	59.201	20	271	1	p2	(GA)18	36	12
46cc897d06eb41a2a45463db7cbe9096<11>	CGAACTGAGGCCAACATCCA	60.322	20	GACCTGAAATGACGGCTGCT	60.675	20	269	1	p2	(GA)18	36	12
a67a56e09e1741f5b05aa3338857f40e<4>	TGTATCAACAATCTGGAGAATCGG	58.640	24	TCAGATCTGTGGCTTCTGCG	60.108	20	146	1	p2	(AG)19	38	12
a67a56e09e1741f5b05aa3338857f40e<5>	TGTATCAACAATCTGGAGAATCGG	58.640	24	CAGATCTGTGGCTTCTGCGA	60.108	20	145	1	p2	(AG)19	38	12
a67a56e09e1741f5b05aa3338857f40e<6>	TGTATCAACAATCTGGAGAATCGG	58.640	24	AGATCTGTGGCTTCTGCGAC	60.108	20	144	1	p2	(AG)19	38	12
a67a56e09e1741f5b05aa3338857f40e<7>	CTGTATCAACAATCTGGAGAATCGG	59.535	25	AGATCTGTGGCTTCTGCGAC	60.108	20	145	1	p2	(AG)19	38	12
a67a56e09e1741f5b05aa3338857f40e<10>	CTGTATCAACAATCTGGAGAATCGG	59.535	25	CAGATCTGTGGCTTCTGCGA	60.108	20	146	1	p2	(AG)19	38	12
a67a56e09e1741f5b05aa3338857f40e<116>	TCAACAATCTGGAGAATCGGTT	57.714	22	AGATCTGTGGCTTCTGCGAC	60.108	20	136	1	p2	(GA)16	32	12
a67a56e09e1741f5b05aa3338857f40e<117>	TCAACAATCTGGAGAATCGGT	57.019	21	AGATCTGTGGCTTCTGCGAC	60.108	20	136	1	p2	(GA)16	32	12
a67a56e09e1741f5b05aa3338857f40e<118>	TCAACAATCTGGAGAATCGGT	57.019	21	TCAGATCTGTGGCTTCTGCG	60.108	20	138	1	p2	(GA)16	32	12
a67a56e09e1741f5b05aa3338857f40e<120>	TCAACAATCTGGAGAATCGGT	57.019	21	CAGATCTGTGGCTTCTGCGA	60.108	20	137	1	p2	(GA)16	32	12
a67a56e09e1741f5b05aa3338857f40e<336>	TCAACAATCTGGAGAATCGGTT	57.714	22	CAGATCTGTGGCTTCTGCGA	60.108	20	141	1	p2	(AG)15	30	12
c4ed3e2886ce4b679df9f866028cb19d<91>	ACATCTGTATCAACAATCTGGAGA	57.449	24	CAGATCTGTGGCTTCTGCGA	60.108	20	148	1	p2	(AG)18	36	12
c4ed3e2886ce4b679df9f866028cb19d<92>	ACATCTGTATCAACAATCTGGAGA	57.449	24	AGATCTGTGGCTTCTGCGAC	60.108	20	147	1	p2	(AG)18	36	12
c4ed3e2886ce4b679df9f866028cb19d<93>	ACATCTGTATCAACAATCTGGAGA	57.449	24	TCAGATCTGTGGCTTCTGCG	60.108	20	149	1	p2	(AG)18	36	12
09356eda16984f799cb633f433395d62<1>	ACCACGGGCAAACTATCGAA	59.678	20	TGGCTTCTTAGAAAGTGGGAGA	58.752	22	267	1	p2	(TC)20	40	12
09356eda16984f799cb633f433395d62<2>	ACCACGGGCAAACTATCGAA	59.678	20	TGGCTTCTTAGAAAGTGGGAG	57.297	21	267	1	p2	(TC)20	40	12
09356eda16984f799cb633f433395d62<3>	AACCACGGGCAAACTATCGA	59.678	20	TTGGCTTCTTAGAAAGTGGGAGA	59.349	23	269	1	p2	(TC)20	40	12
09356eda16984f799cb633f433395d62<4>	AACCACGGGCAAACTATCGA	59.678	20	TGGCTTCTTAGAAAGTGGGAGA	58.752	22	268	1	p2	(TC)20	40	12
09356eda16984f799cb633f433395d62<7>	ACCACGGGCAAACTATCGAA	59.678	20	TTGGCTTCTTAGAAAGTGGGAGA	59.349	23	264	1	p2	(TC)18	36	12
6b6b3c43f124444398d560753ea20de4<2>	GTCCCTGACGGCAAAGAAGA	59.965	20	GCTGAAAGTAGGGCATCGGA	59.822	20	216	1	p2	(TC)18	36	12
6b6b3c43f124444398d560753ea20de4<3>	GTCCCTGACGGCAAAGAAGA	59.965	20	AGCTGAAAGTAGGGCATCGG	59.821	20	217	1	p2	(TC)18	36	12
bfaca5652d91458dbc5f963e3c5f3f90<1>	GAACAAGGATGGGCTTCGGA	60.035	20	GCTGAAAGTAGGGCATCGGA	59.822	20	244	1	p2	(TC)19	38	12
bfaca5652d91458dbc5f963e3c5f3f90<4>	GAACAAGGATGGGCTTCGGA	60.035	20	AGCTGAAAGTAGGGCATCGG	59.821	20	239	1	p2	(TC)18	36	12
10954d5cca5f422fa9da626a99930cdc<1>	ACGGGTGCTTGAATAGGCTT	59.672	20	TCACAGTGGAATGCAGCACA	60.179	20	180	1	p2	(CT)22	44	12
10954d5cca5f422fa9da626a99930cdc<8>	CACGGGTGCTTGAATAGGCT	60.393	20	TCACAGTGGAATGCAGCACA	60.179	20	179	1	p2	(CT)21	42	12
6ab00dfcd0974a7c94ebc18eb8d94344<1>	CTCCTTGGAGACTACTGCCA	58.438	20	CCCCCTTTATGTGTTCTCTCCC	60.092	22	181	1	p2	(AG)18	36	12
6ab00dfcd0974a7c94ebc18eb8d94344<2>	TCTCCTTGGAGACTACTGCCA	59.923	21	CCCCTTTATGTGTTCTCTCCCC	60.092	22	181	1	p2	(AG)18	36	12
6ab00dfcd0974a7c94ebc18eb8d94344<3>	TCTCCTTGGAGACTACTGCCA	59.923	21	CCCCCTTTATGTGTTCTCTCCC	60.092	22	182	1	p2	(AG)18	36	12
469e1f0b9d214114afd6939e2d26dab6<1>	AGGCAAGTCGACAAGTTCCA	59.532	20	CCCAGGCCCATAGCAAGAAT	59.813	20	177	1	p2	(GA)17	34	11
53ee12a86583499ca28f4532b3d7a2fc<1>	TGCCATTCTCTTTCCTCCCC	59.374	20	CGTGTATGCCTCTCCACCAA	59.751	20	207	1	p2	(CT)17	34	11
440de4a535b047bdaf48098c84f9f6f8<6>	TGAGAGAGGATGAGACGTCA	57.211	20	GCTCCAATTCCTTCCCTCACT	59.717	21	129	1	p3	(AAG)12	36	11
658a00f8ff1d481da7d8f5172ec345b9<1>	GCCTCAGGCTATCGACATTT	57.753	20	TGCTCCATGAAAAGGGCAGT	59.887	20	239	1	p2	(TC)23	46	11
658a00f8ff1d481da7d8f5172ec345b9<4>	GCCTCAGGCTATCGACATTTT	58.434	21	TGCTCCATGAAAAGGGCAGT	59.887	20	237	1	p2	(TC)22	44	11
bfaca5652d91458dbc5f963e3c5f3f90<3>	CTCGTGAACAAGGATGGGCT	60.036	20	GCTGAAAGTAGGGCATCGGA	59.822	20	243	1	p2	(TC)18	36	11
69656bcfab514315a942c374d68c61c7<2>	GCGAGCACAGAACAGACCTA	59.756	20	CGATGAGCTGTTCTCTCCCG	60.249	20	272	1	p2	(GA)16	32	11
69656bcfab514315a942c374d68c61c7<5>	GCGAGCACAGAACAGACCTA	59.756	20	GCGATGAGCTGTTCTCTCCC	60.530	20	273	1	p2	(GA)16	32	11
f0f9db4ec2b04a41865d0137c36c9613<1>	GGTCAAAATGCCGCATCAGT	59.472	20	AAAACAACCTGACGGGCTGT	60.395	20	187	1	p2	(GA)19	38	11
f0f9db4ec2b04a41865d0137c36c9613<2>	GGTCAAAATGCCGCATCAGT	59.472	20	AAACAACCTGACGGGCTGTA	59.529	20	186	1	p2	(GA)19	38	11
f0f9db4ec2b04a41865d0137c36c9613<3>	CTCAAGGTCAAAATGCCGCA	59.402	20	AAAACAACCTGACGGGCTGT	60.395	20	192	1	p2	(GA)19	38	11
596bdca1b1714f19b27300c48434bfed<1>	AGTCTAGAACTGAGGAAGCCCA	60.225	22	TCTCCACCAAACAACAGCCA	59.743	20	276	1	p2	(TC)15	30	10
596bdca1b1714f19b27300c48434bfed<2>	GTCTAGAACTGAGGAAGCCCA	58.820	21	TCTCCACCAAACAACAGCCA	59.743	20	275	1	p2	(TC)15	30	10
596bdca1b1714f19b27300c48434bfed<3>	GAGTCTAGAACTGAGGAAGCCC	59.571	22	TCTCCACCAAACAACAGCCA	59.743	20	277	1	p2	(TC)15	30	10
a6b947cf6fbf4224b2cbc46a349f0db2<14>	GAGGGGTTTTGGCGATCTCT	59.747	20	GCCTCCATTCCCACCTCAAA	59.960	20	177	1	p2	(GA)18	36	10
399b41eb3d4c4da4b92b6ce584d94e69<1>	AGAGGTTACCGGCGCTAAAC	60.108	20	GCCTCCATTCCCACCTCAAA	59.960	20	250	1	p2	(GA)17	34	10
399b41eb3d4c4da4b92b6ce584d94e69<3>	ACGGGAGGTAGAGGTTACCG	60.395	20	GCCTCCATTCCCACCTCAAA	59.960	20	259	1	p2	(AG)16	32	10
73c177eabdff4f3c940e23e8e4961238<1>	CCCCTCCAGATCTAGCAGGA	59.810	20	TTCCTCCCCCGTTTTCATCG	60.036	20	175	1	p2	(CT)17	34	10
73c177eabdff4f3c940e23e8e4961238<2>	CCTCCCCTCCAGATCTAGCA	59.810	20	TTCCTCCCCCGTTTTCATCG	60.036	20	178	1	p2	(CT)17	34	10
cc4aefb3aedd4f9aa315ddb8b8ed4564<1>	GCCGGATTCTGTTTCTGCAC	59.831	20	ATGGATGCCCTAAACCCGAC	59.817	20	147	1	p2	(TC)17	34	10
cc4aefb3aedd4f9aa315ddb8b8ed4564<3>	GCCGGATTCTGTTTCTGCAC	59.831	20	CTCGCGATGGATGCCCTAAA	60.250	20	153	1	p2	(TC)17	34	10
658a00f8ff1d481da7d8f5172ec345b9<2>	GCCTCAGGCTATCGACATTTTC	59.454	22	TGCTCCATGAAAAGGGCAGT	59.887	20	239	1	p2	(TC)23	46	10
2600bc4879524406849b9c8fc6672f12<1>	AACACACACCACATTCTAGAAAAA	57.232	24	GCTTGACCATGGCAATCTGC	60.179	20	181	1	p2	(AG)15	30	10
b3baf0ef9f4746dcb6bb26aa838afcbd<1>	ACTGTTCAAGGAGAGGGAACA	58.591	21	TCAGACAAACCAAACCACCTCA	60.026	22	130	1	p2	(AG)15	30	10
b3baf0ef9f4746dcb6bb26aa838afcbd<2>	TGTTCAAGGAGAGGGAACAAGT	59.222	22	TCTCAGACAAACCAAACCACCT	59.759	22	130	1	p2	(AG)15	30	10
b3baf0ef9f4746dcb6bb26aa838afcbd<3>	ACTGTTCAAGGAGAGGGAACA	58.591	21	TCTCAGACAAACCAAACCACCT	59.759	22	132	1	p2	(AG)15	30	10
b3baf0ef9f4746dcb6bb26aa838afcbd<5>	ACTGTTCAAGGAGAGGGAACA	58.591	21	CAGACAAACCAAACCACCTCA	58.626	21	129	1	p2	(AG)15	30	10
b3baf0ef9f4746dcb6bb26aa838afcbd<6>	TGTTCAAGGAGAGGGAACAAGT	59.222	22	TCAGACAAACCAAACCACCTCA	60.026	22	128	1	p2	(AG)15	30	10
b3baf0ef9f4746dcb6bb26aa838afcbd<143>	ACTGTTCAAGGAGAGGGAACA	58.591	21	CTCAGACAAACCAAACCACCTC	59.381	22	131	1	p2	(AG)15	30	10
b3baf0ef9f4746dcb6bb26aa838afcbd<144>	ACTGTTCAAGGAGAGGGAACA	58.591	21	TCAGACAAACCAAACCACCTC	58.350	21	130	1	p2	(AG)15	30	10
4943b1d6da4747b08859e5e8315c778f<27>	CCCCACGAACTGCCTTCTTT	60.537	20	ATTCACGAGCCGTCACGATC	60.526	20	107	1	p2	(AG)15	30	9
4943b1d6da4747b08859e5e8315c778f<28>	CCCCACGAACTGCCTTCTTT	60.537	20	GATTCACGAGCCGTCACGAT	60.526	20	108	1	p2	(AG)15	30	9
a7e86f41ea85495b80586e6c43829791<1>	TTTGACTACGTAGGAGCCGC	59.828	20	CTCGCATCTTGGTGTGGAGT	60.037	20	153	2	p2	(AG)20	40	9
a7e86f41ea85495b80586e6c43829791<2>	TTTGACTACGTAGGAGCCGC	59.828	20	TCTCGCATCTTGGTGTGGAG	59.753	20	154	2	p2	(AG)20	40	9
a7e86f41ea85495b80586e6c43829791<3>	TTTGACTACGTAGGAGCCGC	59.828	20	TCGCATCTTGGTGTGGAGTT	59.604	20	152	2	p2	(AG)20	40	9
d4fdb7be990f46059daf9eb5c9fc7fb3<1>	AGGCAAGTCGACAAGTTCCA	59.532	20	TCAGCTGCACCTTTGGCTAA	59.890	20	153	1	p2	(GA)17	34	9
f3d58c41192145af8d7dcdc47ce2dc46<1>	AGGCAAGTCGACAAGTTCCA	59.532	20	ACATTCCCAGCCAAGCCATT	60.252	20	130	1	p2	(GA)17	34	9
f3d58c41192145af8d7dcdc47ce2dc46<2>	AGGCAAGTCGACAAGTTCCA	59.532	20	AACATTCCCAGCCAAGCCAT	60.252	20	131	1	p2	(GA)17	34	9
2bb1e450ac5d4af48f16f47c25cc45c1<2>	AGCCTCGCTAGCTATGAGATTG	59.769	22	TGCACAACATATACTTTTATTCCTTCA	57.763	27	201	1	p2	(AG)19	38	9
2bb1e450ac5d4af48f16f47c25cc45c1<3>	AGCCTCGCTAGCTATGAGAT	57.786	20	TGCACAACATATACTTTTATTCCTTCA	57.763	27	201	1	p2	(AG)19	38	9
2bb1e450ac5d4af48f16f47c25cc45c1<4>	AGCCTCGCTAGCTATGAGAT	57.786	20	GCACAACATATACTTTTATTCCTTCAC	57.497	27	200	1	p2	(AG)19	38	9
a6b947cf6fbf4224b2cbc46a349f0db2<1>	TGAGGGGTTTTGGCGATCTC	60.035	20	GCCTCCATTCCCACCTCAAA	59.960	20	174	1	p2	(GA)16	32	9
a6b947cf6fbf4224b2cbc46a349f0db2<2>	GGGTTTTGAGGGGTTTTGGC	59.892	20	GCCTCCATTCCCACCTCAAA	59.960	20	180	1	p2	(GA)16	32	9
a6b947cf6fbf4224b2cbc46a349f0db2<6>	GGTTTTGAGGGGTTTTGGCG	60.250	20	GCCTCCATTCCCACCTCAAA	59.960	20	181	1	p2	(GA)17	34	9
640c8f4b64414cf0b087d723c65eb85f<1>	CTTTGACGGTTGGGGATCGA	60.037	20	GCCTCCATTCCCACCTCAAA	59.960	20	137	1	p2	(GA)16	32	9
640c8f4b64414cf0b087d723c65eb85f<2>	TCTTTGACGGTTGGGGATCG	60.037	20	GCCTCCATTCCCACCTCAAA	59.960	20	138	1	p2	(GA)16	32	9
640c8f4b64414cf0b087d723c65eb85f<5>	TGACGGTTGGGGATCGATTG	60.108	20	GCCTCCATTCCCACCTCAAA	59.960	20	136	1	p2	(GA)17	34	9
ee0eff82e0f5441692aaabc0d2395aa3<1>	TTGGGCTTGAGGTGATCCTG	59.671	20	CCAACACGTCGCATATGCTG	59.973	20	216	1	p2	(AG)18	36	9
751fd1d4a3854c4dbe9518d52a073b8b<1>	GCCGGATTCTGTTTCTGCAC	59.831	20	AACCCGACTGCAAAACGAAC	59.621	20	135	1	p2	(TC)17	34	9
9abcb5478a7649419db49be7ea244884<1>	TTCAGGGCAAGGTTCTCTGC	60.251	20	ATCCACACACGGACAGAGAC	59.396	20	280	2	p2	(CT)17	34	9
ca7465780d3a4fd983a4fc75c58fb0b8<1>	AAAGGAGAAGGAAGGGTGCG	59.963	20	GCGATGAGCTGTTCTCTCCC	60.530	20	109	1	p2	(GA)16	32	9
ca7465780d3a4fd983a4fc75c58fb0b8<2>	GCGGAAAGGAGAAGGAAGGG	60.393	20	CGATGAGCTGTTCTCTCCCG	60.249	20	112	1	p2	(GA)16	32	9
ca7465780d3a4fd983a4fc75c58fb0b8<4>	AAAGGAGAAGGAAGGGTGCG	59.963	20	CGATGAGCTGTTCTCTCCCG	60.249	20	108	1	p2	(GA)16	32	9
b1bcadee29ee4e0999fc1214e1c98f1b<1>	GGGCATACATCAAAACGTGCA	59.799	21	TCCTCCCATGTCCCTATGCA	60.030	20	255	1	p2	(TC)20	40	8
b1bcadee29ee4e0999fc1214e1c98f1b<2>	TGGGCATACATCAAAACGTGC	59.799	21	TCCTCCCATGTCCCTATGCA	60.030	20	256	1	p2	(TC)20	40	8
4f9ead8f605e45dabd3e807ce671dc3d<1>	GGGCATACATCAAAACGTGCA	59.799	21	GCTTCCCTTCCTCACAGCTT	59.963	20	226	1	p2	(TC)20	40	8
4f9ead8f605e45dabd3e807ce671dc3d<2>	TGGGCATACATCAAAACGTGC	59.799	21	GCTTCCCTTCCTCACAGCTT	59.963	20	227	1	p2	(TC)20	40	8
4f9ead8f605e45dabd3e807ce671dc3d<3>	GGGCATACATCAAAACGTGCA	59.799	21	TTCCTCACAGCTTGCAGTGT	59.819	20	219	1	p2	(TC)20	40	8
a3c50904a93740b28997485260f52de3<1>	GGTTCACTTGGAGCGGAGAA	59.965	20	GCCTCTTCCACTTCCACTCC	60.036	20	220	1	p3	(GAG)11	33	8
a3c50904a93740b28997485260f52de3<2>	CTTGGAGCGGAGAAAGCAGA	60.037	20	GCCTCTTCCACTTCCACTCC	60.036	20	214	1	p3	(GAG)11	33	8
9c5e4f4eeda94d629d9550ff3ef9f214<1>	GGTTCACTTGGAGCGGAGAA	59.965	20	CTCCTCTTCCTCCCCTTCCA	59.957	20	247	1	p3	(GAG)11	33	8
9c5e4f4eeda94d629d9550ff3ef9f214<2>	CTTGGAGCGGAGAAAGCAGA	60.037	20	CTCCTCTTCCTCCCCTTCCA	59.957	20	241	1	p3	(GAG)11	33	8
5409c5891bd047bdbff93c9a8778c475<1>	ACGTCACTCCGTCGCTTTAA	59.688	20	GGGCGGGAGGGGAATTAATT	59.812	20	229	1	p2	(CT)21	42	8
5409c5891bd047bdbff93c9a8778c475<2>	TCTTCAACGTCACTCCGTCG	60.041	20	GGGCGGGAGGGGAATTAATT	59.812	20	233	1	p2	(CT)20	40	8
a6b4a1b5a34c47d48be33104ac940424<1>	GCCATGCCCAACTTGACATG	60.109	20	CCAACACGTCGCATATGCTG	59.973	20	191	1	p2	(AG)18	36	8
a6b4a1b5a34c47d48be33104ac940424<2>	AGCCATGCCCAACTTGACAT	60.252	20	CCAACACGTCGCATATGCTG	59.973	20	190	1	p2	(AG)17	34	8
ee0eff82e0f5441692aaabc0d2395aa3<5>	GAGGTGATCCTGCCTAAGCC	59.892	20	CCAACACGTCGCATATGCTG	59.973	20	208	1	p2	(AG)18	36	8
9f1407d7d7e64dce83dc06cbaa0f4583<4>	TGATCCTGCCTAAGCCATGC	60.179	20	CCAACACGTCGCATATGCTG	59.973	20	202	1	p2	(AG)17	34	8
f155d28c51ea457abbcd38327ebd6883<63>	ACTGCTCTCTCTCACCACGA	60.251	20	CGAAATAATGCCCCGCAGTG	59.971	20	261	1	p2	(CT)15	30	8
f155d28c51ea457abbcd38327ebd6883<64>	ACTGCTCTCTCTCACCACGA	60.251	20	TCGAAATAATGCCCCGCAGT	60.107	20	262	1	p2	(CT)15	30	8
98994096a9954a92965c182439110b78<1>	TCTTCGTCTCTCCTCTGCCA	59.962	20	TGTTTTTCTTTGTTCTGCACAGAG	58.598	24	129	1	p2	(CT)16	32	8
98994096a9954a92965c182439110b78<2>	TCTTCGTCTCTCCTCTGCCA	59.962	20	GTTTTTCTTTGTTCTGCACAGAG	57.061	23	128	1	p2	(CT)16	32	8
98994096a9954a92965c182439110b78<3>	TCTTCGTCTCTCCTCTGCCA	59.962	20	TTGTTTTTCTTTGTTCTGCACAGA	58.222	24	128	1	p2	(CT)15	30	8
98994096a9954a92965c182439110b78<5>	TCTTCGTCTCTCCTCTGCCA	59.962	20	TTGTTTTTCTTTGTTCTGCACAGAG	59.137	25	128	1	p2	(CT)15	30	8
98994096a9954a92965c182439110b78<6>	TCTTCGTCTCTCCTCTGCCA	59.962	20	TGTTTTTCTTTGTTCTGCACAGA	57.616	23	127	1	p2	(CT)15	30	8
e7e0be6a5dbb48d38928b4e7bdcfc2a5<1>	TGGAGAAGAAGAGTTGAGCGA	58.761	21	TATGCGGCAATACACTCGGT	59.538	20	177	1	p2	(GA)17	34	8
f8102e54d4064157a292b4e196bb6822<16>	CTCTTCATCAACAGGTGCGG	58.918	20	ATTGCTGCTGCTCGAATCCA	60.393	20	156	1	p2	(CT)21	42	7
f8102e54d4064157a292b4e196bb6822<17>	TCTTCATCAACAGGTGCGGA	59.315	20	ATTGCTGCTGCTCGAATCCA	60.393	20	155	1	p2	(CT)21	42	7
ece5b7b038654e84be99eb3a9931c1f1<1>	TCCTCGCTTATCTCAATGCCT	58.958	21	ACGAGCAGCACTCAACACAA	60.462	20	277	1	p6	(AGAGCC)5	30	7
2719821df940494995835511eda925c2<4>	TCTTCAACGTCACTCCGTCG	60.041	20	AACACCATGTCGGCAATGGA	60.251	20	204	1	p2	(CT)20	40	7
e5586ddec19e44db898f0c89d8a1d7c7<1>	ATGTTCCTTCCCCCACGAAC	59.962	20	TGATCACGATTCACGAGCCG	60.525	20	123	1	p2	(AG)18	36	7
e5586ddec19e44db898f0c89d8a1d7c7<2>	ATGTTCCTTCCCCCACGAAC	59.962	20	ATCACGATTCACGAGCCGTC	60.526	20	123	1	p2	(AG)19	38	7
e5586ddec19e44db898f0c89d8a1d7c7<4>	ATGTTCCTTCCCCCACGAAC	59.962	20	GATCACGATTCACGAGCCGT	60.526	20	124	1	p2	(AG)19	38	7
99cf929205f34c6c9bd0cd308b0a266a<42>	GATTTGTCATCGCGTCGACG	60.045	20	GGCGTTAGGGAACACTGACA	59.966	20	141	1	p2	(GA)19	38	7
99cf929205f34c6c9bd0cd308b0a266a<43>	CGATTTGTCATCGCGTCGAC	60.045	20	GGCGTTAGGGAACACTGACA	59.966	20	142	1	p2	(GA)19	38	7
440de4a535b047bdaf48098c84f9f6f8<1>	ATGAGAGAGGATGAGACGTCA	57.711	21	TGCTCCAATTCCTTCCCTCAC	59.995	21	131	1	p3	(AAG)12	36	7
440de4a535b047bdaf48098c84f9f6f8<2>	TGAGAGAGGATGAGACGTCAA	57.927	21	TGCTCCAATTCCTTCCCTCAC	59.995	21	130	1	p3	(AAG)12	36	7
440de4a535b047bdaf48098c84f9f6f8<3>	TGAGAGAGGATGAGACGTCA	57.211	20	TGCTCCAATTCCTTCCCTCA	58.629	20	130	1	p3	(AAG)12	36	7
440de4a535b047bdaf48098c84f9f6f8<4>	TGAGAGAGGATGAGACGTCA	57.211	20	TGCTCCAATTCCTTCCCTCAC	59.995	21	130	1	p3	(AAG)12	36	7
cfa8a48c454745c0ab0720120e70ca28<1>	CAATCAAGGCAGCATTCACCT	59.177	21	TGTTGAGGAATTGGCTAGCTTTG	59.493	23	271	1	p2	(AG)24	48	7
cfa8a48c454745c0ab0720120e70ca28<2>	CAATCAAGGCAGCATTCACCT	59.177	21	TGTTGAGGAATTGGCTAGCTT	57.560	21	271	1	p2	(AG)24	48	7
cfa8a48c454745c0ab0720120e70ca28<3>	TCAATCAAGGCAGCATTCACC	59.179	21	TGTTGAGGAATTGGCTAGCTTTG	59.493	23	272	1	p2	(AG)24	48	7
cfa8a48c454745c0ab0720120e70ca28<4>	TCAATCAAGGCAGCATTCACC	59.179	21	TGTTGAGGAATTGGCTAGCTT	57.560	21	272	1	p2	(AG)24	48	7
cfa8a48c454745c0ab0720120e70ca28<5>	CCTCAATCAAGGCAGCATTCA	58.903	21	TGTTGAGGAATTGGCTAGCTT	57.560	21	274	1	p2	(AG)24	48	7
e7e0be6a5dbb48d38928b4e7bdcfc2a5<2>	AAGAAGAGTTGAGCGAGCGA	59.401	20	TATGCGGCAATACACTCGGT	59.538	20	172	1	p2	(GA)15	30	7
e7e0be6a5dbb48d38928b4e7bdcfc2a5<3>	GAAGAAGAGTTGAGCGAGCG	59.012	20	TATGCGGCAATACACTCGGT	59.538	20	173	1	p2	(GA)15	30	7
e7e0be6a5dbb48d38928b4e7bdcfc2a5<4>	AAGAAGAGTTGAGCGAGCGA	59.401	20	ATGCGGCAATACACTCGGTC	60.810	20	171	1	p2	(GA)15	30	7
e7e0be6a5dbb48d38928b4e7bdcfc2a5<5>	AAGAAGAGTTGAGCGAGCGA	59.401	20	TTATGCGGCAATACACTCGGT	60.135	21	173	1	p2	(GA)15	30	7
5cba37d18b944454ada75fa9a5c6fbf0<1>	AGGCAAGTCGACAAGTTCCA	59.532	20	GATGAGTGCGTGTACCACCA	60.038	20	196	1	p2	(GA)16	32	7
5cba37d18b944454ada75fa9a5c6fbf0<3>	AGGCAAGTCGACAAGTTCCA	59.532	20	TGATGAGTGCGTGTACCACC	60.038	20	196	1	p2	(GA)16	32	7
5648df7d23bc47cb8b9037fe4c015a9d<1>	GAATGGGTCGTCAGTAGGCC	60.179	20	TGCTTGGAATGGATCAGGAGA	58.801	21	221	1	p5	(CTCTT)6	30	6
f8102e54d4064157a292b4e196bb6822<8>	TCTTCATCAACAGGTGCGGAT	59.721	21	TGTTGTTGTTGCTGCTGCTG	60.179	20	161	1	p2	(CT)17	34	6
f8102e54d4064157a292b4e196bb6822<9>	TCTTCATCAACAGGTGCGGA	59.315	20	TGTTGTTGTTGCTGCTGCTG	60.179	20	161	1	p2	(CT)17	34	6
f8102e54d4064157a292b4e196bb6822<10>	CTCTTCATCAACAGGTGCGG	58.918	20	TGTTGTTGTTGCTGCTGCTG	60.179	20	162	1	p2	(CT)17	34	6
413549e60a1f41e287aa36d0f488cc96<1>	GGTTCACTTGGAGCGGAGAA	59.965	20	CCGTCTTCTACTCTTCCGCC	59.899	20	202	1	p3	(GAG)11	33	6
a6c39db934ec411ba82c630ef13e3878<1>	CCCCACAAGCCTCATCTCTG	60.107	20	ATTCGAAGAGCTAGCGCAAG	58.435	20	168	1	p6	(AGAGCC)5	30	6
a6c39db934ec411ba82c630ef13e3878<2>	CCCCACAAGCCTCATCTCTG	60.107	20	TCTATTCGAAGAGCTAGCGCA	59.053	21	171	1	p6	(AGAGCC)5	30	6
a6c39db934ec411ba82c630ef13e3878<3>	CCCCACAAGCCTCATCTCTG	60.107	20	TCTATTCGAAGAGCTAGCGCAA	59.642	22	171	1	p6	(AGAGCC)5	30	6
a6c39db934ec411ba82c630ef13e3878<4>	CCCACAAGCCTCATCTCTGT	59.383	20	ATTCGAAGAGCTAGCGCAAG	58.435	20	167	1	p6	(AGAGCC)5	30	6
a6c39db934ec411ba82c630ef13e3878<11>	CCCCACAAGCCTCATCTCTG	60.107	20	CTATTCGAAGAGCTAGCGCA	57.592	20	170	1	p6	(AGAGCC)5	30	6
594fdef80ab4428084e7bc3b93cd7b5e<42>	ACACCTTGCAGCTAATCCCC	60.034	20	GGCGTTAGGGAACACTGACA	59.966	20	168	1	p2	(GA)19	38	6
9e8d67266d184ce4a20d049f2457b38e<1>	TCTCTCTGAGCTGCTCACCT	59.961	20	TGTTGCTTACTGGTCTGGGC	60.251	20	246	1	p6	(GTCTTC)6	36	6
9e8d67266d184ce4a20d049f2457b38e<2>	TCTCTCTGAGCTGCTCACCT	59.961	20	GTTGCTTACTGGTCTGGGCA	60.251	20	245	1	p6	(GTCTTC)6	36	6
d9c08106fdbd4100b38a01f22fab59bf<1>	CCGACGGATGGTGACTGATG	60.528	20	GGGTCATCTCCCCTCTCTCT	59.439	20	190	1	p2	(AG)16	32	6
d9c08106fdbd4100b38a01f22fab59bf<2>	CGACGGATGGTGACTGATGG	60.528	20	GGGTCATCTCCCCTCTCTCT	59.439	20	189	1	p2	(AG)16	32	6
d9c08106fdbd4100b38a01f22fab59bf<3>	ACGGATGGTGACTGATGGTG	59.750	20	GGGTCATCTCCCCTCTCTCT	59.439	20	187	1	p2	(AG)16	32	6
f155d28c51ea457abbcd38327ebd6883<103>	AACCGCTCTCTCTCTCACCA	60.251	20	CGAAATAATGCCCCGCAGTG	59.971	20	267	1	p2	(CT)17	34	6
f155d28c51ea457abbcd38327ebd6883<104>	AACCGCTCTCTCTCTCACCA	60.251	20	TCGAAATAATGCCCCGCAGT	60.107	20	268	1	p2	(CT)17	34	6
202d8e34387241d3a7df09fd23622ff5<29>	AACCGCTCTCTCTCTCACCA	60.251	20	TTCCTTTCCGTGCGGTTCTT	60.179	20	243	1	p2	(CT)17	34	6
fb07775d4f79491195a04186e2f36e8d<1>	ACTGTTCAAGGAGAGGGAATAAGT	59.153	24	AGTTGCACAGCCTTTGGACT	60.107	20	171	1	p2	(AG)18	36	6
fb07775d4f79491195a04186e2f36e8d<2>	CTGTTCAAGGAGAGGGAATAAGT	57.572	23	AGTTGCACAGCCTTTGGACT	60.107	20	170	1	p2	(AG)18	36	6
fb07775d4f79491195a04186e2f36e8d<3>	ACTGTTCAAGGAGAGGGAATAAG	57.572	23	AGTTGCACAGCCTTTGGACT	60.107	20	171	1	p2	(AG)18	36	6
fb07775d4f79491195a04186e2f36e8d<5>	ACTGTTCAAGGAGAGGGAATAAGT	59.153	24	GCACAGCCTTTGGACTTTCA	58.968	20	167	1	p2	(AG)18	36	6
fb07775d4f79491195a04186e2f36e8d<6>	ACTGTTCAAGGAGAGGGAATAAGT	59.153	24	GTTGCACAGCCTTTGGACTT	59.253	20	170	1	p2	(AG)18	36	6
c03f7bd413ae4a26b37fc9665d702f66<1>	CCCTCTGATCTGTGCATGCA	60.107	20	AACACCATGTCGGCAATGGA	60.251	20	257	1	p2	(CT)16	32	6
c03f7bd413ae4a26b37fc9665d702f66<2>	TCCCTCTGATCTGTGCATGC	59.820	20	AACACCATGTCGGCAATGGA	60.251	20	260	1	p2	(CT)17	34	6
cbf7a7f36ca3431f914849829d54303d<1>	ACGGGTGCTTGAATAGGCTT	59.672	20	AGCAGTCAATCACCAGCCAA	59.889	20	275	1	p2	(CT)22	44	6
cbf7a7f36ca3431f914849829d54303d<4>	CACGGGTGCTTGAATAGGCT	60.393	20	AGCAGTCAATCACCAGCCAA	59.889	20	272	1	p2	(CT)20	40	6
233ce8da9fe641e69a88a88ff5bcb492<1>	CCTTTTTGACTGGTTGCGGT	59.256	20	GGCGAAAGAGTGACACCGTA	60.039	20	198	1	p6	(GATCGA)5	30	6
233ce8da9fe641e69a88a88ff5bcb492<5>	ACCTTTTTGACTGGTTGCGG	59.256	20	GGCGAAAGAGTGACACCGTA	60.039	20	199	1	p6	(GATCGA)5	30	6
d93df3359599416bb094914ecc81f375<1>	CCTTTTTGACTGGTTGCGGT	59.256	20	CAATTGCAAGAGGAAGCCGG	59.828	20	216	1	p6	(GATCGA)5	30	6
d93df3359599416bb094914ecc81f375<2>	ACCTTTTTGACTGGTTGCGG	59.256	20	CAATTGCAAGAGGAAGCCGG	59.828	20	217	1	p6	(GATCGA)5	30	6
37545e3478b04079a327f81555ee2c31<1>	TCCTCACTGATCTGCATCGC	59.896	20	TGCTTGGAATGGATCAGGAGA	58.801	21	253	1	p5	(CTCTT)6	30	5
37545e3478b04079a327f81555ee2c31<2>	CACTGATCTGCATCGCCAGA	60.179	20	TGCTTGGAATGGATCAGGAGA	58.801	21	249	1	p5	(CTCTT)6	30	5
37545e3478b04079a327f81555ee2c31<3>	TCACTGATCTGCATCGCCAG	60.179	20	TGCTTGGAATGGATCAGGAGA	58.801	21	250	1	p5	(CTCTT)6	30	5
7528f2a2f2814927a0cdfa0eb9736a2e<1>	AGTAGGCCTGCTTATTCGGC	59.893	20	TGCTTGGAATGGATCAGGAGA	58.801	21	209	1	p5	(CTCTT)6	30	5
4943b1d6da4747b08859e5e8315c778f<13>	CTCCCACGAACTGCCTTCTT	59.965	20	TTCACGAGCCGTCACAATCT	59.683	20	105	2	p2	(AG)15	30	5
cde8d1f13bef4f23a93d827ec19a73bf<34>	CTCCCACGAACTGCCTTCTT	59.965	20	ATCACGATTCACGAGCCGTC	60.526	20	112	2	p2	(AG)15	30	5
cde8d1f13bef4f23a93d827ec19a73bf<35>	CTCCCACGAACTGCCTTCTT	59.965	20	GATCACGATTCACGAGCCGT	60.526	20	113	2	p2	(AG)15	30	5
cde8d1f13bef4f23a93d827ec19a73bf<36>	CTCCCACGAACTGCCTTCTT	59.965	20	TGATCACGATTCACGAGCCG	60.525	20	114	2	p2	(AG)15	30	5
1b2934ff90b14945adaa0f928cfc9c25<1>	TGTTCCTTCCTCCCACGAAC	59.605	20	TTCACGAGCCGTCACAATCT	59.683	20	114	2	p2	(AG)15	30	5
3f8305af2a1d4fe1b686217e65e49a91<1>	AGAACCAGTTGAAGGGCATGT	59.854	21	AGAGCTCTTGTGTCAGTTGGA	58.958	21	227	1	p2	(AG)19	38	5
3f8305af2a1d4fe1b686217e65e49a91<2>	GGAAGAACCAGTTGAAGGGCA	60.479	21	AGAGCTCTTGTGTCAGTTGGA	58.958	21	230	1	p2	(AG)19	38	5
3f8305af2a1d4fe1b686217e65e49a91<4>	GGAAGAACCAGTTGAAGGGC	58.752	20	AGAGCTCTTGTGTCAGTTGGA	58.958	21	228	1	p2	(AG)18	36	5
3f8305af2a1d4fe1b686217e65e49a91<5>	TGGAAGAACCAGTTGAAGGGC	60.479	21	AGAGCTCTTGTGTCAGTTGGA	58.958	21	231	1	p2	(AG)19	38	5
3f8305af2a1d4fe1b686217e65e49a91<6>	ACCAGTTGAAGGGCATGTACA	59.576	21	AGAGCTCTTGTGTCAGTTGGA	58.958	21	224	1	p2	(AG)19	38	5
b38e40cebc224135b7a6c4ce8f24ffd0<1>	TTAAACCTCGGCTCTTCCCAG	59.722	21	AACAGCAAGCCTCGATAGCA	59.750	20	130	1	p2	(GA)15	30	5
b38e40cebc224135b7a6c4ce8f24ffd0<2>	TAAACCTCGGCTCTTCCCAG	59.097	20	AACAGCAAGCCTCGATAGCA	59.750	20	129	1	p2	(GA)15	30	5
b38e40cebc224135b7a6c4ce8f24ffd0<3>	CTTAAACCTCGGCTCTTCCCA	59.722	21	AACAGCAAGCCTCGATAGCA	59.750	20	131	1	p2	(GA)15	30	5
b38e40cebc224135b7a6c4ce8f24ffd0<4>	TAAACCTCGGCTCTTCCCAG	59.097	20	ACAGCAAGCCTCGATAGCAT	59.533	20	128	1	p2	(GA)15	30	5
b38e40cebc224135b7a6c4ce8f24ffd0<8>	ACTTAAACCTCGGCTCTTCCC	59.722	21	AACAGCAAGCCTCGATAGCA	59.750	20	132	1	p2	(GA)15	30	5
f5238f2bfd1c49eba529d3056e185c59<2>	TCTTCATCAACAGGTGCGGA	59.315	20	TTTGTTGTTGCTGCTGCTCG	60.249	20	145	1	p2	(CT)15	30	5
9660ce05428042aa8c5e2fe77dfba55a<3>	TGATCGTCATCAAGTGGTGGA	59.101	21	AGAGCTCTTGTGTCAGTTGGA	58.958	21	248	1	p2	(AG)19	38	5
9660ce05428042aa8c5e2fe77dfba55a<4>	TCGTCATCAAGTGGTGGAAGA	59.032	21	AGAGCTCTTGTGTCAGTTGGA	58.958	21	245	1	p2	(AG)19	38	5
d2aa59abf11c4b058334ca0311fc50f4<1>	CTCTGTTCTCTCGCTGCTCC	60.179	20	GTTGCTTACTGGTCTGGGCA	60.251	20	215	1	p6	(GTCTTC)6	36	5
45ce697fde7340fb8ef301a446cbe0fa<1>	TGTTCAGCACCACGTAAAGGT	60.134	21	ATCGATGGAGCAGGTGCAAT	59.818	20	181	1	p3	(TTC)12	36	5
45ce697fde7340fb8ef301a446cbe0fa<3>	GTGTTCAGCACCACGTAAAGG	59.737	21	ATCGATGGAGCAGGTGCAAT	59.818	20	179	1	p3	(TTC)11	33	5
cecae18908604d87a10b6f87ece0db63<1>	TGTTCAGCACCACGTAAAGGT	60.134	21	CTGGGAACTACCACACAGCC	60.322	20	261	1	p3	(TTC)12	36	5
cecae18908604d87a10b6f87ece0db63<2>	GTGTTCAGCACCACGTAAAGG	59.737	21	GGGAACTACCACACAGCCAA	59.890	20	257	1	p3	(TTC)11	33	5
cecae18908604d87a10b6f87ece0db63<3>	TGTTCAGCACCACGTAAAGGT	60.134	21	GGGAACTACCACACAGCCAA	59.890	20	256	1	p3	(TTC)11	33	5
8482a9377af143538eb2dc1e0b7604e0<1>	ACTGGTCAGAAAGTGCTCGG	59.966	20	ACTTGTTTTTCTGGCTCTCGC	59.396	21	187	1	p2	(GA)16	32	5
8482a9377af143538eb2dc1e0b7604e0<2>	ACTGGTCAGAAAGTGCTCGG	59.966	20	TGTTTTTCTGGCTCTCGCTCT	59.929	21	184	1	p2	(GA)16	32	5
8482a9377af143538eb2dc1e0b7604e0<3>	CTGGTCAGAAAGTGCTCGGA	59.682	20	TGTTTTTCTGGCTCTCGCTCT	59.929	21	183	1	p2	(GA)16	32	5
8482a9377af143538eb2dc1e0b7604e0<4>	ACTGGTCAGAAAGTGCTCGG	59.966	20	GTTTTTCTGGCTCTCGCTCTC	59.270	21	183	1	p2	(GA)16	32	5
8482a9377af143538eb2dc1e0b7604e0<5>	ACTGGTCAGAAAGTGCTCGG	59.966	20	TGTTTTTCTGGCTCTCGCTC	58.487	20	182	1	p2	(GA)15	30	5
fb25e9cea17e4db680b4da994ffdaf6d<1>	ATTGGAGGCTAACGGCGAAA	60.036	20	TTTCTGCTCCGTATACCCGC	59.896	20	121	1	p2	(GA)17	34	5
fb25e9cea17e4db680b4da994ffdaf6d<2>	ATTGGAGGCTAACGGCGAAA	60.036	20	GTGGCCTTTCTGCTCCGTAT	60.108	20	127	1	p2	(GA)17	34	5
9d594d7f393f4e889677cc0a32aac9c6<1>	CGGAATGGGTTCTTGGTGGA	59.962	20	TTTCTGCTCCGTATACCCGC	59.896	20	204	1	p2	(GA)17	34	5
1d31ec06cf04493fbf764356b25d4d67<1>	GTTCTTGGTGGAGGGAGACG	60.037	20	TTTCTGCTCCGTATACCCGC	59.896	20	196	1	p2	(GA)17	34	5
5666d762d8994cb6bea05a85948ec586<1>	AGAGCAAGAACGCCGAGAAG	60.389	20	TGTGGTCCAAAGAGAACTGGT	59.156	21	164	1	p3	(TCC)10	30	5
5666d762d8994cb6bea05a85948ec586<2>	AGAACGCCGAGAAGCAAAGA	59.966	20	TGTGGTCCAAAGAGAACTGGTT	59.759	22	158	1	p3	(TCC)10	30	5
5666d762d8994cb6bea05a85948ec586<3>	AGAACGCCGAGAAGCAAAGA	59.966	20	TGTGGTCCAAAGAGAACTGGT	59.156	21	158	1	p3	(TCC)10	30	5
5666d762d8994cb6bea05a85948ec586<6>	CAAGAACGCCGAGAAGCAAA	59.414	20	TGTGGTCCAAAGAGAACTGGT	59.156	21	160	1	p3	(TCC)10	30	5
6005562ec8e44b42a05af0af39a0fccf<1>	ACACGGTCCATGTTGCAGAG	60.604	20	TGTGGTCCAAAGAGAACTGGT	59.156	21	180	1	p3	(TCC)10	30	5
8d76dc26d69047e7865920d5a416330f<1>	GCCAGTTGTGGGGGATCTTC	60.681	20	TCAACAATGCAATTATAGAACACACC	58.688	26	103	1	p3	(TCT)11	33	5
8d76dc26d69047e7865920d5a416330f<4>	TACAGCCAGTTGTGGGGGAT	60.845	20	TCAACAATGCAATTATAGAACACACC	58.688	26	107	1	p3	(TCT)11	33	5
b43064775d104901a171ba846290c38f<1>	TCCTGCAAACCATGAGAGCT	59.305	20	TCAACAATGCAATTATAGAACACACC	58.688	26	175	1	p3	(TCT)11	33	5
b43064775d104901a171ba846290c38f<2>	TCCTGCAAACCATGAGAGCT	59.305	20	CAACAATGCAATTATAGAACACACC	57.490	25	171	1	p3	(TCT)10	30	5
af80ad496004467b8cec4a5c9bb90d83<1>	CGCGGGCGTATGATGAAATG	60.111	20	GGCGTTAGGGAACACTGACA	59.966	20	104	1	p2	(GA)19	38	5
4d73ae37699a455c8fef6c30e687299a<1>	CCCTGCGATGATGCTTGTTG	59.900	20	TTCACCGCGCAGAGATGTAA	59.755	20	280	1	p5	(TCATT)6	30	5
8522d6a426344c7f8e181f649c6572f3<1>	GCACCAGCATCTCGCAATG	59.936	19	GGAATGCAGCTCCTGGTGAA	60.323	20	208	1	p2	(GA)25	50	5
8522d6a426344c7f8e181f649c6572f3<4>	GCACCAGCATCTCGCAATG	59.936	19	TGATGGTGGGAATGCAGCTC	60.395	20	214	1	p2	(GA)24	48	5
2437e9ec2907400b85f4ee68c9b45f1e<1>	GCACCAGCATCTCGCAATGA	61.371	20	ACCTGATGGTGGGAATGCAG	60.034	20	219	1	p2	(GA)25	50	5
2437e9ec2907400b85f4ee68c9b45f1e<2>	CACCAGCATCTCGCAATGAT	58.694	20	ACCTGATGGTGGGAATGCAG	60.034	20	216	1	p2	(GA)24	48	5
2437e9ec2907400b85f4ee68c9b45f1e<4>	GCACCAGCATCTCGCAATG	59.936	19	ACCTGATGGTGGGAATGCAG	60.034	20	219	1	p2	(GA)25	50	5
a23da2a0221d46779fe430206e482bb1<2>	CACGGGTGCTTGAATAGGCT	60.393	20	AGGACGCTGCGTGTTACTAC	60.109	20	249	1	p2	(CT)20	40	5
a23da2a0221d46779fe430206e482bb1<3>	ACGGGTGCTTGAATAGGCTT	59.672	20	AGGACGCTGCGTGTTACTAC	60.109	20	248	1	p2	(CT)20	40	5
48d6a6cca16f43b38629797a318e5578<1>	ACTTCCTCACCTCACTCCCC	60.546	20	TTTCGGATCGAGTGAGCGAG	59.901	20	101	1	p2	(TC)20	40	5
48d6a6cca16f43b38629797a318e5578<4>	CACTTCCTCACCTCACTCCC	59.389	20	TTTCGGATCGAGTGAGCGAG	59.901	20	100	1	p2	(TC)19	38	5
48d6a6cca16f43b38629797a318e5578<5>	ACTTCCTCACCTCACTCCCC	60.546	20	GTTTCGGATCGAGTGAGCGA	60.179	20	100	1	p2	(TC)19	38	5
ad52361ecd8f4139a5fc555c69fd77b0<1>	CACTTCCTCACCTCACTCCC	59.389	20	GCAGTGGCATCTACAGGTGT	60.036	20	160	1	p2	(TC)20	40	5
ad52361ecd8f4139a5fc555c69fd77b0<3>	ACTTCCTCACCTCACTCCCC	60.546	20	GCAGTGGCATCTACAGGTGT	60.036	20	161	1	p2	(TC)21	42	5
d4d47b3561de41409be63143e1be3be8<1>	TCTTCGAGGTACTGAATCTGCT	58.643	22	CGCGTCTCTCATTTGCATGG	59.973	20	160	1	p2	(CT)15	30	4
d4d47b3561de41409be63143e1be3be8<2>	TCGAGGTACTGAATCTGCTACA	58.383	22	CGCGTCTCTCATTTGCATGG	59.973	20	157	1	p2	(CT)15	30	4
8bf7ec16cf2b482d94e354d0d4b848be<1>	TCAGTTGTCACAGGCCGTTT	60.107	20	CAGAATGAGTCGGCCCAGTT	60.036	20	128	1	p2	(CT)16	32	4
8bf7ec16cf2b482d94e354d0d4b848be<2>	TCAGTTGTCACAGGCCGTTT	60.107	20	AACAGAATGAGTCGGCCCAG	60.036	20	130	1	p2	(CT)16	32	4
8bf7ec16cf2b482d94e354d0d4b848be<3>	CAGTTGTCACAGGCCGTTTC	59.692	20	AGAATGAGTCGGCCCAGTTG	60.036	20	126	1	p2	(CT)16	32	4
8bf7ec16cf2b482d94e354d0d4b848be<4>	TCAGTTGTCACAGGCCGTTT	60.107	20	AGAATGAGTCGGCCCAGTTG	60.036	20	127	1	p2	(CT)16	32	4
8bf7ec16cf2b482d94e354d0d4b848be<35>	CAGTTGTCACAGGCCGTTTC	59.692	20	CAGAATGAGTCGGCCCAGTT	60.036	20	125	1	p2	(CT)15	30	4
f8c317ec43b04ca786f0e8561943807c<1>	CTCTCTCTCTCGTTCGCTCG	59.700	20	AACAGAATGAGTCGGCCCAG	60.036	20	100	1	p2	(CT)16	32	4
f8c317ec43b04ca786f0e8561943807c<9>	CTCTCTCTCTCGTTCGCTCG	59.700	20	CAGAATGAGTCGGCCCAGTT	60.036	20	100	1	p2	(CT)17	34	4
2bb1e450ac5d4af48f16f47c25cc45c1<6>	AGCCTCGCTAGCTATGAGATT	58.476	21	CGTCCATTGCACAACATATACTT	57.516	23	201	1	p2	(AG)17	34	4
2bb1e450ac5d4af48f16f47c25cc45c1<7>	AGCCTCGCTAGCTATGAGAT	57.786	20	CGTCCATTGCACAACATATACTT	57.516	23	201	1	p2	(AG)17	34	4
2bb1e450ac5d4af48f16f47c25cc45c1<8>	AGCCTCGCTAGCTATGAGATTG	59.769	22	CGTCCATTGCACAACATATACTT	57.516	23	201	1	p2	(AG)17	34	4
75aaa55aad9e41b4bc7cb2a961d17aac<1>	GGGCGATGAGAGCAGAGAAG	60.249	20	TGGTATCAAAGCCAATTTAGGTCT	58.173	24	137	1	p2	(AG)17	34	4
8cb26494d7f4483db2353a3f591620b2<1>	GCCGACAGAAAGGAGGAGAC	60.109	20	TGGTATCAAAGCCAATTTAGGTCT	58.173	24	203	1	p2	(AG)17	34	4
8cb26494d7f4483db2353a3f591620b2<3>	GCCGACAGAAAGGAGGAGAC	60.109	20	ACATGGTATCAAAGCCAATTTAGGT	59.042	25	204	1	p2	(AG)16	32	4
6c2effbb2478415abbe0587416682e83<1>	AGAAGCGCGCTATTGAAGGA	59.824	20	TGGTATCAAAGCCAATTTAGGTCT	58.173	24	122	1	p2	(AG)17	34	4
6c2effbb2478415abbe0587416682e83<2>	AGAAGCGCGCTATTGAAGGA	59.824	20	ACATGGTATCAAAGCCAATTTAGGT	59.042	25	125	1	p2	(AG)17	34	4
6d5fb7f14b304b2bb58cbbd978a45347<1>	AGGAAAGCGGAAGAACCTGG	59.963	20	TTTCTGCTCCGTATACCCGC	59.896	20	232	1	p2	(GA)17	34	4
7e1e1e7fc4c7449c81207b95ac23deb5<2>	AAGAACCTGGTGATCTGGCG	60.036	20	TTTCTGCTCCGTATACCCGC	59.896	20	216	1	p2	(GA)15	30	4
6ffe4e5bfabb4028a756021e10dd49a2<1>	CGACGAACTCACTGACACCT	59.689	20	AGGAGACGATGCCATTTGGG	60.107	20	182	2	p2	(AG)15	30	4
6ffe4e5bfabb4028a756021e10dd49a2<2>	ACGACGAACTCACTGACACC	59.970	20	AGGAGACGATGCCATTTGGG	60.107	20	183	2	p2	(AG)15	30	4
6ffe4e5bfabb4028a756021e10dd49a2<3>	ACGACGAACTCACTGACACC	59.970	20	GATGCCATTTGGGGGAAAGC	59.821	20	176	2	p2	(AG)15	30	4
6ffe4e5bfabb4028a756021e10dd49a2<4>	ACGACGAACTCACTGACACC	59.970	20	ACGATGCCATTTGGGGGAAA	60.252	20	178	2	p2	(AG)15	30	4
d2bf49b85310488ab1fd47b9cbccb04b<1>	AACCACTGACTGCACCACAA	60.035	20	GAGGCCGCTGAGAAAGACTC	60.459	20	151	1	p6	(AGAGGA)5	30	4
d2bf49b85310488ab1fd47b9cbccb04b<2>	AAACCACTGACTGCACCACA	60.035	20	GAGGCCGCTGAGAAAGACTC	60.459	20	152	1	p6	(AGAGGA)5	30	4
20e13c98991c4e6d9c76de749a265791<1>	TGAGAGCTATACAGGGGGCT	59.437	20	TCAACAATGCAATTATAGAACACACC	58.688	26	163	1	p3	(TCT)11	33	4
20e13c98991c4e6d9c76de749a265791<3>	TGAGAGCTATACAGGGGGCT	59.437	20	CAACAATGCAATTATAGAACACACC	57.490	25	162	1	p3	(TCT)11	33	4
9db114415eef4d8497965231839f16c0<1>	ACATGTAAAATTCAATATTGCGGACG	59.309	26	GCTTGACCATGGCAATCTGC	60.179	20	215	1	p2	(AG)15	30	4
9db114415eef4d8497965231839f16c0<3>	CATGTAAAATTCAATATTGCGGACGA	59.090	26	GCTTGACCATGGCAATCTGC	60.179	20	214	1	p2	(AG)15	30	4
9db114415eef4d8497965231839f16c0<4>	TGTAAAATTCAATATTGCGGACGAA	58.157	25	GCTTGACCATGGCAATCTGC	60.179	20	212	1	p2	(AG)15	30	4
9db114415eef4d8497965231839f16c0<5>	TGTAAAATTCAATATTGCGGACGA	57.576	24	GCTTGACCATGGCAATCTGC	60.179	20	212	1	p2	(AG)15	30	4
ef3e9b26d9af4853837097e2fd526651<1>	GCGAGCTCAGAAGGCAGTAA	60.109	20	TCCACACACGGACAGAGACA	60.754	20	160	2	p2	(CT)17	34	4
b89a7e2f4b064c22802c80d3958f210b<1>	TGTTGCTCTTCTCTCCTGCC	59.677	20	ATCCACACACGGACAGAGAC	59.396	20	100	2	p2	(CT)17	34	4
6a53da319cd04e59b7a631c608a0c643<1>	AAGTTGGCGAGCTCAGAAGG	60.321	20	ATCCACACACGGACAGAGAC	59.396	20	167	2	p2	(CT)17	34	4
c21afa56b1ce430a92971abf30942237<1>	CCTTTTTGACTGGTTGCGGT	59.256	20	CGCAGCCAAAGTGAAAGTGG	60.318	20	140	1	p6	(GATCGA)5	30	4
7a6457a825654020bc38189da9b6354c<1>	CGAGACATACAGGGTCCAGC	59.897	20	GATGGTCCTGGTGCTGGATC	60.179	20	167	1	p3	(CTG)10	30	4
1d9297c952524657885e0ed8954c547e<1>	CATGAGATGGGCACGAGACA	59.824	20	GGAACTGGAGCATGACCCTC	60.107	20	159	1	p3	(CTG)10	30	4
8889ab185269452b97708e7d1b3a4f42<1>	ACATAGGGGGTGGACCATGT	60.254	20	TGGTTTAGGGAGCAGACTGC	59.675	20	126	1	p6	(CTGCCC)6	36	4
6a642788e75040e28810ab08f6bde771<1>	ACATAGGGGGTGGACCATGT	60.254	20	GCTCCTTTGGACCCATACGT	59.748	20	231	1	p6	(CTGCCC)6	36	4
6a642788e75040e28810ab08f6bde771<3>	ATGCAACATAGGGGGTGGAC	59.741	20	GCTCCTTTGGACCCATACGT	59.748	20	236	1	p6	(CTGCCC)6	36	4
d294a85454c3427e9992f5b9d17fb0ed<1>	AGGCAAGTCGACAAGTTCCA	59.532	20	TGGCTGAATGATGAGTGCGT	60.036	20	211	1	p2	(GA)17	34	3
b89877f5a9494af8a4c96844522a945d<1>	GCTGCCCTGCGTTCTATCTA	59.611	20	TGCGCATCATCCTCATCCTC	59.966	20	126	1	p2	(GA)15	30	3
b89877f5a9494af8a4c96844522a945d<2>	GCTGCCCTGCGTTCTATCTA	59.611	20	GCGCATCATCCTCATCCTCA	59.966	20	125	1	p2	(GA)15	30	3
b89877f5a9494af8a4c96844522a945d<3>	GCTGCCCTGCGTTCTATCTA	59.611	20	CTGCGCATCATCCTCATCCT	59.965	20	127	1	p2	(GA)15	30	3
558b33b1642b4dc79e7e7339b6e14e7c<1>	GACAATGCGCAAACCCACAT	60.038	20	TGTTGCTTACTGGTCTGGGC	60.251	20	173	1	p6	(GTCTTC)6	36	3
558b33b1642b4dc79e7e7339b6e14e7c<2>	GACAATGCGCAAACCCACAT	60.038	20	GTTGCTTACTGGTCTGGGCA	60.251	20	172	1	p6	(GTCTTC)6	36	3
bf6216d6623848eda3d4dee9a3b2f500<2>	TCTCTTCATCAACAGGTGCGT	59.656	21	TGCTGCTCGAATCCAGATGA	59.174	20	154	1	p2	(CT)22	44	3
bf6216d6623848eda3d4dee9a3b2f500<4>	TCTCTTCATCAACAGGTGCGT	59.656	21	GCTGCTGCTCGAATCCAGAT	60.532	20	156	1	p2	(CT)22	44	3
bf6216d6623848eda3d4dee9a3b2f500<6>	CTCTTCATCAACAGGTGCGT	58.199	20	GCTGCTGCTCGAATCCAGAT	60.532	20	155	1	p2	(CT)22	44	3
2b8a9910a8cb433a8c5e332198938b21<1>	ACCGTCCCTATTCCTGGACC	60.690	20	TGAGAACCCCGAACCCAATG	59.962	20	196	1	p3	(CTT)11	33	3
2b8a9910a8cb433a8c5e332198938b21<2>	CCGTCCCTATTCCTGGACCA	60.690	20	TGAGAACCCCGAACCCAATG	59.962	20	195	1	p3	(CTT)11	33	3
2b8a9910a8cb433a8c5e332198938b21<3>	TCCCTATTCCTGGACCAAGGT	59.918	21	TGAGAACCCCGAACCCAATG	59.962	20	192	1	p3	(CTT)11	33	3
5a11545c659b40f195d45cfa5a1791d0<1>	CCGTCCCTATTCCTGGACCA	60.690	20	ATCATGTTGGCTACCTGCGT	59.747	20	161	1	p3	(CTT)11	33	3
5a11545c659b40f195d45cfa5a1791d0<2>	ACCGTCCCTATTCCTGGACC	60.690	20	ATCATGTTGGCTACCTGCGT	59.747	20	162	1	p3	(CTT)11	33	3
bdca0b37653c4d1f8e2b397e05e1bdbd<1>	GTCGGTGGCAGAAAGAAGGA	59.965	20	TGGTACCAGAGCCAATTTAGGT	59.083	22	219	1	p2	(GA)24	48	3
ab99af584f3b4bfd8d225c66f4c0ee8b<1>	GTCGGCGGAAGTTGGATAGA	59.541	20	GGGTCATCTCCCCTCTCTCT	59.439	20	158	1	p2	(AG)16	32	3
ab99af584f3b4bfd8d225c66f4c0ee8b<2>	GGTCGGCGGAAGTTGGATAG	60.530	20	GGGTCATCTCCCCTCTCTCT	59.439	20	159	1	p2	(AG)16	32	3
7d48a3f494ea455b8ec4f09cf6047420<1>	TGTGCGAAAGTGAAGGACGA	59.897	20	TGGTACCAGAGCCAATTTAGGT	59.083	22	170	1	p2	(GA)24	48	3
7d48a3f494ea455b8ec4f09cf6047420<2>	TCGTGTGCGAAAGTGAAGGA	59.897	20	TGGTACCAGAGCCAATTTAGGT	59.083	22	173	1	p2	(GA)24	48	3
7b6c5a4a0591400aa40e6837dd8721f0<1>	AAAGAAGGAGACGACGCCTG	60.038	20	TGGTACCAGAGCCAATTTAGGT	59.083	22	208	1	p2	(GA)24	48	3
1dacc03744ee42f4a48c9b38f5c3afef<1>	AAGCGCGCTATTGAAGGAGT	60.108	20	TGGTACCAGAGCCAATTTAGGT	59.083	22	133	1	p2	(GA)24	48	3
210b290e6c3549768687f78b14f3044b<1>	GGTGGTGTGGTGCCTTAACT	60.179	20	AGAAGCAACTTACTATTCCTATGGT	57.561	25	187	1	p5	(ATACT)7	35	3
dfb630eeb4a34cb695e9888589ec3c44<1>	TGATGCTAGGCTAGGGTGGT	60.031	20	AGAAGCAACTTACTATTCCTATGGT	57.561	25	201	1	p5	(ATACT)7	35	3
dfb630eeb4a34cb695e9888589ec3c44<3>	TGATGCTAGGCTAGGGTGGT	60.031	20	AGCAACTTACTATTCCTATGGTATGGA	59.487	27	198	1	p5	(ATACT)7	35	3
f155d28c51ea457abbcd38327ebd6883<24>	GGAAACCGCTCTCTCTCACC	60.109	20	CGAAATAATGCCCCGCAGTG	59.971	20	271	1	p2	(CT)17	34	3
f155d28c51ea457abbcd38327ebd6883<25>	GGAAACCGCTCTCTCTCACC	60.109	20	TCGAAATAATGCCCCGCAGT	60.107	20	272	1	p2	(CT)17	34	3
f155d28c51ea457abbcd38327ebd6883<102>	CGCTCTCTCTCTCACCAGGA	60.394	20	CGAAATAATGCCCCGCAGTG	59.971	20	264	1	p2	(CT)17	34	3
202d8e34387241d3a7df09fd23622ff5<27>	GGAAACCGCTCTCTCTCACC	60.109	20	TTTCCTTTCCGTGCGGTTCT	60.179	20	246	1	p2	(CT)16	32	3
202d8e34387241d3a7df09fd23622ff5<28>	GGAAACCGCTCTCTCTCACC	60.109	20	TTCCTTTCCGTGCGGTTCTT	60.179	20	245	1	p2	(CT)16	32	3
09356eda16984f799cb633f433395d62<154>	ACCACGGGCAAACTATCGAA	59.678	20	GGCTTCTTGGAAAGTGGGAGA	59.926	21	258	1	p2	(CT)16	32	3
09356eda16984f799cb633f433395d62<155>	ACCACGGGCAAACTATCGAA	59.678	20	TGGCTTCTTGGAAAGTGGGAG	60.203	21	259	1	p2	(CT)16	32	3
09356eda16984f799cb633f433395d62<156>	AACCACGGGCAAACTATCGA	59.678	20	GGCTTCTTGGAAAGTGGGAGA	59.926	21	259	1	p2	(CT)16	32	3
09356eda16984f799cb633f433395d62<157>	AACCACGGGCAAACTATCGA	59.678	20	TGGCTTCTTGGAAAGTGGGA	59.150	20	260	1	p2	(CT)16	32	3
09356eda16984f799cb633f433395d62<158>	ACCACGGGCAAACTATCGAA	59.678	20	TGGCTTCTTGGAAAGTGGGA	59.150	20	259	1	p2	(CT)16	32	3
e27febf939d649d7a67d27a9057dff50<1>	TCGTCTTCTTCACAACCGCA	59.897	20	GCATATGACTGCAATCCGCG	60.111	20	273	1	p6	(CCTCCG)5	30	3
e27febf939d649d7a67d27a9057dff50<3>	TCGTCTTCTTCACAACCGCA	59.897	20	CATATGACTGCAATCCGCGC	60.111	20	263	1	p6	(CCTCCG)5	30	3
e27febf939d649d7a67d27a9057dff50<4>	TCGTCTTCTTCACAACCGCA	59.897	20	CGCATATGACTGCAATCCGC	60.111	20	265	1	p6	(CCTCCG)5	30	3
702f25a4d2094a0d8cb55b750bb03409<1>	TCGTCTTCTTCACAACCGCA	59.897	20	GCAACACGAGGCTCGATTTC	59.905	20	226	1	p6	(CCTCCG)5	30	3
e7b195181ffc476bb78b29f208222aff<1>	TGGGAGCTCCAAGACAACTT	58.860	20	ACATGGCATCAATTTCTCCTTCC	59.297	23	169	1	p3	(TGA)10	30	3
e7b195181ffc476bb78b29f208222aff<2>	TGGGAGCTCCAAGACAACTT	58.860	20	TGGCATCAATTTCTCCTTCCAT	58.015	22	166	1	p3	(TGA)10	30	3
329e233ee5d2460aa153e2bc66614737<1>	ATCATCGAGGCTTCACCGTC	59.897	20	GGAGGAGGAGAACAGAAGTTGG	60.028	22	196	1	p2	(AG)17	34	3
329e233ee5d2460aa153e2bc66614737<3>	CATCATCGAGGCTTCACCGT	60.179	20	GGAGGAGGAGAACAGAAGTTGG	60.028	22	201	1	p2	(AG)19	38	3
782f8183a9494c0390013a4c3206df8d<1>	TATCAAACGGAGCGGATCGG	59.968	20	GGAGGAGGAGAACAGAAGTTGG	60.028	22	238	1	p2	(AG)17	34	3
dd9fa16ba5c3437eb52a6afd3d2cfdf2<1>	CCCCTCCCCCGTTATCAAAC	60.107	20	GGAGGAGGAGAACAGAAGTTGG	60.028	22	250	1	p2	(AG)17	34	3
6c567d841b5542eeaeab714136f6a259<1>	CGATGGCTGTTACCGATCCA	59.896	20	GGAGGAGGAGAACAGAAGTTGG	60.028	22	215	1	p2	(AG)17	34	3
cfa8a48c454745c0ab0720120e70ca28<12>	CCTCAATCAAGGCAGCATTCA	58.903	21	TCTGTTGAGGAATTGGCTAGCT	59.427	22	276	1	p2	(AG)24	48	3
cfa8a48c454745c0ab0720120e70ca28<13>	CTCAATCAAGGCAGCATTCACC	60.159	22	TCTGTTGAGGAATTGGCTAGCT	59.427	22	275	1	p2	(AG)24	48	3
cfa8a48c454745c0ab0720120e70ca28<15>	CCTCAATCAAGGCAGCATTCAC	60.159	22	TCTGTTGAGGAATTGGCTAGCT	59.427	22	276	1	p2	(AG)24	48	3
cfa8a48c454745c0ab0720120e70ca28<16>	TCAATCAAGGCAGCATTCACC	59.179	21	TCTGTTGAGGAATTGGCTAGCT	59.427	22	274	1	p2	(AG)24	48	3
cfa8a48c454745c0ab0720120e70ca28<20>	CAATCAAGGCAGCATTCACCT	59.177	21	TCTGTTGAGGAATTGGCTAGCT	59.427	22	273	1	p2	(AG)24	48	3
e43870f030c843cab5e268aba901ea4d<1>	CGAGACATACAGGGTCCAGC	59.897	20	CCCTCAGGAGCAGCAAGATC	60.179	20	113	1	p3	(CTG)10	30	3
418d5ef623ae49b290430e918bbffe64<1>	TACAGGGTCCAGCTGTACCA	59.884	20	GGAACTGGAGCATGACCCTC	60.107	20	139	1	p3	(CTG)10	30	3
418d5ef623ae49b290430e918bbffe64<2>	CGAGACATACAGGGTCCAGC	59.897	20	GGAACTGGAGCATGACCCTC	60.107	20	146	1	p3	(CTG)10	30	3
4943b1d6da4747b08859e5e8315c778f<6>	CCACGAACTGCCTTCTTCCT	59.965	20	TTCACGAGCCGTCACAATCT	59.683	20	102	1	p2	(AG)15	30	2
4943b1d6da4747b08859e5e8315c778f<7>	CCACGAACTGCCTTCTTCCT	59.965	20	CGATTCACGAGCCGTCACAA	61.007	20	105	1	p2	(AG)15	30	2
cde8d1f13bef4f23a93d827ec19a73bf<15>	CCACGAACTGCCTTCTTCCT	59.965	20	GATCACGATTCACGAGCCGT	60.526	20	110	1	p2	(AG)15	30	2
cde8d1f13bef4f23a93d827ec19a73bf<16>	CCACGAACTGCCTTCTTCCT	59.965	20	ATCACGATTCACGAGCCGTC	60.526	20	109	1	p2	(AG)15	30	2
cde8d1f13bef4f23a93d827ec19a73bf<18>	CCACGAACTGCCTTCTTCCT	59.965	20	TGATCACGATTCACGAGCCG	60.525	20	111	1	p2	(AG)15	30	2
f22fd7d55e4641bf98564c90ec0b2374<1>	CCCCAAACCAATAGCGGAGA	59.745	20	CCCAAATCTTCTTCCCCTCTCC	60.092	22	107	1	p6	(GAAAGG)6	36	2
f22fd7d55e4641bf98564c90ec0b2374<2>	TACCCCCAAACCAATAGCGG	59.744	20	CCAAATCTTCTTCCCCTCTCCC	60.092	22	109	1	p6	(GAAAGG)6	36	2
f22fd7d55e4641bf98564c90ec0b2374<3>	CCCCCAAACCAATAGCGGAG	60.752	20	CCAAATCTTCTTCCCCTCTCCC	60.092	22	107	1	p6	(GAAAGG)6	36	2
f22fd7d55e4641bf98564c90ec0b2374<4>	TACCCCCAAACCAATAGCGG	59.744	20	CCCAAATCTTCTTCCCCTCTCC	60.092	22	110	1	p6	(GAAAGG)6	36	2
f22fd7d55e4641bf98564c90ec0b2374<8>	CCCCAAACCAATAGCGGAGA	59.745	20	CCAAATCTTCTTCCCCTCTCCC	60.092	22	106	1	p6	(GAAAGG)6	36	2
7a80d4480fd64f80affec49fbf8d87cc<8>	GGCTAGTGGTTGAAAGGGCA	60.251	20	TGGAGATCCAGGACATTCTTATG	57.442	23	163	1	p2	(TC)16	32	2
7a80d4480fd64f80affec49fbf8d87cc<9>	GGCTAGTGGTTGAAAGGGCA	60.251	20	TGGAGATCCAGGACATTCTTATGA	58.781	24	163	1	p2	(TC)16	32	2
15beefda7c9743c3b027a886b5beb2de<1>	GCCGATGGCTTCACTCAAAC	59.831	20	GCACTGCAAAGAATCCACCG	60.110	20	239	1	p3	(GAG)11	33	2
15beefda7c9743c3b027a886b5beb2de<2>	GCCGATGGCTTCACTCAAAC	59.831	20	CGGCACTGCAAAGAATCCAC	60.110	20	241	1	p3	(GAG)11	33	2
7573152ac6304ba6b0f6791e163db604<1>	GCCGATGGCTTCACTCAAAC	59.831	20	GCCTCTTCCACTTCCACTCC	60.036	20	187	1	p3	(GAG)11	33	2
0f03e442df3744acb0176995a9192282<1>	AGGAGTACAAGCGGAGGAGA	59.668	20	ACCAATTCTACTGCTATCTACACACA	59.845	26	171	2	p2	(CT)15	30	2
a86cf854114a4a95a9ade70024ecb66e<1>	CGGGCTACCACGTACAGATC	59.970	20	ACCAATTCTACTGCTATCTACACACA	59.845	26	267	2	p2	(CT)15	30	2
a86cf854114a4a95a9ade70024ecb66e<2>	GGGCTACCACGTACAGATCG	59.970	20	ACCAATTCTACTGCTATCTACACACA	59.845	26	266	2	p2	(CT)15	30	2
fa692041092f4cdea3ad8ec5468ef467<1>	GGAGGTGTCCAAGTCTGGTG	59.965	20	ACCAATTCTACTGCTATCTACACACA	59.845	26	197	2	p2	(CT)15	30	2
e527d0645be24a938a1b80cb1d705a40<92>	TCTCTTCATCAACAGGTGCGA	59.382	21	GCTGCTGCTCGAATCCAGAT	60.532	20	152	1	p2	(CT)20	40	2
e527d0645be24a938a1b80cb1d705a40<94>	TCTCTTCATCAACAGGTGCGA	59.382	21	TGCTGCTCGAATCCAGATGA	59.174	20	150	1	p2	(CT)20	40	2
cc2758a15b2d4966a44f725230a7ba82<1>	TCCTTGATTGCAGACGGGAA	59.310	20	TCAAATGGTGCGTTGCAGAC	59.689	20	181	1	p2	(CT)18	36	2
cc2758a15b2d4966a44f725230a7ba82<2>	CTTGATTGCAGACGGGAAGC	59.551	20	TCAAATGGTGCGTTGCAGAC	59.689	20	179	1	p2	(CT)18	36	2
cc2758a15b2d4966a44f725230a7ba82<3>	TTCCTTGATTGCAGACGGGA	59.310	20	TCAAATGGTGCGTTGCAGAC	59.689	20	182	1	p2	(CT)18	36	2
cc2758a15b2d4966a44f725230a7ba82<4>	CTTGATTGCAGACGGGAAGC	59.551	20	ACTTCAAATGGTGCGTTGCA	59.256	20	182	1	p2	(CT)18	36	2
6a0b6f40df2a418b9eb56470fd97e522<1>	CTTGATTGCAGACGGGAAGC	59.551	20	GACGTGATGAGAACTCCCCA	59.104	20	162	1	p2	(CT)18	36	2
2c0682ceb918401e83799e0613d821bd<1>	ATCACGAGGCCCTCTTTGTC	59.749	20	TAGCACAACCCCAAACGTAA	57.365	20	167	1	p4	(TATC)9	36	2
2c0682ceb918401e83799e0613d821bd<2>	GCCCTCTTTGTCTTCCGGAA	59.964	20	TAGCACAACCCCAAACGTAA	57.365	20	159	1	p4	(TATC)9	36	2
2c0682ceb918401e83799e0613d821bd<3>	GTTGAAGATCACGAGGCCCT	59.749	20	TAGCACAACCCCAAACGTAA	57.365	20	174	1	p4	(TATC)9	36	2
2c0682ceb918401e83799e0613d821bd<4>	GATCACGAGGCCCTCTTTGT	59.749	20	TAGCACAACCCCAAACGTAA	57.365	20	168	1	p4	(TATC)9	36	2
2c0682ceb918401e83799e0613d821bd<5>	CACGAGGCCCTCTTTGTCTT	59.965	20	TAGCACAACCCCAAACGTAA	57.365	20	165	1	p4	(TATC)9	36	2
efdba2fbdf894f0f9c6083061666fd22<1>	GAGGGTTAGGGTTTGGGGTG	59.961	20	GGGGTGGAAGATCGAGCATC	60.250	20	215	1	p2	(GA)25	50	2
efdba2fbdf894f0f9c6083061666fd22<2>	GAGGGTTAGGGTTTGGGGTG	59.961	20	GATGGGGGTGGAAGATCGAG	59.605	20	219	1	p2	(GA)25	50	2
efdba2fbdf894f0f9c6083061666fd22<5>	GAGGGTTAGGGTTTGGGGTG	59.961	20	TGATGGGGGTGGAAGATCGA	60.326	20	216	1	p2	(GA)23	46	2
d757730aaedc4867889ddf47d6fcca29<1>	GAGGGTTAGGGTTTGGGGTG	59.961	20	GTGAAGGGATCGAAGGCAGT	59.749	20	162	1	p2	(GA)25	50	2
d757730aaedc4867889ddf47d6fcca29<3>	GAGGGTTAGGGTTTGGGGTG	59.961	20	AGTGAAGGGATCGAAGGCAG	59.461	20	159	1	p2	(GA)23	46	2
bff343ea0af2451e939dc5724a56700c<1>	AGGTCCCTCTCGTGGATCAT	59.737	20	TCAACATTCCATAAATCACTCACGA	58.830	25	151	1	p2	(CT)17	34	2
bff343ea0af2451e939dc5724a56700c<2>	AGGTCCCTCTCGTGGATCAT	59.737	20	CAACATTCCATAAATCACTCACGA	57.579	24	150	1	p2	(CT)17	34	2
bff343ea0af2451e939dc5724a56700c<3>	AGGTCCCTCTCGTGGATCAT	59.737	20	TCAACATTCCATAAATCACTCACG	57.579	24	151	1	p2	(CT)17	34	2
bff343ea0af2451e939dc5724a56700c<4>	GAGGTCCCTCTCGTGGATCA	60.396	20	TCAACATTCCATAAATCACTCACGA	58.830	25	152	1	p2	(CT)17	34	2
c4f3587bec6d431f84c191fdcb3122ae<1>	GGACCACTCTCGCTACCATC	59.614	20	TCAACATTCCATAAATCACTCACGA	58.830	25	113	1	p2	(CT)17	34	2
26b220d3f6614ec7a591ff16518d1870<1>	GGTTGAGTCAGAACACCTCCT	59.305	21	GCCGAACATTGAGGGAAGGT	60.323	20	109	1	p2	(CT)15	30	2
26b220d3f6614ec7a591ff16518d1870<2>	TGGTTGAGTCAGAACACCTCC	59.584	21	TCGCCGAACATTGAGGGAAG	60.391	20	112	1	p2	(CT)15	30	2
26b220d3f6614ec7a591ff16518d1870<3>	TGGTTGAGTCAGAACACCTCC	59.584	21	GTCGCCGAACATTGAGGGAA	60.672	20	113	1	p2	(CT)15	30	2
4e1117cc718f429495302f3750eee9c6<1>	CTCTACCTATCCATGCGGGC	59.752	20	GCGCCTGTGAGTCTACAGTT	60.038	20	214	2	p2	(TC)15	30	2
4e1117cc718f429495302f3750eee9c6<2>	CTACCTATCCATGCGGGCAC	60.321	20	GCGCCTGTGAGTCTACAGTT	60.038	20	212	1	p2	(TC)15	30	2
522bf10888b24d95830a4f27370019ee<1>	CTCTACCTATCCATGCGGGC	59.752	20	AGCAATTTATTGTGGGCGCC	59.824	20	229	1	p2	(TC)15	30	2
522bf10888b24d95830a4f27370019ee<2>	CTACCTATCCATGCGGGCAC	60.321	20	GCAATTTATTGTGGGCGCCT	59.824	20	226	1	p2	(TC)15	30	2
522bf10888b24d95830a4f27370019ee<6>	CTCTACCTATCCATGCGGGC	59.752	20	GCAATTTATTGTGGGCGCCT	59.824	20	228	2	p2	(TC)15	30	2
7352987b22a740f4b65cf612cf0d4080<1>	GCCATTGCAGTACTTGGAGG	58.902	20	CACTTGAGGTCCTCTGGCTC	59.751	20	234	1	p6	(GGAATC)5	30	2
7352987b22a740f4b65cf612cf0d4080<2>	GCCATTGCAGTACTTGGAGG	58.902	20	CTTGAGGTCCTCTGGCTCAC	59.751	20	232	1	p6	(GGAATC)5	30	2
7352987b22a740f4b65cf612cf0d4080<3>	GCCATTGCAGTACTTGGAGG	58.902	20	ACTTGAGGTCCTCTGGCTCA	60.179	20	233	1	p6	(GGAATC)5	30	2
314ea079970f4d8c95d60d33740699f3<1>	GCCATTGCAGTACTTGGAGG	58.902	20	ATTCCACTGCCCACGCTATT	59.744	20	105	1	p6	(GGAATC)5	30	2
db2191ca761c434db7e625bcbfb4bf67<1>	GCCATTGCAGTACTTGGAGG	58.902	20	CATCTCCATTCCACTGCCCA	59.743	20	112	1	p6	(GGAATC)5	30	2
920b1543e8584707b5aca17129b66d34<2>	TTGACTACGTAGAAGCCGCC	59.828	20	CTCGCATCTTGGTGTGGAGT	60.037	20	149	2	p2	(GA)16	32	2
45ea3f395f934b038bee1cfc946c6c4f<1>	CGAAATGAAGTTGCTGCGCA	60.386	20	CGAAATAATGCCCCGCAGTG	59.971	20	244	1	p2	(CT)15	30	2
45ea3f395f934b038bee1cfc946c6c4f<2>	ACGAAATGAAGTTGCTGCGC	60.386	20	CGAAATAATGCCCCGCAGTG	59.971	20	245	1	p2	(CT)15	30	2
b93510422b314130b0f7684aa80a8f1d<1>	GGAGATTCGGCCAAAGAGGA	59.458	20	CAGGTGGCCAAGAGAGGAAA	59.598	20	103	1	p6	(TCTTCC)5	30	2
b93510422b314130b0f7684aa80a8f1d<2>	AGGAGATTCGGCCAAAGAGG	59.456	20	CAGGTGGCCAAGAGAGGAAA	59.598	20	104	1	p6	(TCTTCC)5	30	2
b93510422b314130b0f7684aa80a8f1d<4>	GGAGATTCGGCCAAAGAGGA	59.458	20	ACAGGTGGCCAAGAGAGGAA	60.768	20	104	1	p6	(TCTTCC)5	30	2
5af69f5bdcc648bda34b4d8471a68471<1>	TCTTCTTTAGGTGCCGACCC	59.388	20	CAGGTGGCCAAGAGAGGAAA	59.598	20	188	1	p6	(TCTTCC)5	30	2
5af69f5bdcc648bda34b4d8471a68471<3>	CTTCTTTAGGTGCCGACCCT	59.386	20	CAGGTGGCCAAGAGAGGAAA	59.598	20	187	1	p6	(TCTTCC)5	30	2
3843aa80f3984be58df2d042461d420e<1>	TCCGGGCTAGTGGTTGAAAG	59.676	20	TGGAGATCCAGGACATTCTTATGA	58.781	24	167	1	p2	(TC)16	32	2
3843aa80f3984be58df2d042461d420e<2>	CTTCCGGGCTAGTGGTTGAA	59.676	20	TGGAGATCCAGGACATTCTTATGA	58.781	24	169	1	p2	(TC)16	32	2
5352c875e2414981802c0f1619d90112<1>	AGACGAAACCCATCCCCTCT	60.253	20	TGGAGATCCAGGACATTCTTATGA	58.781	24	102	1	p2	(TC)16	32	2
2b131a77b4794de987fc9629a7b645ea<1>	GATTTGTCATCGCGTCGACG	60.045	20	TTGTCATCGGCCCAAATCGA	60.036	20	197	1	p2	(GA)15	30	2
4fde2a838904444ab078719cdb230031<1>	AGGATGCAAGGTTGAGCCAT	59.666	20	CGATGAGCTGTTCTCTCCCG	60.249	20	173	1	p2	(GA)16	32	2
a2cdbd26586e4491ac953b225a07b0bc<1>	TTTGGGGCGAAACGTCTTCT	60.179	20	GCCCACAGGTTCTTCTCCTC	60.036	20	149	1	p3	(AAG)10	30	2
a2cdbd26586e4491ac953b225a07b0bc<2>	TTTGGGGCGAAACGTCTTCT	60.179	20	CATCGCCCACAGGTTCTTCT	60.036	20	153	1	p3	(AAG)10	30	2
c8899ab2d03440b28b426a2b61b63381<1>	GCCATTCTTTTTGGGGCGAA	59.680	20	GCCCACAGGTTCTTCTCCTC	60.036	20	158	1	p3	(AAG)10	30	2
a5e9bf949c3d48e1923a1038aa0f688f<1>	GACCTTGTTGCTTGAGGTGC	59.688	20	CATCGCCCACAGGTTCTTCT	60.036	20	180	1	p3	(AAG)10	30	2
a5e9bf949c3d48e1923a1038aa0f688f<2>	GACCTTGTTGCTTGAGGTGC	59.688	20	GCCCACAGGTTCTTCTCCTC	60.036	20	176	1	p3	(AAG)10	30	2
1456217c54d64d5b85d5d0060af31891<1>	TCTCAAGCCGTACATGCCAG	60.108	20	CGATGCATGTCAAAGTGTGGT	59.463	21	247	1	p6	(AGAGGG)6	36	2
1456217c54d64d5b85d5d0060af31891<3>	TCAAGCCGTACATGCCAGAG	60.108	20	CGATGCATGTCAAAGTGTGGT	59.463	21	245	1	p6	(AGAGGG)6	36	2
1456217c54d64d5b85d5d0060af31891<4>	CTCAAGCCGTACATGCCAGA	60.108	20	CGATGCATGTCAAAGTGTGGT	59.463	21	246	1	p6	(AGAGGG)6	36	2
1456217c54d64d5b85d5d0060af31891<6>	CTCAAGCCGTACATGCCAGA	60.108	20	TCGATGCATGTCAAAGTGTGG	59.194	21	247	1	p6	(AGAGGG)6	36	2
1456217c54d64d5b85d5d0060af31891<7>	TCAAGCCGTACATGCCAGAG	60.108	20	TCGATGCATGTCAAAGTGTGG	59.194	21	246	1	p6	(AGAGGG)6	36	2
d15694339a9e4900863f9f43f99854a0<1>	GATGGCCGTGAATGTGGAGA	60.108	20	CCCAGTGGTCAGTCCCATTC	60.035	20	161	1	p2	(GA)30	60	2
5f10335a430b4a679ab6aa6d360a1016<1>	CTCCTCTGCAACTCCCGATT	59.461	20	GCGCCTGTGAGTCTACAGTT	60.038	20	258	2	p2	(TC)15	30	2
0b828d6d88f84314afdbb4d50ce0ffae<1>	ACTTGTCCATGTGAGGCCAA	59.522	20	CACTTTCATTGGTCCCACATGG	59.768	22	275	1	p4	(ATAG)12	48	2
0b828d6d88f84314afdbb4d50ce0ffae<2>	CACTTGTCCATGTGAGGCCA	60.251	20	ACTTTCATTGGTCCCACATGG	58.471	21	275	1	p4	(ATAG)12	48	2
0b828d6d88f84314afdbb4d50ce0ffae<4>	CACTTGTCCATGTGAGGCCA	60.251	20	CACTTTCATTGGTCCCACATGG	59.768	22	276	1	p4	(ATAG)12	48	2
528fe19619c94294be956236449fee0b<1>	ACCACTGCACTTGTCCATGT	59.817	20	TGGGCAAATGTGATGATCCA	57.471	20	264	1	p4	(ATAG)12	48	2
528fe19619c94294be956236449fee0b<2>	CACTTGTCCATGTGAGGCCA	60.251	20	TGGGCAAATGTGATGATCCA	57.471	20	257	1	p4	(ATAG)12	48	2
48d6a6cca16f43b38629797a318e5578<3>	ACTTCCTCACCTCACTCCCC	60.546	20	AGTTTCGGATCGAGTGAGCG	60.179	20	101	1	p2	(TC)19	38	2
ea91bdb45b1f4de5823f0a42b034c408<1>	ATGGAGCAAAGGGGAATGGG	60.032	20	TTGGCAGCCATAAACCACCA	60.179	20	248	1	p2	(AG)15	30	2
ea91bdb45b1f4de5823f0a42b034c408<3>	ATGGAGCAAAGGGGAATGGG	60.032	20	TGGCAGCCATAAACCACCAA	60.179	20	251	1	p2	(AG)17	34	2
ea91bdb45b1f4de5823f0a42b034c408<6>	GGAGCAAAGGGGAATGGGAA	59.959	20	TGGCAGCCATAAACCACCAA	60.179	20	249	1	p2	(AG)17	34	2
ea91bdb45b1f4de5823f0a42b034c408<7>	CCGATGGAGCAAAGGGGAAT	60.107	20	TGGCAGCCATAAACCACCAA	60.179	20	254	1	p2	(AG)17	34	2
ea91bdb45b1f4de5823f0a42b034c408<8>	GGAGCAAAGGGGAATGGGAA	59.959	20	TTGGCAGCCATAAACCACCA	60.179	20	250	1	p2	(AG)17	34	2
1c8a31d3e3d341bba05cef449a50cd06<1>	TTCCCCGCAAAACCCTACAC	60.538	20	TCTCTCCCAGAGATCCCGC	60.153	19	108	1	p2	(CT)17	34	2
1c8a31d3e3d341bba05cef449a50cd06<2>	GTTCCCCGCAAAACCCTACA	60.538	20	TCTCTCCCAGAGATCCCGC	60.153	19	109	1	p2	(CT)18	36	2
f52e01e52cd64644a88724203b5486af<2>	CCGTTTAGTGTCCCCGACAT	59.752	20	TCTCTCCCAGAGATCCCGC	60.153	19	138	1	p2	(CT)18	36	2
f52e01e52cd64644a88724203b5486af<3>	AACCGTTTAGTGTCCCCGAC	59.966	20	TCTCTCCCAGAGATCCCGC	60.153	19	140	1	p2	(CT)18	36	2
cde8d1f13bef4f23a93d827ec19a73bf<274>	CCCCACGAACTGCCTTCTTT	60.537	20	TCACGATTCACGAGCCGTAA	59.477	20	110	1	p2	(AG)18	36	1
cde8d1f13bef4f23a93d827ec19a73bf<599>	CCCCACGAACTGCCTTCTTT	60.537	20	ATCACGATACACGAGCCGTC	59.971	20	111	1	p2	(AG)18	36	1
cde8d1f13bef4f23a93d827ec19a73bf<600>	CCCCACGAACTGCCTTCTTT	60.537	20	TGATCACGATACACGAGCCG	59.971	20	113	1	p2	(AG)18	36	1
2808461c7cb74a9783523f05cd0afaf7<1>	AAGTCACAAGGGGCAAAGGA	59.444	20	ATTACCACAGAGGCTGAGGA	57.746	20	166	1	p2	(AG)18	36	1
2808461c7cb74a9783523f05cd0afaf7<2>	AAGTCACAAGGGGCAAAGGA	59.444	20	TTACCACAGAGGCTGAGGAT	57.746	20	165	1	p2	(AG)18	36	1
2808461c7cb74a9783523f05cd0afaf7<3>	AGTCACAAGGGGCAAAGGAT	59.220	20	TTACCACAGAGGCTGAGGAT	57.746	20	164	1	p2	(AG)18	36	1
2f57168c45c34cafa4c89d284a1842d6<16>	CCCCCACGAACTGACTTCTT	59.603	20	ATTCACGAGCCGTCACGATC	60.526	20	110	1	p2	(AG)16	32	1
507a47d770c1489da374acb073d62638<21>	CCCCCACGAACTGACTTCTT	59.603	20	TGATCACGATTCACGAGCCG	60.525	20	118	1	p2	(AG)16	32	1
f8102e54d4064157a292b4e196bb6822<46>	TCTTCATCAACAGGTGCGGA	59.315	20	TGTGTTGTTGTTGCTGCTGC	60.458	20	166	1	p2	(CT)22	44	1
f8102e54d4064157a292b4e196bb6822<49>	TCTTCATCAACAGGTGCGGA	59.315	20	GTGTTGTTGTTGCTGCTGCT	60.179	20	165	1	p2	(CT)22	44	1
f8102e54d4064157a292b4e196bb6822<62>	TCTTCATCAACAGGTGCGGA	59.315	20	TGTTGTCGTTGTTGCTGCTG	59.901	20	161	1	p2	(CT)17	34	1
f8102e54d4064157a292b4e196bb6822<64>	CTCTTCATCAACAGGTGCGG	58.918	20	TGTTGTCGTTGTTGCTGCTG	59.901	20	162	1	p2	(CT)17	34	1
597c49b3683c4f2a86924eb1dd53807d<7>	TATCCAGCCCAGCAAGCAAA	59.961	20	TGAGACCAAATCAACGAGCGA	60.000	21	121	1	p2	(AG)17	34	1
4911b46926614c8c9bc6b729c0f84fd1<1>	TGAAGGGAGACAGGTACCTCC	60.273	21	TCAGCACTTTGTTTGCCTGC	59.897	20	231	1	p2	(GA)22	44	1
4911b46926614c8c9bc6b729c0f84fd1<2>	GAAGGGAGACAGGTACCTCC	58.513	20	CAGCACTTTGTTTGCCTGCA	60.179	20	229	1	p2	(GA)22	44	1
4911b46926614c8c9bc6b729c0f84fd1<3>	TGAAGGGAGACAGGTACCTCC	60.273	21	CAGCACTTTGTTTGCCTGCA	60.179	20	230	1	p2	(GA)22	44	1
4911b46926614c8c9bc6b729c0f84fd1<4>	TGAAGGGAGACAGGTACCTCC	60.273	21	GCAGCCAATGTCAGCACTTT	59.684	20	241	1	p2	(GA)22	44	1
4c8abe103d8a493e9732dde6dfd752cb<1>	TTATCCAGCCCAGCAAGCAA	59.961	20	TGGGGTTGGGGATGGGTATA	59.649	20	155	1	p2	(AG)16	32	1
4c8abe103d8a493e9732dde6dfd752cb<2>	TTTATCCAGCCCAGCAAGCA	59.961	20	TGGGGTTGGGGATGGGTATA	59.649	20	156	1	p2	(AG)16	32	1
4c8abe103d8a493e9732dde6dfd752cb<3>	TATCCAGCCCAGCAAGCAAA	59.961	20	TGGGGTTGGGGATGGGTATA	59.649	20	154	1	p2	(AG)16	32	1
4c8abe103d8a493e9732dde6dfd752cb<4>	TCTTTATCCAGCCCCGCAAG	60.107	20	GGGGGTCCGAGGATGAGTAT	60.179	20	157	1	p2	(AG)18	36	1
3ad13e2053134219a6a89c82e9f97abb<1>	GGTGATGGCAGGGTAGGAAG	59.819	20	TTCACGAGCCGTCACAATCT	59.683	20	260	1	p2	(AG)16	32	1
3ad13e2053134219a6a89c82e9f97abb<2>	TGGCAGGGTAGGAAGAGGAT	59.657	20	TTCACGAGCCGTCACAATCT	59.683	20	255	1	p2	(AG)16	32	1
3ad13e2053134219a6a89c82e9f97abb<3>	CCGCGAGAGTCACAGATGTT	60.109	20	TTCACGAGCCGTCACAATCT	59.683	20	260	1	p2	(AG)17	34	1
3ad13e2053134219a6a89c82e9f97abb<4>	GGCAGCGGCATATGAGTGTA	60.250	20	TTCACGAGCCGTCACAATCT	59.683	20	256	1	p2	(AG)17	34	1
3ad13e2053134219a6a89c82e9f97abb<5>	TCGCGGCGAGAGAGAGATAT	60.321	20	TTCACGAGCCGTCACAATCT	59.683	20	258	2	p2	(AG)16	32	1
3ad13e2053134219a6a89c82e9f97abb<6>	CGCGGCGAGAGAGAGATATG	60.179	20	TTCACGAGCCGTCACAATCT	59.683	20	257	2	p2	(AG)16	32	1
d7eda1b18ad446b483519b5196fb6b68<1>	CCACCACCACCAAGGAACAA	60.396	20	GGCCCCTTGCTCTTCATCAT	60.106	20	226	1	p3	(CTT)15	45	1
d7eda1b18ad446b483519b5196fb6b68<2>	TACCACCACCACCAAGGAAC	59.525	20	GGCCCCTTGCTCTTCATCAT	60.106	20	228	1	p3	(CTT)15	45	1
d27cc74303d343cba4701ec861064fdb<1>	GCTATACATTGGCGGTGCTG	59.412	20	TGTTGTTGTTGCTGCTGCTC	59.899	20	235	1	p2	(CT)23	46	1
d27cc74303d343cba4701ec861064fdb<2>	AGCTATACATTGGCGGTGCT	59.530	20	GTTGTTGCTGCTGCTCGAAT	59.761	20	232	1	p2	(CT)23	46	1
d27cc74303d343cba4701ec861064fdb<3>	AGCTATACATTGGCGGTGCT	59.530	20	TGTTGTTGTTGCTGCTGCTC	59.899	20	236	1	p2	(CT)23	46	1
18c2fe87ad984f6da561243e142d0266<1>	ACGAGAGGAAAAGTAAAAGATCGC	59.374	24	GCAGGTCAAGCACATCTCCA	60.322	20	103	1	p2	(AG)15	30	1
18c2fe87ad984f6da561243e142d0266<2>	CGAGAGGAAAAGTAAAAGATCGCA	59.374	24	GCAGGTCAAGCACATCTCCA	60.322	20	102	1	p2	(AG)15	30	1
18c2fe87ad984f6da561243e142d0266<3>	ACGAGAGGAAAAGTAAAAGATCGC	59.374	24	TGCAGGTCAAGCACATCTCC	60.322	20	104	1	p2	(AG)15	30	1
18c2fe87ad984f6da561243e142d0266<4>	CGAGAGGAAAAGTAAAAGATCGCA	59.374	24	TGCAGGTCAAGCACATCTCC	60.322	20	103	1	p2	(AG)15	30	1
0fa637163d944141a85cc470ba7dd722<1>	TCCCACACTTTGCCTCTTGA	59.157	20	TTCATCCTACCCCAGCGAGA	60.033	20	208	1	p2	(TC)24	48	1
0fa637163d944141a85cc470ba7dd722<2>	TCCCACACTTTGCCTCTTGA	59.157	20	CCCAGCGAGATCTCCACAAG	60.179	20	198	1	p2	(TC)24	48	1
0fa637163d944141a85cc470ba7dd722<3>	TCCCACACTTTGCCTCTTGA	59.157	20	TCCTACCCCAGCGAGATCTC	60.179	20	204	1	p2	(TC)24	48	1
0fa637163d944141a85cc470ba7dd722<4>	TCCCACACTTTGCCTCTTGA	59.157	20	TCATCCTACCCCAGCGAGAT	59.811	20	207	1	p2	(TC)24	48	1
5baaf089320c41c6b563d37f1a85e455<1>	AGGGTTTGCACTGATGGGAG	59.961	20	TGGGACAAGAAGGCTAATTTCTGA	59.957	24	170	1	p2	(GA)31	62	1
5baaf089320c41c6b563d37f1a85e455<2>	GAGGGTTTGCACTGATGGGA	59.962	20	TGGGACAAGAAGGCTAATTTCTGA	59.957	24	171	1	p2	(GA)31	62	1
0c79bedcc3744b6ea2ba734bd224e1c3<1>	CTTCCCCACCATCCACGTAG	59.822	20	TCTTATGGCGCATGTCCTCC	59.893	20	190	1	p2	(GA)18	36	1
0c79bedcc3744b6ea2ba734bd224e1c3<2>	CTTCCCCACCATCCACGTAG	59.822	20	CTTATGGCGCATGTCCTCCT	59.893	20	189	1	p2	(GA)18	36	1
0c79bedcc3744b6ea2ba734bd224e1c3<3>	CTTCCCCACCATCCACGTAG	59.822	20	TGGCGCATGTCCTCCTTATG	60.179	20	185	1	p2	(GA)18	36	1
7573152ac6304ba6b0f6791e163db604<2>	GTGGCCGATGTCTTCACTCA	60.037	20	GCCTCTTCCACTTCCACTCC	60.036	20	190	1	p3	(GAG)11	33	1
67dfe8c617594fcfa0a22ac4f42a429c<1>	TCAGCTCATGATCTGTTGCGT	60.067	21	TGTGCATGTCTCTTTGCTTGT	58.700	21	271	1	p2	(TC)19	38	1
67dfe8c617594fcfa0a22ac4f42a429c<2>	CTGTTGCGTTCAGAGGTGCT	60.882	20	TGTGCATGTCTCTTTGCTTGT	58.700	21	259	1	p2	(TC)19	38	1
67dfe8c617594fcfa0a22ac4f42a429c<3>	TCTGTTGCGTTCAGAGGTGC	60.880	20	TGTGCATGTCTCTTTGCTTGT	58.700	21	260	1	p2	(TC)19	38	1
67dfe8c617594fcfa0a22ac4f42a429c<4>	TGTTGCGTTCAGAGGTGCT	59.854	19	TGTGCATGTCTCTTTGCTTGT	58.700	21	258	1	p2	(TC)19	38	1
c45dcceed6624936bf116d767b65a559<1>	GGTGGATTGATCTCCGGTGG	60.179	20	GATCCGGATCCAATGAGGGT	58.940	20	170	1	p6	(AGAGGA)5	30	1
c1a09aac61c345dcaed9cb0d693246f0<1>	TTGCTGTTAGGGGAGGGAGA	59.882	20	GATCCGGATCCAATGAGGGT	58.940	20	279	1	p6	(AGAGGA)5	30	1
0a4b59426506403f9333498f452e691c<1>	TCCCCTTACCGGAGATGGTT	59.956	20	TCCTAATTGGGATCGGCGAA	58.875	20	155	1	p6	(AGAGGA)5	30	1
89d29b23319f4f50aaa38ce33eb5d06b<11>	TCCAGTAATGGCGGAAGGAG	59.169	20	TCACATGTTGGGCTGTTCCA	59.815	20	180	1	p2	(AG)15	30	1
89d29b23319f4f50aaa38ce33eb5d06b<13>	GCATCCAGTAATGGCGGAAG	59.053	20	TCACATGTTGGGCTGTTCCA	59.815	20	183	1	p2	(AG)15	30	1
89d29b23319f4f50aaa38ce33eb5d06b<14>	CGCATCCAGTAATGGCGGAA	60.814	20	TCACATGTTGGGCTGTTCCA	59.815	20	184	1	p2	(AG)15	30	1
0ec95a5198a04824a4fd827deab41ce5<1>	CCCCTTACCGGAGATGGTTG	59.820	20	GATCCGGATCCAATGAGGGT	58.940	20	212	1	p6	(AGAGGA)5	30	1
0ec95a5198a04824a4fd827deab41ce5<2>	TCCCCTTACCGGAGATGGTT	59.956	20	GATCCGGATCCAATGAGGGT	58.940	20	213	1	p6	(AGAGGA)5	30	1
f3d58c41192145af8d7dcdc47ce2dc46<13>	AGGCAAGTCGACAAGTTCCA	59.532	20	ACATTCCCAGCCATGCCATT	60.326	20	130	1	p2	(GA)17	34	1
f3d58c41192145af8d7dcdc47ce2dc46<14>	AGGCAAGTCGACAAGTTCCA	59.532	20	AACATTCCCAGCCATGCCAT	60.326	20	131	1	p2	(GA)17	34	1
f3d58c41192145af8d7dcdc47ce2dc46<45>	AGGCAAGTCGACAAGTTCCA	59.532	20	CATTCCCAGCCAAGCCAGTA	60.034	20	127	1	p2	(GA)16	32	1
f3d58c41192145af8d7dcdc47ce2dc46<51>	AGGCAAGTCGACAAGTTCCA	59.532	20	TCATTCCCAGCCAAGCCATT	59.958	20	128	1	p2	(GA)16	32	1
f3d58c41192145af8d7dcdc47ce2dc46<52>	AGGCAAGTCGACAAGTTCCA	59.532	20	ATCATTCCCAGCCAAGCCAT	59.736	20	129	1	p2	(GA)16	32	1
d0819350f698464a88af6824ebb8707a<24>	CCATGAGTTGGTGGATCGATGA	60.159	22	TCCACCGTTACTTTGTCCGG	59.966	20	278	1	p2	(AG)18	36	1
d0819350f698464a88af6824ebb8707a<25>	CCATGAGTTGGTGGATCGATGA	60.159	22	CCACCGTTACTTTGTCCGGA	59.966	20	277	1	p2	(AG)18	36	1
d0819350f698464a88af6824ebb8707a<27>	CCATGAGTTGGTGGATCGATG	58.784	21	CCACCGTTACTTTGTCCGGA	59.966	20	277	1	p2	(AG)18	36	1
d0819350f698464a88af6824ebb8707a<28>	CCATGAGTTGGTGGATCGATG	58.784	21	TCCACCGTTACTTTGTCCGG	59.966	20	278	1	p2	(AG)18	36	1
1b2934ff90b14945adaa0f928cfc9c25<8>	TGTTCCATCCTCCCACGAAC	59.676	20	TTCACGAGCCGTCACAATCT	59.683	20	114	2	p2	(AG)15	30	1
2e2d1625940941e199fd77aafa47eb45<1>	CGTGGCTTGGTCATGATCCA	60.393	20	GCACTTGCTGTCCTACACGA	60.320	20	165	1	p2	(CT)20	40	1
2e2d1625940941e199fd77aafa47eb45<2>	CGTGGCTTGGTCATGATCCA	60.393	20	TTCGTAGGGCACTTGCTGTC	60.320	20	173	1	p2	(CT)20	40	1
0f03e442df3744acb0176995a9192282<3>	ACAGGAGTACAAGCGGAGGA	60.252	20	ACCAATTCTACTGCTATCTACACACA	59.845	26	173	2	p2	(CT)15	30	1
ef30e2eeb7ec45e79834cd2a3fd5c4f8<1>	CGTGGCTTGGTCATGATCCA	60.393	20	TCGGTGCTCAATTCGTAGGG	59.825	20	184	1	p2	(CT)20	40	1
ef30e2eeb7ec45e79834cd2a3fd5c4f8<2>	CGTGGCTTGGTCATGATCCA	60.393	20	GGTGCTCAATTCGTAGGGCA	60.392	20	182	1	p2	(CT)20	40	1
b752e2cd10ff45e8bc4035f871bad7a5<1>	TGCCCCAAACAGAATGATGT	57.693	20	ACGAAGAGAGAGCAGGCATA	58.231	20	239	1	p4	(GATA)11	44	1
b752e2cd10ff45e8bc4035f871bad7a5<2>	TGCCCCAAACAGAATGATGT	57.693	20	ATACGAAGAGAGAGCAGGCA	58.231	20	241	1	p4	(GATA)11	44	1
b752e2cd10ff45e8bc4035f871bad7a5<3>	TGCCCCAAACAGAATGATGT	57.693	20	GATACGAAGAGAGAGCAGGCA	59.321	21	242	1	p4	(GATA)11	44	1
b752e2cd10ff45e8bc4035f871bad7a5<4>	TGCCCCAAACAGAATGATGT	57.693	20	TACGAAGAGAGAGCAGGCAT	58.231	20	240	1	p4	(GATA)11	44	1
2719821df940494995835511eda925c2<1>	TCTTCAACGTCACTCCGTCG	60.041	20	AACACCATGTCGGCAAAGGA	60.179	20	206	1	p2	(CT)21	42	1
2719821df940494995835511eda925c2<2>	AACGTCACTCCGTCGCTTTA	59.688	20	AACACCATGTCGGCAAAGGA	60.179	20	201	1	p2	(CT)21	42	1
2719821df940494995835511eda925c2<3>	ACGTCACTCCGTCGCTTTAA	59.688	20	AACACCATGTCGGCAAAGGA	60.179	20	200	1	p2	(CT)21	42	1
c8509d10c3a44dd8bbfd671c5809e6c0<1>	AGAGACCGAGCTTCCTCCAT	60.033	20	TCAGGCGCAATGAGAACCTT	59.963	20	118	1	p2	(CT)17	34	1
c8509d10c3a44dd8bbfd671c5809e6c0<2>	ACCGAGCTTCCTCCATCTCT	60.033	20	TCAGGCGCAATGAGAACCTT	59.963	20	114	1	p2	(CT)17	34	1
c8509d10c3a44dd8bbfd671c5809e6c0<3>	AGACCGAGCTTCCTCCATCT	60.033	20	CAGGCGCAATGAGAACCTTG	59.830	20	115	1	p2	(CT)17	34	1
c8509d10c3a44dd8bbfd671c5809e6c0<4>	ACCGAGCTTCCTCCATCTCT	60.033	20	CAGGCGCAATGAGAACCTTG	59.830	20	113	1	p2	(CT)17	34	1
c8509d10c3a44dd8bbfd671c5809e6c0<5>	AGACCGAGCTTCCTCCATCT	60.033	20	TCAGGCGCAATGAGAACCTT	59.963	20	116	1	p2	(CT)17	34	1
46cc897d06eb41a2a45463db7cbe9096<21>	CCGAACTGAGGCCAACATTC	59.195	20	ACCTGAAATGACGGCTGCTT	60.251	20	271	1	p2	(GA)19	38	1
3c32330cf9ad40d5a18d49314e2151d2<1>	TGCCATTCTCTTTCCTCCCC	59.374	20	TCACTCCCCCGTTTTCATCG	60.037	20	178	1	p2	(CT)17	34	1
3c32330cf9ad40d5a18d49314e2151d2<2>	TGCCATTCTCTTTCCTCCCC	59.374	20	CCTCACTCCCCCGTTTTCAT	59.672	20	180	1	p2	(CT)17	34	1
3c32330cf9ad40d5a18d49314e2151d2<3>	TGCCATTCTCTTTCCTCCCC	59.374	20	CTCCCTCCCCCGTTTTCATC	60.107	20	179	1	p2	(CT)17	34	1
4841ed00f526425a8e9fdf35b79666f1<1>	TGCCATTCTCTTTCCTCCCC	59.374	20	CGCGTGAACTCACAGTCTGA	60.318	20	107	1	p2	(CT)17	34	1
4841ed00f526425a8e9fdf35b79666f1<4>	TGCCATTCTCTTTCCTCCCC	59.374	20	CACGTGAGCTCACAGTCTGA	59.688	20	107	1	p2	(CT)17	34	1
3f8305af2a1d4fe1b686217e65e49a91<79>	CGAAGAACCAGTTGAAGGGC	59.125	20	AGAGCTCTTGTGTCAGTTGGA	58.958	21	228	1	p2	(AG)18	36	1
3f8305af2a1d4fe1b686217e65e49a91<80>	CGAAGAACCAGTTGAAGGGC	59.125	20	AGAGCTCTTGTGTCAGTTGGAA	59.564	22	228	1	p2	(AG)18	36	1
3f8305af2a1d4fe1b686217e65e49a91<81>	CGAAGAACCAGTTGAAGGGC	59.125	20	AGAGCTCTTGTGTCAGTTGG	57.460	20	228	1	p2	(AG)18	36	1
3f8305af2a1d4fe1b686217e65e49a91<82>	CGAAGAACCAGTTGAAGGGC	59.125	20	GAGCTCTTGTGTCAGTTGGA	57.467	20	227	1	p2	(AG)18	36	1
da979a414995422291beca10440297e6<1>	ATGTTCCTTCCCCCACGAAC	59.962	20	GGGGGTCCGAGGATGAGTAT	60.179	20	186	1	p2	(AG)18	36	1
da979a414995422291beca10440297e6<2>	ATGTTCCTTCCCCCACGAAC	59.962	20	CTCTCGTGGTCGCAGAGATG	60.248	20	189	1	p2	(AG)18	36	1
cc6fa971091d4e188b8f275ed6a88626<1>	GACATGCATGCTTCTTCACGT	59.534	21	AGTAGAGGCCAAGTTTTTAGTGA	57.438	23	238	1	p2	(TC)29	58	1
cc6fa971091d4e188b8f275ed6a88626<2>	CGACATGCATGCTTCTTCACG	60.528	21	AGTAGAGGCCAAGTTTTTAGTGA	57.438	23	239	1	p2	(TC)29	58	1
cc6fa971091d4e188b8f275ed6a88626<3>	GACATGCATGCTTCTTCACGT	59.534	21	GCCAAGTTTTTAGTGATAGTTTGCC	59.366	25	231	1	p2	(TC)29	58	1
cc6fa971091d4e188b8f275ed6a88626<4>	ACATGCATGCTTCTTCACGT	58.473	20	AGTAGAGGCCAAGTTTTTAGTGA	57.438	23	237	1	p2	(TC)29	58	1
cc6fa971091d4e188b8f275ed6a88626<5>	GACATGCATGCTTCTTCACGT	59.534	21	GGCCAAGTTTTTAGTGATAGTTTGC	59.366	25	232	1	p2	(TC)29	58	1
55e201d86ca347b3b2ca420152be4f57<1>	TTCTTTATCCAGCCCCGCAA	59.670	20	GGGGGTCCGAGGATGAGTAT	60.179	20	158	1	p2	(AG)18	36	1
55e201d86ca347b3b2ca420152be4f57<2>	TTTCTTTATCCAGCCCCGCA	59.670	20	GGGGGTCCGAGGATGAGTAT	60.179	20	159	1	p2	(AG)18	36	1
55e201d86ca347b3b2ca420152be4f57<3>	TTCTTTATCCAGCCCCGCAA	59.670	20	TGGGTGCGGAGATGGGTATA	60.105	20	161	1	p2	(AG)16	32	1
e5586ddec19e44db898f0c89d8a1d7c7<87>	ATGTTCCTTCCCCCACGAAC	59.962	20	TCACGATTCACGAGCCGTAA	59.477	20	120	1	p2	(AG)18	36	1
e5586ddec19e44db898f0c89d8a1d7c7<89>	ATGTTCCTTCCCCCACGAAC	59.962	20	ATCACGATTCACGAGCCGTA	59.263	20	121	1	p2	(AG)18	36	1
e5586ddec19e44db898f0c89d8a1d7c7<96>	TATGTTCCCTCCCCCACGAA	60.253	20	TGATCACGATTCACGAGCCG	60.525	20	122	1	p2	(AG)17	34	1
e5586ddec19e44db898f0c89d8a1d7c7<97>	TATGTTCCCTCCCCCACGAA	60.253	20	GATCACGATTCACGAGCCGT	60.526	20	121	1	p2	(AG)17	34	1
e5586ddec19e44db898f0c89d8a1d7c7<98>	TTATGTTCCCTCCCCCACGA	60.253	20	TGATCACGATTCACGAGCCG	60.525	20	123	1	p2	(AG)17	34	1
e5586ddec19e44db898f0c89d8a1d7c7<99>	TTATGTTCCCTCCCCCACGA	60.253	20	ATCACGATTCACGAGCCGTC	60.526	20	121	1	p2	(AG)17	34	1
e5586ddec19e44db898f0c89d8a1d7c7<100>	TATGTTCCCTCCCCCACGAA	60.253	20	ATCACGATTCACGAGCCGTC	60.526	20	120	1	p2	(AG)17	34	1
e5586ddec19e44db898f0c89d8a1d7c7<229>	ATGTTCCTTCCCCCACGAAC	59.962	20	TGATCACGATACACGAGCCG	59.971	20	123	1	p2	(AG)18	36	1
e5586ddec19e44db898f0c89d8a1d7c7<230>	ATGTTCCTTCCCCCACGAAC	59.962	20	GATCACGATACACGAGCCGT	59.971	20	122	1	p2	(AG)18	36	1
e5586ddec19e44db898f0c89d8a1d7c7<231>	ATGTTCCTTCCCCCACGAAC	59.962	20	ATCACGATACACGAGCCGTC	59.971	20	121	1	p2	(AG)18	36	1
594fdef80ab4428084e7bc3b93cd7b5e<47>	ACACCTTGCAGCTAATCCCC	60.034	20	GCGTTAGCGAACACTGACAC	59.839	20	167	1	p2	(GA)15	30	1
594fdef80ab4428084e7bc3b93cd7b5e<48>	ACACCTTGCAGCTAATCCCC	60.034	20	AGCGAACACTGACACGAACA	60.179	20	162	1	p2	(GA)15	30	1
594fdef80ab4428084e7bc3b93cd7b5e<97>	ACACCTTGCAGCTAATCCCC	60.034	20	AGGGAACACTTGCACGAACA	60.107	20	162	1	p2	(GA)19	38	1
594fdef80ab4428084e7bc3b93cd7b5e<104>	ACACCTTGCAGCTAATCCCC	60.034	20	GTAAGGGAACACTGGCACGA	59.966	20	161	1	p2	(GA)17	34	1
99cf929205f34c6c9bd0cd308b0a266a<48>	GATTTGTCATCGCGTCGACG	60.045	20	AGCGAACACTGACACGAACA	60.179	20	135	1	p2	(GA)15	30	1
99cf929205f34c6c9bd0cd308b0a266a<49>	CGATTTGTCATCGCGTCGAC	60.045	20	GCGTTAGCGAACACTGACAC	59.839	20	141	1	p2	(GA)15	30	1
99cf929205f34c6c9bd0cd308b0a266a<50>	GATTTGTCATCGCGTCGACG	60.045	20	GCGTTAGCGAACACTGACAC	59.839	20	140	1	p2	(GA)15	30	1
99cf929205f34c6c9bd0cd308b0a266a<102>	GATTTGTCATCGCGTCGACG	60.045	20	GTAAGGGAACACTGGCACGA	59.966	20	134	1	p2	(GA)17	34	1
99cf929205f34c6c9bd0cd308b0a266a<103>	CGATTTGTCATCGCGTCGAC	60.045	20	GTAAGGGAACACTGGCACGA	59.966	20	135	1	p2	(GA)17	34	1
99cf929205f34c6c9bd0cd308b0a266a<121>	CGATTTGTCATCGCGTCGAC	60.045	20	GTAGGGAACACTGGCACGAA	59.966	20	136	1	p2	(GA)18	36	1
99cf929205f34c6c9bd0cd308b0a266a<122>	GATTTGTCATCGCGTCGACG	60.045	20	GTAGGGAACACTGGCACGAA	59.966	20	135	1	p2	(GA)18	36	1
a67a56e09e1741f5b05aa3338857f40e<1>	TCAACAATCTGGAGAACCGG	57.527	20	TCAGATCTGTGGCTTCTGCG	60.108	20	142	1	p2	(AG)19	38	1
a67a56e09e1741f5b05aa3338857f40e<2>	TCAACAATCTGGAGAACCGG	57.527	20	AGATCTGTGGCTTCTGCGAC	60.108	20	140	1	p2	(AG)19	38	1
a67a56e09e1741f5b05aa3338857f40e<3>	TCAACAATCTGGAGAACCGG	57.527	20	CAGATCTGTGGCTTCTGCGA	60.108	20	141	1	p2	(AG)19	38	1
a67a56e09e1741f5b05aa3338857f40e<130>	TGTATCAACAATCTGGAGAATCGG	58.640	24	ATCAGACCTGTGGCTTCTGC	60.036	20	147	1	p2	(AG)19	38	1
a67a56e09e1741f5b05aa3338857f40e<132>	CTGTATCAACAATCTGGAGAATCGG	59.535	25	ATCAGACCTGTGGCTTCTGC	60.036	20	148	1	p2	(AG)19	38	1
a67a56e09e1741f5b05aa3338857f40e<280>	TGTATCAACAATCTGGAAAATCGG	57.565	24	CAGATCTGTGGCTTCTGCGA	60.108	20	145	1	p2	(AG)19	38	1
a67a56e09e1741f5b05aa3338857f40e<281>	TGTATCAACAATCTGGAAAATCGG	57.565	24	AGATCTGTGGCTTCTGCGAC	60.108	20	144	1	p2	(AG)19	38	1
a67a56e09e1741f5b05aa3338857f40e<282>	TCTGTATCAACAATCTGGAAAATCGG	59.684	26	TCAGATCTGTGGCTTCTGCG	60.108	20	148	1	p2	(AG)19	38	1
a67a56e09e1741f5b05aa3338857f40e<433>	TCAACAATCTGGGGAATCGG	57.582	20	CAGATCTGTGGCTTCTGCGA	60.108	20	141	1	p2	(AG)19	38	1
a67a56e09e1741f5b05aa3338857f40e<434>	TCAACAATCTGGGGAATCGG	57.582	20	TCAGATCTGTGGCTTCTGCG	60.108	20	142	1	p2	(AG)19	38	1
a67a56e09e1741f5b05aa3338857f40e<435>	TCAACAATCTGGGGAATCGG	57.582	20	AGATCTGTGGCTTCTGCGAC	60.108	20	140	1	p2	(AG)19	38	1
a67a56e09e1741f5b05aa3338857f40e<643>	TGTATCAACAATCTGGAGAATCGA	57.779	24	CAGATCTGTGGCTTCTGCGA	60.108	20	145	1	p2	(AG)19	38	1
a67a56e09e1741f5b05aa3338857f40e<646>	TCTGTATCAACAATCTGGAGAATCGA	59.903	26	TCAGATCTGTGGCTTCTGCG	60.108	20	148	1	p2	(AG)19	38	1
a67a56e09e1741f5b05aa3338857f40e<651>	TGTATCAACAATCTGGAGAATCGA	57.779	24	AGATCTGTGGCTTCTGCGAC	60.108	20	144	1	p2	(AG)19	38	1
5c51fe0b20f94c469520db80a2062977<1>	TCAACAATCTGGAGAACCGG	57.527	20	TGGTGTTGGAGTCCAGGGAT	60.476	20	172	1	p2	(AG)19	38	1
5c51fe0b20f94c469520db80a2062977<2>	TCAACAATCTGGAGAACCGG	57.527	20	CTTGGTGTTGGAGTCCAGGG	60.251	20	174	1	p2	(AG)19	38	1
5c51fe0b20f94c469520db80a2062977<5>	TCAACAATCTGGGGAATCGG	57.582	20	TGGTGTTGGAGTCCAGGGAT	60.476	20	172	1	p2	(AG)19	38	1
5c51fe0b20f94c469520db80a2062977<6>	TCAACAATCTGGGGAATCGG	57.582	20	CTTGGTGTTGGAGTCCAGGG	60.251	20	174	1	p2	(AG)19	38	1
9660ce05428042aa8c5e2fe77dfba55a<1>	GCGTGTGATCGTCATCAAGT	58.650	20	AGAGCTCTTGTGTCAGTTGGA	58.958	21	251	1	p2	(AG)18	36	1
9660ce05428042aa8c5e2fe77dfba55a<2>	GCGTGTGATCGTCATCAAGTG	59.940	21	AGAGCTCTTGTGTCAGTTGGA	58.958	21	251	1	p2	(AG)18	36	1
c4ed3e2886ce4b679df9f866028cb19d<82>	TCTGTATCAACAATCTGGAAAATCGG	59.684	26	AGATCTGTGGCTTCTGCGAC	60.108	20	146	1	p2	(AG)19	38	1
c4ed3e2886ce4b679df9f866028cb19d<83>	TCTGTATCAACAATCTGGAAAATCGG	59.684	26	CAGATCTGTGGCTTCTGCGA	60.108	20	147	1	p2	(AG)19	38	1
c4ed3e2886ce4b679df9f866028cb19d<126>	TCTGTATCAACAATATGGAGAATCGG	58.845	26	CAGATCTGTGGCTTCTGCGA	60.108	20	147	1	p2	(AG)18	36	1
c4ed3e2886ce4b679df9f866028cb19d<128>	TCTGTATCAACAATATGGAGAATCGG	58.845	26	TCAGATCTGTGGCTTCTGCG	60.108	20	148	1	p2	(AG)18	36	1
c4ed3e2886ce4b679df9f866028cb19d<129>	CTGTATCAACAATATGGAGAATCGG	57.643	25	AGATCTGTGGCTTCTGCGAC	60.108	20	145	1	p2	(AG)18	36	1
c4ed3e2886ce4b679df9f866028cb19d<130>	TCTGTATCAACAATATGGAGAATCGG	58.845	26	AGATCTGTGGCTTCTGCGAC	60.108	20	146	1	p2	(AG)18	36	1
c4ed3e2886ce4b679df9f866028cb19d<176>	TCTGTATCAACAATCTGGAGAATCGA	59.903	26	CAGATCTGTGGCTTCTGCGA	60.108	20	147	1	p2	(AG)19	38	1
c4ed3e2886ce4b679df9f866028cb19d<178>	TCTGTATCAACAATCTGGAGAATCGA	59.903	26	AGATCTGTGGCTTCTGCGAC	60.108	20	146	1	p2	(AG)19	38	1
0bbd859d2bb54e7ea4399f6c5f269415<1>	AAATGAGCTTGGGGATGGGG	60.032	20	CACCATCCCGTGACCTATGT	59.169	20	257	1	p2	(AG)16	32	1
0bbd859d2bb54e7ea4399f6c5f269415<2>	AAATGAGCTTGGGGATGGGG	60.032	20	GCACCATCCCGTGACCTATG	60.533	20	258	1	p2	(AG)16	32	1
858f4721ad794df0b6c43b2856f09ad6<1>	GGAGGAGGAACTGAGGGGAG	60.689	20	TCCCTATCCTACTCGAGCGG	59.964	20	244	1	p2	(AG)16	32	1
858f4721ad794df0b6c43b2856f09ad6<2>	GGAGGAGGAACTGAGGGGAG	60.689	20	CCCTATCCTACTCGAGCGGA	59.964	20	243	1	p2	(AG)16	32	1
4eecf7e1d80b42bf8657b80933507079<1>	TCTTTATCCAGCCCCGCAAG	60.107	20	GGGGGTGGGGAAGTTGTTAA	59.516	20	162	1	p2	(AG)17	34	1
4eecf7e1d80b42bf8657b80933507079<2>	TTTCTTTATCCAGCCCCGCA	59.670	20	GGGGGTGGGGAAGTTGTTAA	59.516	20	164	1	p2	(AG)17	34	1
4eecf7e1d80b42bf8657b80933507079<3>	TCTTTATCCAGCCCCGCAAG	60.107	20	TGGGGGTGGGGAAGTTGTTA	60.702	20	163	1	p2	(AG)17	34	1
4eecf7e1d80b42bf8657b80933507079<4>	TTCTTTATCCAGCCCCGCAA	59.670	20	GGGGGTGGGGAAGTTGTTAA	59.516	20	163	1	p2	(AG)17	34	1
4eecf7e1d80b42bf8657b80933507079<5>	TCTTTATCCAGCCCCGCAAG	60.107	20	TGGGTGCGGAGATGGGTATA	60.105	20	160	1	p2	(AG)16	32	1
4eecf7e1d80b42bf8657b80933507079<6>	TCTTTATCCAGCCCCGCAAG	60.107	20	TCGTGGGCTCGGAAATTTGT	60.251	20	165	1	p2	(AG)17	34	1
4eecf7e1d80b42bf8657b80933507079<7>	TCTTTATCCAGCCCCGCAAG	60.107	20	CGGGATCGGAGAGGTGTGTA	60.751	20	160	1	p2	(AG)16	32	1
605644b6a4644e328951bc5e9fd48735<1>	TCCTGTCTGAGTGTTGCTGC	60.250	20	CCAGTGTGCAAGAGCCTTTG	59.687	20	152	1	p3	(CTT)15	45	1
605644b6a4644e328951bc5e9fd48735<2>	TGTCTGAGTGTTGCTGCTGA	59.535	20	CCAGTGTGCAAGAGCCTTTG	59.687	20	149	1	p3	(CTT)15	45	1
605644b6a4644e328951bc5e9fd48735<3>	CCTGTCTGAGTGTTGCTGCT	60.250	20	CCAGTGTGCAAGAGCCTTTG	59.687	20	151	1	p3	(CTT)15	45	1
605644b6a4644e328951bc5e9fd48735<4>	TCCTGTCTGAGTGTTGCTGC	60.250	20	TAGTGCCAGTGTGCAAGAGC	60.604	20	157	1	p3	(CTT)15	45	1
605644b6a4644e328951bc5e9fd48735<8>	CCTGTCTGAGTGTTGCTGCT	60.250	20	TAGTGCCAGTGTGCAAGAGC	60.604	20	156	1	p3	(CTT)15	45	1
7fcf3eb178d747f791fd3cadbde35389<1>	CAAATAAAAATTGGTAATCTCTGTGCT	57.356	27	GGGAACGCTAGGGAGATGAAC	60.203	21	177	1	p4	(CTTT)8	32	1
7fcf3eb178d747f791fd3cadbde35389<2>	TCAAATAAAAATTGGTAATCTCTGTGC	57.362	27	GGGAACGCTAGGGAGATGAA	58.879	20	178	1	p4	(CTTT)8	32	1
7fcf3eb178d747f791fd3cadbde35389<3>	TCAAATAAAAATTGGTAATCTCTGTGC	57.362	27	GGAACGCTAGGGAGATGAACT	59.242	21	177	1	p4	(CTTT)8	32	1
7fcf3eb178d747f791fd3cadbde35389<4>	TCAAATAAAAATTGGTAATCTCTGTGC	57.362	27	GGGAACGCTAGGGAGATGAAC	60.203	21	178	1	p4	(CTTT)8	32	1
837d67d74b49408c9a966c48e8a750e3<1>	CCCCCACGAACTGACTTCTT	59.603	20	GATTCACGAGCCGTCACGAT	60.526	20	111	1	p2	(AG)16	32	1
837d67d74b49408c9a966c48e8a750e3<2>	CCCCCACGAACTGACTTCTT	59.603	20	ATCACGATTCACGAGCCGTC	60.526	20	116	1	p2	(AG)16	32	1
bf6216d6623848eda3d4dee9a3b2f500<3>	TCTCTTCATCAACAGGTGCGT	59.656	21	ATTGCTGCTGCTCGAATCCA	60.393	20	159	1	p2	(CT)22	44	1
bf6216d6623848eda3d4dee9a3b2f500<5>	CTCTTCATCAACAGGTGCGT	58.199	20	ATTGCTGCTGCTCGAATCCA	60.393	20	158	1	p2	(CT)22	44	1
bf6216d6623848eda3d4dee9a3b2f500<7>	TCTCTTCATCAACAGGTGCGA	59.382	21	ATTGCTGCTGCTCGAATCCA	60.393	20	155	1	p2	(CT)20	40	1
bf6216d6623848eda3d4dee9a3b2f500<8>	TTCTCTTCATCAACAGGTGCGA	59.963	22	ATTGCTGCTGCTCGAATCCA	60.393	20	156	1	p2	(CT)20	40	1
bf6216d6623848eda3d4dee9a3b2f500<9>	TCTCTTCATCAACAGGTGCGAA	59.963	22	ATTGCTGCTGCTCGAATCCA	60.393	20	155	1	p2	(CT)20	40	1
5c262391c1c24d9e897239a4d1f584d7<1>	TGCAACGCATTGACTTGCTC	60.040	20	TCCGCAGTCTAAAGCAAGCT	59.678	20	183	1	p2	(AG)15	30	1
5c262391c1c24d9e897239a4d1f584d7<2>	GCAACGCATTGACTTGCTCT	59.761	20	TCCGCAGTCTAAAGCAAGCT	59.678	20	182	1	p2	(AG)15	30	1
5c262391c1c24d9e897239a4d1f584d7<3>	TGCAACGCATTGACTTGCTC	60.040	20	GTCCGCAGTCTAAAGCAAGC	59.556	20	184	1	p2	(AG)15	30	1
b54a37040e9a4a39a3dbb7cf807bfdd5<1>	AAGGTTGCAGGTTACAGGCA	59.815	20	GTCCGCAGTCTAAAGCAAGC	59.556	20	155	1	p2	(AG)15	30	1
b54a37040e9a4a39a3dbb7cf807bfdd5<2>	AAGGTTGCAGGTTACAGGCA	59.815	20	TCCGCAGTCTAAAGCAAGCT	59.678	20	154	1	p2	(AG)15	30	1
f1e14d9955a94e0e82ea0afa926106fa<39>	TAGTGGGAAAGCAGGAGGGA	59.882	20	CCTTGCAGCCTTTCTTTCCC	59.395	20	164	1	p2	(AG)20	40	1
f1e14d9955a94e0e82ea0afa926106fa<40>	TAGTGGGAAAGCAGGAGGGA	59.882	20	CTTGCAGCCTTTCTTTCCCC	59.395	20	163	1	p2	(AG)20	40	1
f1e14d9955a94e0e82ea0afa926106fa<44>	GCTAGTGGGAAAGCAGGAGG	60.107	20	CCTTGCAGCCTTTCTTTCCC	59.395	20	166	1	p2	(AG)20	40	1
f1e14d9955a94e0e82ea0afa926106fa<45>	GCTAGTGGGAAAGCAGGAGG	60.107	20	CTTGCAGCCTTTCTTTCCCC	59.395	20	165	1	p2	(AG)20	40	1
acfaad5a7ef64c3e995a6c7abec7ec65<1>	CCTAAGATGGTGTTGGCCGA	59.748	20	AAAACAACCTGACGGGCTGT	60.395	20	159	1	p2	(GA)20	40	1
acfaad5a7ef64c3e995a6c7abec7ec65<2>	AAGATGGTGTTGGCCGAACT	59.890	20	AAAACAACCTGACGGGCTGT	60.395	20	156	1	p2	(GA)20	40	1
acfaad5a7ef64c3e995a6c7abec7ec65<3>	AAGATGGTGTTGGCCGAACT	59.890	20	AACAACCTGACGGGCTGTAA	59.529	20	154	1	p2	(GA)20	40	1
acfaad5a7ef64c3e995a6c7abec7ec65<4>	AAGATGGTGTTGGCCGAACT	59.890	20	AAACAACCTGACGGGCTGTA	59.529	20	155	1	p2	(GA)20	40	1
96d92b368e8b4853bd69e0381c1896d4<29>	TCTCCTTGGAGACTACTGCCA	59.923	21	TCCTCCAATGGTACCACTCT	57.358	20	266	1	p2	(AG)17	34	1
96d92b368e8b4853bd69e0381c1896d4<30>	TCTCCTTGGAGACTACTGCCA	59.923	21	TCCTCCAATGGTACCACTCTTTG	59.991	23	266	1	p2	(AG)17	34	1
96d92b368e8b4853bd69e0381c1896d4<31>	TCTCCTTGGAGACTACTGCCA	59.923	21	TTCCTCCAATGGTACCACTCT	58.084	21	267	1	p2	(AG)17	34	1
96d92b368e8b4853bd69e0381c1896d4<32>	TCTCCTTGGAGACTACTGCCA	59.923	21	TCCTCCAATGGTACCACTCTT	58.084	21	266	1	p2	(AG)17	34	1
96d92b368e8b4853bd69e0381c1896d4<33>	TCTCCTTGGAGACTACTGCCA	59.923	21	CCTCCAATGGTACCACTCTTTGA	59.991	23	265	1	p2	(AG)17	34	1
96d92b368e8b4853bd69e0381c1896d4<69>	TCTCCTTGGAGACTACTGCCA	59.923	21	CTCCCATGGTACCACTCGTT	59.097	20	264	1	p2	(AG)17	34	1
96d92b368e8b4853bd69e0381c1896d4<70>	TCTCCTTGGAGACTACTGCCA	59.923	21	CCCATGGTACCACTCGTTGA	59.389	20	262	1	p2	(AG)17	34	1
96d92b368e8b4853bd69e0381c1896d4<71>	TCTCCTTGGAGACTACTGCCA	59.923	21	TCCTCCCATGGTACCACTCG	60.686	20	266	1	p2	(AG)17	34	1
96d92b368e8b4853bd69e0381c1896d4<72>	TCTCCTTGGAGACTACTGCCA	59.923	21	TCCCATGGTACCACTCGTTG	59.389	20	263	1	p2	(AG)17	34	1
96d92b368e8b4853bd69e0381c1896d4<73>	TCTCCTTGGAGACTACTGCCA	59.923	21	CCTCCCATGGTACCACTCGT	60.976	20	265	1	p2	(AG)17	34	1
640c8f4b64414cf0b087d723c65eb85f<6>	TTCTTTGTCGGTTGGGGGTC	60.179	20	GCCTCCATTCCCACCTCAAA	59.960	20	141	1	p2	(GA)17	34	1
640c8f4b64414cf0b087d723c65eb85f<7>	TTGTCTTTGACGGTTGGGGG	60.467	20	GCCTCCATTCCCACCTCAAA	59.960	20	143	1	p2	(AG)16	32	1
37d06568db074f2aadcb237aee60b638<3>	TTTGGAGGGGTTTTGGCGAT	60.179	20	GCCTCCATTCCCACCTCAAA	59.960	20	181	1	p2	(GA)18	36	1
54cf36d53fc944a9871d27d113faa41a<1>	TTCCTCCCTTGCCATCAACC	59.960	20	CGTGATACAGACTCGCCGAA	59.902	20	216	1	p2	(GA)15	30	1
54cf36d53fc944a9871d27d113faa41a<2>	GGTTTCCTCCCTTGCCATCA	59.960	20	CGTGATACAGACTCGCCGAA	59.902	20	219	1	p2	(GA)15	30	1
54cf36d53fc944a9871d27d113faa41a<3>	TGGTTTCCTCCCTTGCCATC	59.960	20	CGTGATACAGACTCGCCGAA	59.902	20	220	1	p2	(GA)15	30	1
54cf36d53fc944a9871d27d113faa41a<4>	CTGGTTTCCTCCCTTGCCAT	59.960	20	CGTGATACAGACTCGCCGAA	59.902	20	221	1	p2	(GA)15	30	1
ab99af584f3b4bfd8d225c66f4c0ee8b<5>	TCGGTCGGGGAAGTTGGATA	60.325	20	GGGTCATCTCCCCTCTCTCT	59.439	20	160	1	p2	(AG)16	32	1
ab99af584f3b4bfd8d225c66f4c0ee8b<6>	CGGTCGGGGAAGTTGGATAG	59.896	20	GGGTCATCTCCCCTCTCTCT	59.439	20	159	1	p2	(AG)16	32	1
78e15d6fc95e41b588ced2b08acc6489<1>	CACAGGCTAGGCTCAGGC	59.811	18	TGTCCCTACACACCACAACAG	59.860	21	131	1	p5	(GGCCT)6	30	1
78e15d6fc95e41b588ced2b08acc6489<2>	CACAGGCTAGGCTCAGGC	59.811	18	TGTCCCTACACACCACAACA	58.795	20	131	1	p5	(GGCCT)6	30	1
78e15d6fc95e41b588ced2b08acc6489<3>	GCCACAGGCTAGGCTCAG	59.811	18	TGTCCCTACACACCACAACA	58.795	20	133	1	p5	(GGCCT)6	30	1
78e15d6fc95e41b588ced2b08acc6489<4>	GCCACAGGCTAGGCTCAG	59.811	18	TGTCCCTACACACCACAACAG	59.860	21	133	1	p5	(GGCCT)6	30	1
78e15d6fc95e41b588ced2b08acc6489<5>	CACAGGCTAGGCTCAGGC	59.811	18	GTCCCTACACACCACAACAGA	59.585	21	130	1	p5	(GGCCT)6	30	1
b73fba73216943e2852bc61c449134ae<1>	GCCTTCCGAGTCGAATCCAA	60.108	20	AGTTTTGCAGGTCCAATTATTGT	57.193	23	119	1	p4	(ATCT)8	32	1
b73fba73216943e2852bc61c449134ae<2>	TGTTGCCTTCCGAGTCGAAT	59.680	20	AGTTTTGCAGGTCCAATTATTGT	57.193	23	123	1	p4	(ATCT)8	32	1
b73fba73216943e2852bc61c449134ae<3>	TTGCCTTCCGAGTCGAATCC	60.108	20	AGTTTTGCAGGTCCAATTATTGT	57.193	23	121	1	p4	(ATCT)8	32	1
3ac9d927c35047a288156c262e5cfa7c<1>	TGCCTGTTTGACCACCTCAT	59.522	20	AGTTTTGCAGGTCCAATTATTGT	57.193	23	243	1	p4	(ATCT)8	32	1
3ac9d927c35047a288156c262e5cfa7c<2>	TTGCCTGTTTGACCACCTCA	59.743	20	AGTTTTGCAGGTCCAATTATTGT	57.193	23	244	1	p4	(ATCT)8	32	1
04c5446e518841d9834b4233e306a91f<1>	CGCCCCTCGTATTGACTCTC	59.969	20	AGTGGGATGCTCAGGATCCT	60.030	20	118	1	p6	(CCGCTC)5	30	1
04c5446e518841d9834b4233e306a91f<2>	CGCCCCTCGTATTGACTCTC	59.969	20	GGGATGCTCAGGATCCTGTG	59.892	20	115	1	p6	(CCGCTC)5	30	1
cd65a67fcb5241c6b945f6164adcae9a<1>	CAGGGTTGGTTGGGACAGAG	60.251	20	GCCTTCCTCACTCAACCTCC	60.036	20	115	1	p2	(GA)17	34	1
cd65a67fcb5241c6b945f6164adcae9a<2>	GGTTGGTTGGGACAGAGCTT	60.179	20	GCCTTCCTCACTCAACCTCC	60.036	20	112	1	p2	(GA)17	34	1
ac9e04b080a24dbe9bd2a66cfd2a8211<1>	GGTTGGTTGGGACAGAGCTT	60.179	20	CCCTAGGACATCCCTCTCCC	60.179	20	137	1	p2	(GA)17	34	1
ac9e04b080a24dbe9bd2a66cfd2a8211<2>	CAGGGTTGGTTGGGACAGAG	60.251	20	CCCTAGGACATCCCTCTCCC	60.179	20	140	1	p2	(GA)17	34	1
fdfb5a767200420887a1eaa12f3a0ae0<1>	TCGGCCTTCCTCATTAACGG	59.823	20	TCATCGTTCAAACCGTCATCT	57.687	21	225	1	p5	(GACGC)6	30	1
fdfb5a767200420887a1eaa12f3a0ae0<2>	GCCTCGGCCTTCCTCATTAA	59.820	20	TCATCGTTCAAACCGTCATCT	57.687	21	228	1	p5	(GACGC)6	30	1
edcf213251c2451f84757addc175b864<1>	CTCGTAGATCTGCCGACCAC	59.970	20	TCATCGTTCAAACCGTCATCT	57.687	21	150	1	p5	(GACGC)6	30	1
edcf213251c2451f84757addc175b864<2>	TCTCGTAGATCTGCCGACCA	60.107	20	TCATCGTTCAAACCGTCATCT	57.687	21	151	1	p5	(GACGC)6	30	1
edcf213251c2451f84757addc175b864<5>	CTCGTAGATCTGCCGACCAC	59.970	20	TCATCGTTCAAACCGTCATCTT	58.340	22	150	1	p5	(GACGC)6	30	1
69e073368b89460591e4c0a3d0bffcf8<1>	TTGAAGGAAAATAGACCCACAAGG	58.923	24	GGAGCTACCTTCCGACGTTG	60.458	20	117	1	p5	(AGATC)6	30	1
69e073368b89460591e4c0a3d0bffcf8<2>	TGAAGGAAAATAGACCCACAAGG	58.338	23	GGAGCTACCTTCCGACGTTG	60.458	20	116	1	p5	(AGATC)6	30	1
6d5a0de8b74949df8cdf6a99d51d0d10<1>	GTCGGTGGCAGAAAGAAGGA	59.965	20	CGTGTGCGTGGGTATGTGTA	60.389	20	273	1	p2	(GA)23	46	1
6d5a0de8b74949df8cdf6a99d51d0d10<2>	AGAAAGAAGGAGACGACGCC	59.756	20	CGTGTGCGTGGGTATGTGTA	60.389	20	264	1	p2	(GA)23	46	1
6d5a0de8b74949df8cdf6a99d51d0d10<3>	GTCGGTGGCAGAAAGAAGGA	59.965	20	GTGGGCTCGGAGATGTGTAT	59.247	20	272	1	p2	(GA)23	46	1
0a188f9c80a646d3999b1bb03c575863<1>	AAGCGCGCTATTGAAGGAGT	60.108	20	CGTGTGCGTGGGTATGTGTA	60.389	20	187	1	p2	(GA)23	46	1
0a188f9c80a646d3999b1bb03c575863<2>	AGAAGCGCGCTATTGAAGGA	59.824	20	CGTGTGCGTGGGTATGTGTA	60.389	20	189	1	p2	(GA)23	46	1
0a188f9c80a646d3999b1bb03c575863<3>	AAGCGCGCTATTGAAGGAGT	60.108	20	GTGGGCTCGGAGATGTGTAT	59.247	20	186	1	p2	(GA)23	46	1
05ec02bdb2eb491c9af4aea0cc1246fd<1>	AAAGAAGGAGACGACGCCTG	60.038	20	CGTGTGCGTGGGTATGTGTA	60.389	20	262	1	p2	(GA)23	46	1
05ec02bdb2eb491c9af4aea0cc1246fd<2>	AAAGAAGGAGACGACGCCTG	60.038	20	GTGGGCTCGGAGATGTGTAT	59.247	20	261	1	p2	(GA)23	46	1
34b78fa21eda48e2b3b8f7bc41522c86<1>	TGTGATTGTCCTTTGCCTGTTG	59.638	22	TGCTCATGCTTTGGTTGTGC	59.968	20	278	1	p2	(AG)21	42	1
34b78fa21eda48e2b3b8f7bc41522c86<2>	GTGTGATTGTCCTTTGCCTGTT	59.638	22	TGCTCATGCTTTGGTTGTGC	59.968	20	279	1	p2	(AG)21	42	1
3913d66d51c24b7185c71cda6620f5af<1>	ACCCGGATTGCTCTGTTGTT	59.890	20	AGAAGCAACTTACTATTCCTATGGT	57.561	25	162	1	p5	(ATACT)7	35	1
3913d66d51c24b7185c71cda6620f5af<2>	ACCCGGATTGCTCTGTTGTT	59.890	20	AGCAACTTACTATTCCTATGGTATGGA	59.487	27	159	1	p5	(ATACT)7	35	1
bff343ea0af2451e939dc5724a56700c<9>	AGGTCCCTCTCGTGGATCAT	59.737	20	CTCAACATTCCATAAATCACTCACGA	59.686	26	154	1	p2	(CT)18	36	1
bff343ea0af2451e939dc5724a56700c<11>	AGGTCCCTCTCGTGGATCAT	59.737	20	TCTCAACATTCCATAAATCACTCACG	59.686	26	155	1	p2	(CT)18	36	1
1f96d7092d054156be61bf2a94fa5de1<1>	CTCCCACTACTCTCGCTCCT	60.107	20	AGTTGTGGTGACAGCATGCT	60.179	20	125	1	p2	(TC)17	34	1
1f96d7092d054156be61bf2a94fa5de1<2>	CTCCCACTACTCTCGCTCCT	60.107	20	GTTGTGGTGACAGCATGCTC	59.761	20	124	1	p2	(TC)17	34	1
78eeec20c01d4920ae54b3b7b58beda0<1>	CTCCCACTACTCTCGCTCCT	60.107	20	ACGCGTCCATCTTTCCAAGT	59.965	20	280	1	p2	(TC)17	34	1
78eeec20c01d4920ae54b3b7b58beda0<2>	ACTACTCTCGCTCCTGCTCT	59.745	20	ACGCGTCCATCTTTCCAAGT	59.965	20	275	1	p2	(TC)17	34	1
54a56148d1c34f55a0a24821748cb358<1>	TGGAAGCCACTCGAAACCAA	59.818	20	CAACACTAGCGGATGTGGGT	60.036	20	112	1	p3	(TCC)10	30	1
d796a462804644f8a22e2811b648c5d2<1>	TGGAAGCCACTCGAAACCAA	59.818	20	GGCAAGGTGAAGCTCCTTCT	59.963	20	142	1	p3	(TCC)10	30	1
44358449792d4176a19255aa072f2ad0<1>	TGGAAGCCACTCGAAACCAA	59.818	20	CGCAGGCTCTCGATCTTCTT	59.898	20	180	1	p3	(TCC)10	30	1
dba04bd9e02744fca5186f18efd64e57<1>	AGGCTTCTCCTCCTTCAGGT	59.882	20	GGCAAGGTGAAGCTCCTTCT	59.963	20	122	1	p3	(TCC)10	30	1
4f520556864a4da3a5f4504ce9b61c76<1>	AGGCTTCTCCTCCTTCAGGT	59.882	20	CGCAGGCTCTCGATCTTCTT	59.898	20	160	1	p3	(TCC)10	30	1
a2564df6c0214a06a2b996a325b158a1<1>	CTGCAGCGTCAGAGGTGTAT	59.826	20	TGATCACGATTCACGAGCCG	60.525	20	267	1	p2	(AG)17	34	1
a2564df6c0214a06a2b996a325b158a1<2>	CTGCAGCGTCAGAGGTGTAT	59.826	20	GATTCACGAGCCGTCACGAT	60.526	20	260	1	p2	(AG)17	34	1
a2564df6c0214a06a2b996a325b158a1<3>	CTGCAGCGTCAGAGGTGTAT	59.826	20	ATTCACGAGCCGTCACGATC	60.526	20	259	1	p2	(AG)17	34	1
a2564df6c0214a06a2b996a325b158a1<4>	CCGCGAGAGTCACAGATGTT	60.109	20	GATCACGATTCACGAGCCGT	60.526	20	268	1	p2	(AG)17	34	1
a2564df6c0214a06a2b996a325b158a1<5>	CCGCGAGAGTCACAGATGTT	60.109	20	TGATCACGATTCACGAGCCG	60.525	20	269	1	p2	(AG)17	34	1
a2564df6c0214a06a2b996a325b158a1<6>	CCGCGAGAGTCACAGATGTT	60.109	20	ATCACGATTCACGAGCCGTC	60.526	20	267	1	p2	(AG)17	34	1
a2564df6c0214a06a2b996a325b158a1<7>	CGTGGGAGGCGTCAGATATG	60.319	20	TGATCACGATTCACGAGCCG	60.525	20	270	1	p2	(AG)17	34	1
a2564df6c0214a06a2b996a325b158a1<8>	CGTGGGAGGCGTCAGATATG	60.319	20	GATTCACGAGCCGTCACGAT	60.526	20	263	1	p2	(AG)17	34	1
a2564df6c0214a06a2b996a325b158a1<9>	CGTGGGAGGCGTCAGATATG	60.319	20	ATCACGATTCACGAGCCGTC	60.526	20	268	1	p2	(AG)17	34	1
a2564df6c0214a06a2b996a325b158a1<10>	GCAGCGTCAGAGGCGTATAA	60.249	20	GATTCACGAGCCGTCACGAT	60.526	20	258	1	p2	(AG)17	34	1
a2564df6c0214a06a2b996a325b158a1<11>	GCAGCGTCAGAGGCGTATAA	60.249	20	CAAGATTCACGAGCCGTCAC	59.284	20	261	1	p2	(AG)17	34	1
a2564df6c0214a06a2b996a325b158a1<12>	GCAGCGTCAGAGGCGTATAA	60.249	20	TCAAGATTCACGAGCCGTCA	59.399	20	262	1	p2	(AG)17	34	1
a2564df6c0214a06a2b996a325b158a1<13>	GCAGCGTCAGAGGCGTATAA	60.249	20	AAGATTCACGAGCCGTCACG	60.733	20	260	1	p2	(AG)17	34	1
a2564df6c0214a06a2b996a325b158a1<14>	CGTAGGAAGCGTCTGAGGTG	60.179	20	ATCACGATTCACGAGCCGTC	60.526	20	266	1	p2	(AG)16	32	1
a2564df6c0214a06a2b996a325b158a1<15>	CGTAGGAAGCGTCTGAGGTG	60.179	20	GATCACGATTCACGAGCCGT	60.526	20	267	1	p2	(AG)16	32	1
a2564df6c0214a06a2b996a325b158a1<16>	CGTAGGAAGCGTCTGAGGTG	60.179	20	TGATCACGATTCACGAGCCG	60.525	20	268	1	p2	(AG)16	32	1
a2564df6c0214a06a2b996a325b158a1<17>	GGCAGCGGCATATGAGTGTA	60.250	20	TGATCACGATTCACGAGCCG	60.525	20	265	1	p2	(AG)17	34	1
a2564df6c0214a06a2b996a325b158a1<18>	CGCGGCGAGAGAGAGATATG	60.179	20	TGATCACGATTCACGAGCCG	60.525	20	266	2	p2	(AG)16	32	1
f67e258912f549f8ae25448e74783a5f<1>	CTGCAGCGTCAGAGGTGTAT	59.826	20	ATCACGATTCACGAGCCGTC	60.526	20	265	1	p2	(AG)17	34	1
f67e258912f549f8ae25448e74783a5f<2>	CGTGGGAGGCGTCAGATATG	60.319	20	ATTCACGAGCCGTCACGATC	60.526	20	262	1	p2	(AG)17	34	1
f67e258912f549f8ae25448e74783a5f<3>	GCAGCGTCAGAGGCGTATAA	60.249	20	ATTCACGAGCCGTCACGATC	60.526	20	257	1	p2	(AG)17	34	1
f67e258912f549f8ae25448e74783a5f<4>	CGTAGGAAGCGTCTGAGGTG	60.179	20	GATTCACGAGCCGTCACGAT	60.526	20	261	1	p2	(AG)16	32	1
f67e258912f549f8ae25448e74783a5f<5>	GGCAGCGGCATATGAGTGTA	60.250	20	ATCACGATTCACGAGCCGTC	60.526	20	263	1	p2	(AG)17	34	1
f67e258912f549f8ae25448e74783a5f<6>	CGCGGCGAGAGAGAGATATG	60.179	20	GATCACGATTCACGAGCCGT	60.526	20	265	2	p2	(AG)16	32	1
f67e258912f549f8ae25448e74783a5f<7>	CGCGGCGAGAGAGAGATATG	60.179	20	ATCACGATTCACGAGCCGTC	60.526	20	264	2	p2	(AG)16	32	1
b692be38265b437bbd163ee9f3541ba5<2>	GGCTTGAAACCGCTCTCTCT	60.037	20	CGAAATAATGCCCCGCAGTG	59.971	20	277	1	p2	(CT)18	36	1
b692be38265b437bbd163ee9f3541ba5<3>	GGCTTGAAACCGCTCTCTCT	60.037	20	TCGAAATAATGCCCCGCAGT	60.107	20	278	1	p2	(CT)18	36	1
b692be38265b437bbd163ee9f3541ba5<4>	TGCGCTTGAAACTGCTCTCT	60.250	20	CGAAATAATGCCCCGCAGTG	59.971	20	271	1	p2	(CT)15	30	1
b692be38265b437bbd163ee9f3541ba5<5>	TGCGCTTGAAACTGCTCTCT	60.250	20	TCGAAATAATGCCCCGCAGT	60.107	20	272	1	p2	(CT)15	30	1
4ec07315f407488498bb11cdbe23f1e3<1>	CCCCACGAACTGCCTTCTTT	60.537	20	TGGGTGCGGAGATGGGTATA	60.105	20	179	1	p2	(AG)16	32	1
4ec07315f407488498bb11cdbe23f1e3<2>	CCCCACGAACTGCCTTCTTT	60.537	20	TGTGCGCGCGGATATGTATA	59.759	20	179	1	p2	(AG)17	34	1
c49b488dc50d4e6f89a6c3f7da5518e7<1>	TTTCTTTATCCAGCCCCGCA	59.670	20	TGGGTGCGGAGATGGGTATA	60.105	20	162	1	p2	(AG)16	32	1
c49b488dc50d4e6f89a6c3f7da5518e7<2>	TTTCTTTATCCAGCCCCGCA	59.670	20	TGTGCGCGCGGATATGTATA	59.759	20	162	1	p2	(AG)17	34	1
c49b488dc50d4e6f89a6c3f7da5518e7<3>	TTCTTTATCCAGCCCCGCAA	59.670	20	TGTGCGCGCGGATATGTATA	59.759	20	161	1	p2	(AG)17	34	1
c49b488dc50d4e6f89a6c3f7da5518e7<4>	TCTTTATCCAGCCCCGCAAG	60.107	20	TGTGCGCGCGGATATGTATA	59.759	20	160	1	p2	(AG)17	34	1
5194a921b7d54e1cb87b059a1f61cbf5<1>	CTCCACAGCCCTCTTTCGTT	59.965	20	GATTTCAATCCGTGGCGCTC	59.972	20	153	1	p3	(CTT)11	33	1
5194a921b7d54e1cb87b059a1f61cbf5<2>	AACTCCACAGCCCTCTTTCG	59.965	20	GATTTCAATCCGTGGCGCTC	59.972	20	155	1	p3	(CTT)11	33	1
09356eda16984f799cb633f433395d62<50>	AACCACGGGCAAAATATCGA	57.883	20	TGGCTTCTTAGAAAGTGGGAGA	58.752	22	268	1	p2	(TC)20	40	1
09356eda16984f799cb633f433395d62<51>	ACCACGGGCAAAATATCGAAG	58.986	21	TGGCTTCTTAGAAAGTGGGAGA	58.752	22	267	1	p2	(TC)20	40	1
09356eda16984f799cb633f433395d62<52>	ACCACGGGCAAAATATCGAA	57.883	20	TGGCTTCTTAGAAAGTGGGAGA	58.752	22	267	1	p2	(TC)20	40	1
09356eda16984f799cb633f433395d62<53>	CCACGGGCAAAATATCGAAGA	58.715	21	TGGCTTCTTAGAAAGTGGGAGA	58.752	22	266	1	p2	(TC)20	40	1
09356eda16984f799cb633f433395d62<61>	CAAGAAACCACGGGCAAACT	59.256	20	TGGCTTCTTAGAAAGTGGGAGA	58.752	22	273	1	p2	(TC)20	40	1
09356eda16984f799cb633f433395d62<274>	ACCACGGGCAAACTATCGAA	59.678	20	TGGCTTCTAAGAAAGTGGGAGA	58.752	22	271	1	p2	(TC)22	44	1
09356eda16984f799cb633f433395d62<275>	ACCACGGGCAAACTATCGAA	59.678	20	TTGGCTTCTAAGAAAGTGGGAGA	59.349	23	272	1	p2	(TC)22	44	1
09356eda16984f799cb633f433395d62<276>	AACCACGGGCAAACTATCGA	59.678	20	TTGGCTTCTAAGAAAGTGGGAGA	59.349	23	273	1	p2	(TC)22	44	1
09356eda16984f799cb633f433395d62<277>	ACCACGGGCAAACTATCGAA	59.678	20	TGGCTTCTAAGAAAGTGGGAG	57.297	21	271	1	p2	(TC)22	44	1
09356eda16984f799cb633f433395d62<278>	AACCACGGGCAAACTATCGA	59.678	20	TGGCTTCTAAGAAAGTGGGAGA	58.752	22	272	1	p2	(TC)22	44	1
09356eda16984f799cb633f433395d62<324>	AAACCACGGGCAAACAATCG	59.969	20	TGGCTTCTTAGAAAGTGGGAG	57.297	21	269	1	p2	(TC)20	40	1
09356eda16984f799cb633f433395d62<325>	AAACCACGGGCAAACAATCG	59.969	20	TTGGCTTCTTAGAAAGTGGGAGA	59.349	23	270	1	p2	(TC)20	40	1
09356eda16984f799cb633f433395d62<326>	AAACCACGGGCAAACAATCG	59.969	20	TGGCTTCTTAGAAAGTGGGAGA	58.752	22	269	1	p2	(TC)20	40	1
09356eda16984f799cb633f433395d62<327>	CCACGGGCAAACAATCGAAG	60.110	20	TGGCTTCTTAGAAAGTGGGAGA	58.752	22	266	1	p2	(TC)20	40	1
09356eda16984f799cb633f433395d62<328>	CCACGGGCAAACAATCGAAG	60.110	20	TTGGCTTCTTAGAAAGTGGGAGA	59.349	23	267	1	p2	(TC)20	40	1
fb25e9cea17e4db680b4da994ffdaf6d<3>	ATTGGAGGCTAACGGCGAAA	60.036	20	TTCTGCTCCGTATAACCGCC	59.896	20	120	1	p2	(GA)18	36	1
9d594d7f393f4e889677cc0a32aac9c6<2>	CGGAATGGGTTCTTGGTGGA	59.962	20	TTCTGCTCCGTATAACCGCC	59.896	20	203	1	p2	(GA)18	36	1
6d5fb7f14b304b2bb58cbbd978a45347<2>	AGGAAAGCGGAAGAACCTGG	59.963	20	TTCTGCTCCGTATAACCGCC	59.896	20	231	1	p2	(GA)18	36	1
1d31ec06cf04493fbf764356b25d4d67<2>	GTTCTTGGTGGAGGGAGACG	60.037	20	TTCTGCTCCGTATAACCGCC	59.896	20	195	1	p2	(GA)18	36	1
4e1117cc718f429495302f3750eee9c6<4>	TCTCTCTACCTATCCCCGCG	59.964	20	GCGCCTGTGAGTCTACAGTT	60.038	20	217	2	p2	(TC)15	30	1
4e1117cc718f429495302f3750eee9c6<9>	TCTCTACCTATCCCTGCGGG	59.887	20	GCGCCTGTGAGTCTACAGTT	60.038	20	215	2	p2	(TC)15	30	1
6104fda69e394734a1139fcecf9601dc<1>	ATCTTTACCGGTGCTTCGCT	59.751	20	GTTTGGGAGAACGAGGAGGG	60.036	20	277	2	p2	(TC)15	30	1
6104fda69e394734a1139fcecf9601dc<2>	TGAGCTCTTTACCGGTGCTG	60.037	20	TGTGGGAGAACGAGGAGGAT	59.959	20	280	1	p2	(TC)15	30	1
7e1e1e7fc4c7449c81207b95ac23deb5<1>	AAGAACCTGGTGATCTGGCG	60.036	20	TTCTGCTCCGTATAACCGCC	59.896	20	221	1	p2	(GA)18	36	1
155834f32ec44811a04dda341d50d20a<1>	AGACTGAATTGACATCTGACCTGA	59.470	24	TGGTGCCTTCTACATTTCATAGTCA	60.046	25	174	1	p2	(AG)15	30	1
155834f32ec44811a04dda341d50d20a<2>	GACTGAATTGACATCTGACCTGA	58.175	23	TGGTGCCTTCTACATTTCATAGTCA	60.046	25	173	1	p2	(AG)15	30	1
155834f32ec44811a04dda341d50d20a<3>	AGACTGAATTGACATCTGACCTGA	59.470	24	GGTGCCTTCTACATTTCATAGTCA	58.572	24	173	1	p2	(AG)15	30	1
155834f32ec44811a04dda341d50d20a<4>	AGACTGAATTGACATCTGACCTG	58.170	23	TGGTGCCTTCTACATTTCATAGTCA	60.046	25	174	1	p2	(AG)15	30	1
155834f32ec44811a04dda341d50d20a<5>	ACTGAATTGACATCTGACCTGA	57.102	22	TGGTGCCTTCTACATTTCATAGTCA	60.046	25	172	1	p2	(AG)15	30	1
48dfbaf24bf246178d4097689ed1da21<1>	TCTTTATCCAGCCCCGCAAG	60.107	20	AGACCAAATCCACCAGCGTT	59.890	20	123	1	p2	(AG)16	32	1
48dfbaf24bf246178d4097689ed1da21<2>	TCTTTATCCAGCCCCGCAAG	60.107	20	CAAATCCACCAGCGTTTGCA	59.968	20	119	1	p2	(AG)16	32	1
48dfbaf24bf246178d4097689ed1da21<3>	TTTATCCAGCCCAGCAAGCA	59.961	20	TGAGACCAAATCAACGAGCGA	60.000	21	123	1	p2	(AG)17	34	1
fb07775d4f79491195a04186e2f36e8d<7>	ACTGTGCAAGGAGAGGGAAT	58.634	20	GTTGCACAGCCTTTGGACTT	59.253	20	170	1	p2	(AG)18	36	1
fb07775d4f79491195a04186e2f36e8d<8>	ACTGTGCAAGGAGAGGGAAT	58.634	20	AGTTGCACAGCCTTTGGACT	60.107	20	171	1	p2	(AG)18	36	1
fb07775d4f79491195a04186e2f36e8d<9>	TACTGTGCAAGGAGAGGGAA	57.976	20	AGTTGCACAGCCTTTGGACT	60.107	20	172	1	p2	(AG)18	36	1
fb07775d4f79491195a04186e2f36e8d<10>	ACTGTGCAAGGAGAGGGAAT	58.634	20	GCACAGCCTTTGGACTTTCA	58.968	20	167	1	p2	(AG)18	36	1
fb07775d4f79491195a04186e2f36e8d<69>	AGTGTTCAAGGAGAGGGAATAAGT	59.153	24	GTTGCACAGCCTTTGGACTT	59.253	20	168	1	p2	(AG)17	34	1
fb07775d4f79491195a04186e2f36e8d<70>	GTGTTCAAGGAGAGGGAATAAGT	57.833	23	AGTTGCACAGCCTTTGGACT	60.107	20	168	1	p2	(AG)17	34	1
fb07775d4f79491195a04186e2f36e8d<71>	AGTGTTCAAGGAGAGGGAATAAG	57.572	23	AGTTGCACAGCCTTTGGACT	60.107	20	169	1	p2	(AG)17	34	1
fb07775d4f79491195a04186e2f36e8d<72>	AGTGTTCAAGGAGAGGGAATAAGT	59.153	24	AGTTGCACAGCCTTTGGACT	60.107	20	169	1	p2	(AG)17	34	1
fb07775d4f79491195a04186e2f36e8d<73>	AGTGTTCAAGGAGAGGGAATAAGT	59.153	24	GCACAGCCTTTGGACTTTCA	58.968	20	165	1	p2	(AG)17	34	1
0240331f479f4842b648f072b3ea43f5<1>	AAGAGAGAGCGCTGGAAACC	60.037	20	TTTCCTTTCCGTGCGGTTCT	60.179	20	261	1	p2	(CT)17	34	1
0240331f479f4842b648f072b3ea43f5<2>	AAGAGAGAGCGCTGGAAACC	60.037	20	TTCCTTTCCGTGCGGTTCTT	60.179	20	260	1	p2	(CT)17	34	1
0240331f479f4842b648f072b3ea43f5<3>	GGCTTGAAACCGCTCTCTCT	60.037	20	TTCCTTTCCGTGCGGTTCTT	60.179	20	253	1	p2	(CT)18	36	1
0240331f479f4842b648f072b3ea43f5<4>	GGCTTGAAACCGCTCTCTCT	60.037	20	TTTCCTTTCCGTGCGGTTCT	60.179	20	254	1	p2	(CT)18	36	1
0240331f479f4842b648f072b3ea43f5<5>	AGAGACACAGCTGGAAACCG	59.966	20	TTCCTTTCCGTGCGGTTCTT	60.179	20	255	1	p2	(CT)15	30	1
0240331f479f4842b648f072b3ea43f5<6>	AGAGACACAGCTGGAAACCG	59.966	20	TTTCCTTTCCGTGCGGTTCT	60.179	20	256	1	p2	(CT)15	30	1
6e61c12e46364ddb82a2657858111a97<7>	TCTGTATCAACAATATGGAGAATCGG	58.845	26	CTTGGTGTTGGAGTCCAGGG	60.251	20	180	1	p2	(AG)18	36	1
004ca5d942814726952a784a06914d6c<1>	ACCCCGAAACGAAGTAGCTG	60.038	20	GCTTTTTCTTTCCGTGCGGT	59.970	20	242	1	p2	(TC)17	34	1
004ca5d942814726952a784a06914d6c<2>	TCACCCCGAAACGAAGTAGC	60.038	20	TGGCTTTTTCTTTCCGTGCG	59.970	20	246	1	p2	(TC)17	34	1
004ca5d942814726952a784a06914d6c<3>	CACCCCGAAACGAAGTAGCT	60.038	20	TGGCTTTTTCTTTCCGTGCG	59.970	20	245	1	p2	(TC)17	34	1
004ca5d942814726952a784a06914d6c<6>	ACCCCGAAACGAAGTAGCTG	60.038	20	TGGCTTTTTCTTTCCGTGCG	59.970	20	244	1	p2	(TC)17	34	1
004ca5d942814726952a784a06914d6c<8>	CACCCCGAAACGAAGTAGCT	60.038	20	GCTTTTTCTTTCCGTGCGGT	59.970	20	243	1	p2	(TC)17	34	1
7558345f0ed04d62826ac02d3a436d40<1>	TCTTTATCCAGCCCCGCAAG	60.107	20	TCTCGTGGGCTCGGAAATTT	59.676	20	167	1	p2	(AG)17	34	1
7558345f0ed04d62826ac02d3a436d40<2>	TTTCTTTATCCAGCCCCGCA	59.670	20	TCGTGGGCTCGGAAATTTGT	60.251	20	167	1	p2	(AG)17	34	1
7558345f0ed04d62826ac02d3a436d40<3>	TCTTTATCCAGCCCCGCAAG	60.107	20	CTCGTGGGCTCGGAAATTTG	59.552	20	166	1	p2	(AG)17	34	1
7558345f0ed04d62826ac02d3a436d40<4>	TTCTTTATCCAGCCCCGCAA	59.670	20	TCTCGTGGGCTCGGAGATAT	59.889	20	168	1	p2	(AG)17	34	1
7558345f0ed04d62826ac02d3a436d40<5>	TCTTTATCCAGCCCCGCAAG	60.107	20	TCTCGTGGGCTCGGAGATAT	59.889	20	167	1	p2	(AG)17	34	1
7558345f0ed04d62826ac02d3a436d40<6>	TTTCTTTATCCAGCCCCGCA	59.670	20	TCTCGTGGGCTCGGAGATAT	59.889	20	169	1	p2	(AG)17	34	1
7558345f0ed04d62826ac02d3a436d40<7>	TCTTTATCCAGCCCCGCAAG	60.107	20	CTCGTGGGCTCGGAGATATG	59.758	20	166	1	p2	(AG)17	34	1
7558345f0ed04d62826ac02d3a436d40<8>	TTCTTTATCCAGCCCCGCAA	59.670	20	CTCGTGGGCTCGGAGATATG	59.758	20	167	1	p2	(AG)17	34	1
6067fb5972a74855a11e8d98e2d4fb3e<1>	TGATTCGTAATTTCAATTTGCTTTTCA	57.746	27	TTGTCACTCTGCTGCTGGAG	59.966	20	212	1	p2	(GA)15	30	1
6067fb5972a74855a11e8d98e2d4fb3e<2>	TCGTAATTTCAATTTGCTTTTCAATCA	57.746	27	GTCACTCTGCTGCTGGAGTC	60.390	20	206	1	p2	(GA)15	30	1
522bf10888b24d95830a4f27370019ee<3>	TCTCTCTACCTATCCCCGCG	59.964	20	AGCAATTTATTGTGGGCGCC	59.824	20	232	2	p2	(TC)15	30	1
522bf10888b24d95830a4f27370019ee<4>	TCTCTCTACCTATCCCCGCG	59.964	20	TTTATTGTGGGCGCCTGTGA	60.251	20	227	2	p2	(TC)15	30	1
522bf10888b24d95830a4f27370019ee<5>	TCTCTCTACCTATCCCCGCG	59.964	20	GCAATTTATTGTGGGCGCCT	59.824	20	231	2	p2	(TC)15	30	1
522bf10888b24d95830a4f27370019ee<12>	TCTCTACCTATCCCTGCGGG	59.887	20	GCAATTTATTGTGGGCGCCT	59.824	20	229	2	p2	(TC)15	30	1
522bf10888b24d95830a4f27370019ee<13>	TCTCTACCTATCCCTGCGGG	59.887	20	TTTATTGTGGGCGCCTGTGA	60.251	20	225	2	p2	(TC)15	30	1
522bf10888b24d95830a4f27370019ee<14>	TCTCTACCTATCCCTGCGGG	59.887	20	AGCAATTTATTGTGGGCGCC	59.824	20	230	2	p2	(TC)15	30	1
522bf10888b24d95830a4f27370019ee<15>	CTCTACCTATCCATGCGGGC	59.752	20	CGATTTATTGTGGGCGCCTG	59.971	20	227	2	p2	(TC)15	30	1
522bf10888b24d95830a4f27370019ee<16>	CTCTACCTATCCATGCGGGC	59.752	20	AAGCGATTTATTGTGGGCGC	59.899	20	230	2	p2	(TC)15	30	1
522bf10888b24d95830a4f27370019ee<17>	CTACCTATCCATGCGGGCAC	60.321	20	CGATTTATTGTGGGCGCCTG	59.971	20	225	2	p2	(TC)15	30	1
547afa84d3b74105bc80125e82c28bcc<1>	TGTCTAACATCTTTCCCAAGGCA	59.926	23	CTGTAAGATTTCTATCAGTCTGTTGGA	58.746	27	102	1	p2	(CT)19	38	1
547afa84d3b74105bc80125e82c28bcc<2>	TGTCTAACATCTTTCCCAAGGCA	59.926	23	TGTAAGATTTCTATCAGTCTGTTGGA	57.866	26	101	1	p2	(CT)19	38	1
547afa84d3b74105bc80125e82c28bcc<3>	GTCTAACATCTTTCCCAAGGCA	58.314	22	TGTAAGATTTCTATCAGTCTGTTGGA	57.866	26	100	1	p2	(CT)19	38	1
547afa84d3b74105bc80125e82c28bcc<4>	TGTCTAACATCTTTCCCAAGGCA	59.926	23	TCTGTAAGATTTCTATCAGTCTGTTGG	58.746	27	103	1	p2	(CT)19	38	1
547afa84d3b74105bc80125e82c28bcc<5>	TGTCTAACATCTTTCCCAAGGCA	59.926	23	CTGTAAGATTTCTATCAGTCTGTTGG	57.582	26	102	1	p2	(CT)19	38	1
c6956185b531428cac3e1095434c15ad<1>	TGGCCATTGACGAAGAGCTT	59.963	20	CCATCACCACACTGGGTTCT	59.598	20	179	1	p2	(TC)15	30	1
c6956185b531428cac3e1095434c15ad<2>	TGGCCATTGACGAAGAGCTT	59.963	20	CACCACACTGGGTTCTTCCT	59.526	20	175	1	p2	(TC)15	30	1
8164917b78e845ab878fd75f35012ff7<1>	GCCTCCATGATGCAACCTCA	60.395	20	ATCTGCTGCTTCACCATCCT	59.082	20	112	1	p2	(TC)21	42	1
8164917b78e845ab878fd75f35012ff7<2>	GCCTCCATGATGCAACCTCA	60.395	20	TCTGCTGCTTCACCATCCTAC	59.792	21	111	1	p2	(TC)21	42	1
764cd3d98c3945ecb04264c58a3f1eb2<1>	TCGTGATTTTCTGCACCTCTT	57.874	21	TCCCTCATTTCACCCATTCGT	59.367	21	149	1	p2	(CT)16	32	1
764cd3d98c3945ecb04264c58a3f1eb2<2>	TCGTGATTTTCTGCACCTCT	57.161	20	TGGATTCCCTCATTTCACCCA	59.001	21	154	1	p2	(CT)16	32	1
764cd3d98c3945ecb04264c58a3f1eb2<3>	TCGTGATTTTCTGCACCTCT	57.161	20	TTCCCTCATTTCACCCATTCGT	59.959	22	150	1	p2	(CT)16	32	1
68a4b394b21a437aabcefd494784c58a<1>	TTTATCCAGCCCAGCAAGCA	59.961	20	AGTTGGGGTGGAGAGGTGAT	60.179	20	160	1	p2	(AG)17	34	1
68a4b394b21a437aabcefd494784c58a<2>	TTATCCAGCCCAGCAAGCAA	59.961	20	AGTTGGGGTGGAGAGGTGAT	60.179	20	159	1	p2	(AG)17	34	1
68a4b394b21a437aabcefd494784c58a<3>	TATCCAGCCCAGCAAGCAAA	59.961	20	AGTTGGGGTGGAGAGGTGAT	60.179	20	158	1	p2	(AG)17	34	1
68a4b394b21a437aabcefd494784c58a<4>	TATCCAGCCCAGCAAGCAAA	59.961	20	TGGGGTGGAGAGGTGATTGA	60.179	20	155	1	p2	(AG)17	34	1
c6fc77151ead4edb8e715bd7cc36e5cd<1>	TTTTGGACGGTCAACTCGAC	58.426	20	ACATGAACCACTCGCTGCAA	60.535	20	101	1	p3	(AAG)10	30	1
c6fc77151ead4edb8e715bd7cc36e5cd<2>	TTTTGGACGGTCAACTCGAC	58.426	20	AACATGAACCACTCGCTGCA	60.535	20	102	1	p3	(AAG)10	30	1
c6fc77151ead4edb8e715bd7cc36e5cd<3>	TTTTGGACGGTCAACTCGAC	58.426	20	CATGAACCACTCGCTGCAAG	59.833	20	100	1	p3	(AAG)10	30	1
c6fc77151ead4edb8e715bd7cc36e5cd<4>	CATTTTGGACGGTCAACTCGAC	60.096	22	CAACATGAACCACTCGCTGC	60.110	20	105	1	p3	(AAG)10	30	1
567c638ecdf24fd5878cd9bbb0bdd778<1>	ACCCCCAAACCAATAGCGG	60.000	19	TCTTCCCCTCTCCCTCTCAC	59.663	20	100	1	p6	(GAAAGG)5	30	1
567c638ecdf24fd5878cd9bbb0bdd778<2>	CCCCAAACCAATAGCGGAGA	59.745	20	CTTCTTCCCCTCTCCCTCTCA	59.992	21	100	1	p6	(GAAAGG)5	30	1
567c638ecdf24fd5878cd9bbb0bdd778<3>	TACCCCCAAACCAATAGCGG	59.744	20	TCTTCCCCTCTCCCTCTCAC	59.663	20	101	1	p6	(GAAAGG)5	30	1
e4d8e5e8faba477bb8dae3ced24f05fd<164>	ACCTCTTCTCTTCCCAGGAA	57.276	20	AACAGCAAGTCTCGGTAGCA	59.320	20	152	1	p2	(AG)22	44	1
e4d8e5e8faba477bb8dae3ced24f05fd<165>	AACCTCTTCTCTTCCCAGGA	57.276	20	AACAGCAAGTCTCGGTAGCA	59.320	20	153	1	p2	(AG)22	44	1
e4d8e5e8faba477bb8dae3ced24f05fd<166>	ACCTCTTCTCTTCCCAGGAA	57.276	20	ACAGCAAGTCTCGGTAGCAT	59.102	20	151	1	p2	(AG)22	44	1
4894f5ef5c814c77a497a7c7d971e3ca<1>	TACACCCTCGAGGCATGAGA	60.034	20	TGTGCATAAGTCGTGCTCTGT	59.999	21	162	1	p2	(CT)17	34	1
4894f5ef5c814c77a497a7c7d971e3ca<3>	TACACCCTCGAGGCATGAGA	60.034	20	AGTGTGCATAAGTCGTGCTCT	59.726	21	164	1	p2	(CT)17	34	1
e87ca3c7a7574368823f18f58be6497d<1>	TACACCCTCGAGGCATGAGA	60.034	20	GGTCGACCTCTAAGTGTGCAT	59.795	21	176	1	p2	(CT)17	34	1
e87ca3c7a7574368823f18f58be6497d<2>	TACACCCTCGAGGCATGAGA	60.034	20	GGTCGACCTCTAAGTGTGCA	59.398	20	176	1	p2	(CT)17	34	1
e87ca3c7a7574368823f18f58be6497d<4>	TACACCCTCGAGGCATGAGA	60.034	20	AGGTCGACCTCTAAGTGTGC	59.111	20	177	1	p2	(CT)17	34	1
2ccba192f609412588dbe45de86d949e<1>	AGCCTCGCTAGCTATGAGATT	58.476	21	TTTCCTTGTGGGCGAACCTT	60.106	20	242	1	p2	(AG)20	40	1
2ccba192f609412588dbe45de86d949e<2>	AGCCTCGCTAGCTATGAGAT	57.786	20	TTTCCTTGTGGGCGAACCTT	60.106	20	242	1	p2	(AG)20	40	1
aa3cbd5374a34abeab728dd50d4a8edd<1>	AGCCTCGCTAGCTATGAGATTG	59.769	22	ACCTTGTGTCCGGAATTCGT	59.605	20	227	1	p2	(AG)20	40	1
aa3cbd5374a34abeab728dd50d4a8edd<2>	AGCCTCGCTAGCTATGAGAT	57.786	20	TCCGAGAATTCGTCCATTGCA	60.067	21	220	1	p2	(AG)20	40	1
aa3cbd5374a34abeab728dd50d4a8edd<3>	AGCCTCGCTAGCTATGAGATTG	59.769	22	TCCGAGAATTCGTCCATTGCA	60.067	21	220	1	p2	(AG)20	40	1
aa3cbd5374a34abeab728dd50d4a8edd<4>	AGCCTCGCTAGCTATGAGATTG	59.769	22	CCGAGAATTCGTCCATTGCAC	59.937	21	219	1	p2	(AG)20	40	1
aa3cbd5374a34abeab728dd50d4a8edd<5>	AGCCTCGCTAGCTATGAGAT	57.786	20	CCGAGAATTCGTCCATTGCAC	59.937	21	219	1	p2	(AG)20	40	1
aa3cbd5374a34abeab728dd50d4a8edd<6>	AGCCTCGCTAGCTATGAGAT	57.786	20	CCGAGAATTCGTCCATTGCA	58.631	20	219	1	p2	(AG)20	40	1
7a7f67f55ad34a628260addbf4ca7793<1>	TCAACGCACGCCAGATTACT	60.038	20	ATATTTGTCTGGGCCTGCGC	61.103	20	168	1	p2	(CT)29	58	1
7a7f67f55ad34a628260addbf4ca7793<2>	ACGCACGCCAGATTACTTCA	60.038	20	TATTTGTCTGGGCCTGCGC	60.749	19	164	1	p2	(CT)29	58	1
18e23307453b43b2b9c7cdc103a5ba50<1>	GTGGGAAAGCATGAGGGAGA	59.379	20	GACCTTTGGCCCGGAATTTG	59.754	20	225	1	p2	(AG)19	38	1
18e23307453b43b2b9c7cdc103a5ba50<2>	GTGGGAAAGCATGAGGGAGA	59.379	20	CCTTTGGCCCGGAATTTGAC	59.754	20	223	1	p2	(AG)19	38	1
e1e462b7625a43cca6dd7889a811d66e<1>	TCATGCTCAGATTGGCCTGT	59.378	20	TGTCTGTATGCGTGCCACAA	60.250	20	177	1	p2	(TC)26	52	1
e1e462b7625a43cca6dd7889a811d66e<2>	TCATGCTCAGATTGGCCTGT	59.378	20	TTGTGTCTGTATGCGTGCCA	60.250	20	180	1	p2	(TC)26	52	1
93498cbd207448cab1640d1c21000095<1>	TAAACCTCGGCTCTTCCCAG	59.097	20	GGGAATTCGACACGGATGGA	59.823	20	157	1	p2	(GA)15	30	1
93498cbd207448cab1640d1c21000095<2>	TTAAACCTCGGCTCTTCCCAG	59.722	21	TGGGAATTCGACACGGATGG	60.108	20	159	1	p2	(GA)15	30	1
93498cbd207448cab1640d1c21000095<3>	TAAACCTCGGCTCTTCCCAG	59.097	20	TGGGAATTCGACACGGATGG	60.108	20	158	1	p2	(GA)15	30	1
16c2dc5f730242a390a43883d234d337<1>	CGTAGGAAGCGTCTGAGGTG	60.179	20	ATTCACGAGCCGTCACGATC	60.526	20	260	1	p2	(AG)16	32	1
16c2dc5f730242a390a43883d234d337<2>	GGCGGCGTGAGATATGGATA	59.469	20	TTCACGAGCCGTCACAATCT	59.683	20	255	1	p2	(AG)17	34	1
20a00d6eb3204373aefa9c380e96d91c<1>	ACAATGAATGATTCCTCAGTCTCCA	60.045	25	GTGATCGATTGGACAATTGTGCT	59.872	23	183	1	p2	(GA)30	60	1
20a00d6eb3204373aefa9c380e96d91c<2>	ACAATGAATGATTCCTCAGTCTCCA	60.045	25	TCGATTGGACAATTGTGCTTCT	58.589	22	179	1	p2	(GA)30	60	1
3c2b7fe312874816b21ca2d1986205ac<1>	ACTCCCTGGCTAGTGGTTGA	60.179	20	TGGAGATCCTGGACATTCTTATG	57.442	23	180	1	p2	(TC)21	42	1
d0340ec20e5b47b694d2091f411e1829<1>	TCTCTCTGTGTTTGGGCGTC	59.966	20	TTCCTTTCCGTGCGGTTCTT	60.179	20	147	1	p2	(CT)17	34	1
d0340ec20e5b47b694d2091f411e1829<2>	TCTCTCTGTGTTTGGGCGTC	59.966	20	TTTCCTTTCCGTGCGGTTCT	60.179	20	148	1	p2	(CT)17	34	1
3d07d19863214541bf434ca7dbd073c4<3>	TCTGCTCTTCCCAGGACGAA	60.542	20	TCTCGGTAGCATCTTCCTCCT	59.784	21	114	1	p2	(GA)15	30	1
3d07d19863214541bf434ca7dbd073c4<5>	CTGCTCTTCCCAGGACGAAA	59.678	20	GTCTCGGTAGCATCTTCCTCC	59.661	21	114	1	p2	(GA)15	30	1
9a5ae8eb1a1743628500ffc210886937<2>	CTGCTCTTCCCAGGACGAAA	59.678	20	TCTCGGTAGCATCTTCCTCCT	59.784	21	113	1	p2	(GA)15	30	1
e0909e925e9244e8bbba07e1d434ce64<1>	CATTTCTGCAGCGCCGATC	60.010	19	GGGCTAAACCGTTGGACGTA	60.037	20	209	1	p2	(CT)16	32	1
db0f7e47e0cc419c9ec742870da69f76<1>	CATTTCTGCAGCGCCGATC	60.010	19	GATTCAGCCCGTTAACCCGA	60.108	20	159	1	p2	(CT)16	32	1
db0f7e47e0cc419c9ec742870da69f76<2>	CATTTCTGCAGCGCCGATC	60.010	19	GCCCGTTAACCCGATTACGA	60.179	20	153	1	p2	(CT)16	32	1
db0f7e47e0cc419c9ec742870da69f76<3>	CATTTCTGCAGCGCCGATC	60.010	19	AGCCCGTTAACCCGATTACG	60.179	20	154	1	p2	(CT)16	32	1
358b16071bea4767a75ae4a46b0e0f38<1>	CATTTCTGCAGCGCCGATC	60.010	19	TGGGGCCGATTACGATTCAG	59.894	20	172	1	p2	(CT)16	32	1
6c53d29e34bb497e8045ee01e1c5c262<1>	CACGACAACTCCCAGCCTTC	60.951	20	ATGTCTCTGGCTCCGAGTCT	60.034	20	238	1	p2	(AG)15	30	1
6c53d29e34bb497e8045ee01e1c5c262<2>	GACAACTCCCAGCCTTCCC	60.002	19	ATGTCTCTGGCTCCGAGTCT	60.034	20	235	1	p2	(AG)15	30	1
6c53d29e34bb497e8045ee01e1c5c262<3>	CACGACAACTCCCAGCCTTC	60.951	20	CATGTCTCTGGCTCCGAGTC	59.898	20	239	1	p2	(AG)15	30	1
5e0d7a50e1de40e1ba830ad3a59a25b4<1>	CCACCAGACCAATAGCCGAG	60.179	20	ATTCCCAAATCCTCTTCCCCC	59.424	21	106	1	p6	(GAAAGG)5	30	1
5e0d7a50e1de40e1ba830ad3a59a25b4<2>	CCACCAGACCAATAGCCGAG	60.179	20	TTCCCAAATCCTCTTCCCCC	58.992	20	105	1	p6	(GAAAGG)5	30	1
5e0d7a50e1de40e1ba830ad3a59a25b4<4>	CACCAGACCAATAGCCGAGA	59.176	20	TTCCCAAATCCTCTTCCCCC	58.992	20	104	1	p6	(GAAAGG)5	30	1
5e0d7a50e1de40e1ba830ad3a59a25b4<5>	TACCACCAGACCAATAGCCG	59.172	20	TTCCCAAATCCTCTTCCCCC	58.992	20	107	1	p6	(GAAAGG)5	30	1
5e0d7a50e1de40e1ba830ad3a59a25b4<6>	ACCACCAGACCAATAGCCGA	60.908	20	TTCCCAAATCCTCTTCCCCC	58.992	20	106	1	p6	(GAAAGG)5	30	1
6b6b3c43f124444398d560753ea20de4<1>	GTCCCTGACGGCAATGAAGA	60.036	20	GCTGAAAGTAGGGCATCGGA	59.822	20	222	1	p2	(TC)19	38	1
a23da2a0221d46779fe430206e482bb1<1>	CACGGGTGCTTGAATAGGCT	60.393	20	GCTGCGTGCTACTACAGTGA	60.109	20	248	1	p2	(CT)22	44	1
a23da2a0221d46779fe430206e482bb1<12>	ACGGGTGCTTGAATAGGCTT	59.672	20	AATATAGGGCGCTGCGTGTT	60.179	20	255	1	p2	(CT)21	42	1
ef3e9b26d9af4853837097e2fd526651<2>	GGCGAGCTCAGAATGCAGTA	60.179	20	TCCACACACGGACAGAGACA	60.754	20	161	2	p2	(CT)17	34	1
ef3e9b26d9af4853837097e2fd526651<3>	GGCGAGCTCAGAATGCAGTA	60.179	20	ATCCACACACGGACAGAGAC	59.396	20	162	2	p2	(CT)17	34	1
6a53da319cd04e59b7a631c608a0c643<2>	AAGTTGGCGAGTTGAGAGGG	59.965	20	ATCCACACACGGACAGAGAC	59.396	20	165	2	p2	(CT)16	32	1
6a53da319cd04e59b7a631c608a0c643<3>	AAGTTGGCGAGTTGAGAGGG	59.965	20	TCCACACACGGACAGAGACA	60.754	20	164	2	p2	(CT)16	32	1
5cba37d18b944454ada75fa9a5c6fbf0<30>	AGGCAAGTCGACAAGTTCCA	59.532	20	TTAGTGCGTGTACCACCACC	59.966	20	194	1	p2	(GA)16	32	1
5cba37d18b944454ada75fa9a5c6fbf0<31>	AGGCAAGTCGACAAGTTCCA	59.532	20	ATGAGTGCGTGTACCACCTC	59.753	20	195	1	p2	(GA)16	32	1
5cba37d18b944454ada75fa9a5c6fbf0<32>	AGGCAAGTCGACAAGTTCCA	59.532	20	GATGAGTGCGTGTACCACCT	59.753	20	196	1	p2	(GA)16	32	1
5acb2ca0718a46ab95fbbd495c16a4b2<1>	GTTGGTGACCTCCATGCTCA	59.963	20	TCTCACATCCCCAGCCCATA	60.030	20	231	1	p4	(AAAG)9	36	1
b4cabe97433643bb9040e3ea729363ec<1>	CAAACACCATCTTGGGCAGC	60.038	20	CTGTCCTCCACTCCACACAC	59.966	20	257	1	p4	(AAAG)9	36	1
b4cabe97433643bb9040e3ea729363ec<3>	AACACCATCTTGGGCAGCTT	60.179	20	CTGTCCTCCACTCCACACAC	59.966	20	255	1	p4	(AAAG)9	36	1
b4cabe97433643bb9040e3ea729363ec<4>	AAACACCATCTTGGGCAGCT	60.179	20	CTGTCCTCCACTCCACACAC	59.966	20	256	1	p4	(AAAG)9	36	1
b65c4aac46fa491e9d6855a8a087d4a1<1>	GTTGGTGACCTCCATGCTCA	59.963	20	CTGTCCTCCACTCCACACAC	59.966	20	205	1	p4	(AAAG)9	36	1
233ce8da9fe641e69a88a88ff5bcb492<2>	CCTTTTTGACTGGTTGCGGT	59.256	20	AAAGAGTGGCACCGTACCTG	59.965	20	194	1	p6	(GATCGA)5	30	1
233ce8da9fe641e69a88a88ff5bcb492<3>	ACCTTTTTGACTGGTTGCGG	59.256	20	AAAGAGTGGCACCGTACCTG	59.965	20	195	1	p6	(GATCGA)5	30	1
ca7465780d3a4fd983a4fc75c58fb0b8<11>	GCGGGAAGGAGAAGGAAGAG	59.823	20	CGATGAGCTGTTCTCTCCCG	60.249	20	112	1	p2	(GA)16	32	1
ca7465780d3a4fd983a4fc75c58fb0b8<12>	GCGGGAAGGAGAAGGAAGAG	59.823	20	GCGATGAGCTGTTCTCTCCC	60.530	20	113	1	p2	(GA)16	32	1
69656bcfab514315a942c374d68c61c7<1>	ATGCGAGCACAGTACAGACC	60.109	20	CGATGAGCTGTTCTCTCCCG	60.249	20	274	1	p2	(GA)16	32	1
1318c6820cfe4ffe94fc8fbb1d772e13<1>	TCTTTCTTTGTCCAGCCCCG	60.251	20	GATTCACGAGCCGTCACGAT	60.526	20	103	1	p2	(AG)20	40	1
1318c6820cfe4ffe94fc8fbb1d772e13<2>	TCTTTCTTTGTCCAGCCCCG	60.251	20	ATCACGATTCACGAGCCGTC	60.526	20	108	1	p2	(AG)20	40	1
daf078e975e043909c99d867d2a00229<1>	CCTGCTGGGCTTGAATCTCA	60.035	20	AATGTCTAAGCCAGCTCCGG	59.821	20	127	1	p6	(TGCTCT)6	36	1
889395b15d894cecbbc56f96aa418c8d<1>	CCTGCTGGGCTTGAATCTCA	60.035	20	TCTTGATGCTGCCCTTGAGG	60.035	20	150	1	p6	(TGCTCT)6	36	1
889395b15d894cecbbc56f96aa418c8d<3>	TCCTGCTGGGCTTGAATCTC	59.746	20	CTTGATGCTGCCCTTGAGGA	60.035	20	150	1	p6	(TGCTCT)6	36	1
889395b15d894cecbbc56f96aa418c8d<4>	CCTGCTGGGCTTGAATCTCA	60.035	20	CTTGATGCTGCCCTTGAGGA	60.035	20	149	1	p6	(TGCTCT)6	36	1
889395b15d894cecbbc56f96aa418c8d<5>	TCCTGCTGGGCTTGAATCTC	59.746	20	TCTTGATGCTGCCCTTGAGG	60.035	20	151	1	p6	(TGCTCT)6	36	1
5f2f1b7fc8cd40e38088c35e8af546a3<2>	TGCCATTCTCTTTCCTCCCC	59.374	20	CTCCCACGTGAACACACAGA	59.896	20	111	1	p2	(CT)17	34	1
5f2f1b7fc8cd40e38088c35e8af546a3<3>	TGCCATTCTCTTTCCTCCCC	59.374	20	TCCCACGTGAACACACAGAC	60.179	20	110	1	p2	(CT)17	34	1
0094d036464b4770badb4f7e02f3736e<1>	CCGACAGGGATAATCAGCGA	59.326	20	GCTCGGCACAATGCTTAAGG	59.901	20	171	1	p2	(TC)18	36	1
0094d036464b4770badb4f7e02f3736e<3>	TCCGACAGGGATAATCAGCG	59.326	20	GCTCGGCACAATGCTTAAGG	59.901	20	172	1	p2	(TC)18	36	1
42bb92e2371a43ac86a1c90985ace249<1>	CCGACAGGGATAATCAGCGA	59.326	20	AGAGTTCGGCACATGCTTGA	59.965	20	257	1	p2	(TC)18	36	1
42bb92e2371a43ac86a1c90985ace249<2>	TCCGACAGGGATAATCAGCG	59.326	20	AGAGTTCGGCACATGCTTGA	59.965	20	258	1	p2	(TC)18	36	1
42bb92e2371a43ac86a1c90985ace249<4>	CCGACAGGGATAATCAGCGA	59.326	20	GAGAGAGTTCGGCACATGCT	60.108	20	260	1	p2	(TC)18	36	1
5f10335a430b4a679ab6aa6d360a1016<2>	CCTCTGCACCTCCCGATTAC	59.895	20	GCGCCTGTGAGTCTACAGTT	60.038	20	256	2	p2	(TC)15	30	1
5f10335a430b4a679ab6aa6d360a1016<3>	TCCTCTGCACCTCCCGATTA	60.033	20	GCGCCTGTGAGTCTACAGTT	60.038	20	257	2	p2	(TC)15	30	1
ac095037230b486faae5190f9d3eca23<2>	CTCCTTGGAGACTACTGCCA	58.438	20	TGGTACCACCCGTTGATCTT	58.646	20	280	1	p2	(AG)18	36	1
ac095037230b486faae5190f9d3eca23<3>	CTCCTTGGAGACTACTGCCAA	59.097	21	TGGTACCACCCGTTGATCTT	58.646	20	280	1	p2	(AG)18	36	1
ac095037230b486faae5190f9d3eca23<4>	CTCCTTGGAGACTACTGCCA	58.438	20	TGGTACCACCCGTTGATCTTT	59.299	21	280	1	p2	(AG)18	36	1
422e61f268d04957a329d2661ec1c20c<1>	TTCTTCGACGTCTGGGTTCG	60.040	20	GCGCCAAATCCTCCAGATCT	60.179	20	189	1	p2	(AG)15	30	1
422e61f268d04957a329d2661ec1c20c<2>	ATTTTCTTCGGCGTCTGGGT	59.964	20	GCGCCAAATCCTCCAGATCT	60.179	20	196	1	p2	(AG)17	34	1
fdcd10f5797040bf94934b814e3c264a<1>	CCTTTCCAAGTACCAAGTTTCC	57.151	22	ACAAAGAGCTGTACGTCGCA	59.968	20	125	1	p2	(CT)18	36	1
fdcd10f5797040bf94934b814e3c264a<2>	CCTTTCCAAGTACCAAGTTTCC	57.151	22	CACAAAGAGCTGTACGTCGC	59.565	20	126	1	p2	(CT)18	36	1
56a2042b40dd418d9226de464b7b7cf3<1>	ATGCAACATAGGGGGTGGAC	59.741	20	CAGAAGGGGCTTGGCAAAAG	59.681	20	181	1	p6	(CTGCCC)6	36	1
56a2042b40dd418d9226de464b7b7cf3<2>	ACATAGGGGGTGGACCATGT	60.254	20	CAGAAGGGGCTTGGCAAAAG	59.681	20	176	1	p6	(CTGCCC)6	36	1
f52e01e52cd64644a88724203b5486af<1>	AACGTTTAGTGTCCCCGACA	59.248	20	TCTCTCCCAGAGATCCCGC	60.153	19	139	1	p2	(CT)17	34	1
2f5b3da546454c399fe99b1c4f32929c	AGTCACAAGGGGCAAAGGAT	59.220	20	TACCACAGAGGCTGAGGATT	57.746	20	163	1	p2	(AG)18	36	0
3d0160554bef45ebbc183896f34a892a	AAGTCACAAGGGGCAAAGGA	59.444	20	TACCACAGAGGCTGAGGATT	57.746	20	164	1	p2	(AG)18	36	0
b66f75acda7046b39925cc61a4f0e72d	TTTGACTACGTAGGAGCCGC	59.828	20	CGTAAACGTGGACGCTTTCC	59.838	20	182	2	p2	(AG)20	40	0
db11debd33e942edb301c8f407965357	TTTGACTACGTAGGAGCCGC	59.828	20	GGACGCTTTCCCCCTTCAAT	60.323	20	173	2	p2	(AG)20	40	0
299b741ab3074ae28cde824375ad5945	GAAGGGAGACAGGTACCTCC	58.513	20	TCAGCACTTTGTTTGCCTGC	59.897	20	230	1	p2	(GA)22	44	0
065ddf8dd6684925a226b7e10fd3b55f	CCACCACCACCAAGGAACAA	60.396	20	CATGAGGGTGGCCGAATACA	59.820	20	177	1	p3	(CTT)15	45	0
ef9d45fca3f444b6b5ff32c4d735f434	CCACCACCACCAAGGAACAA	60.396	20	GGCCATGACTTGTGGTTCCT	60.251	20	197	1	p3	(CTT)15	45	0
2ff76b539b3648c2ac402fade33fb30f	CCACCACCACCAAGGAACAA	60.396	20	TAGTCTCCTCCTAAGGGCCG	59.815	20	245	1	p3	(CTT)15	45	0
35fbac5f18d744448b7c97e44b9cd9eb	ATCTTCATCCGGCTCACCCT	60.692	20	TGTTGTTGTTGCTGCTGCTC	59.899	20	259	1	p2	(CT)23	46	0
7d26b811ea8847679e05f7d7b99136b7	AGGAAAAGTAAAAGATCGCAGTCG	59.611	24	GACCACAGCTTCACAGTGCT	60.534	20	141	1	p2	(AG)15	30	0
95d0324bc23940eaad3e3004a575ae10	GGCTCTCCAGGGTGATGTTG	60.394	20	TGGAGATCCTGGACATTCTTATGA	58.781	24	242	2	p2	(TC)15	30	0
c0f8dceba2d3481e8c57e489eec710e4	GGCCATGCAAACTTGATCCA	59.103	20	TTCATCCTACCCCAGCGAGA	60.033	20	280	1	p2	(TC)24	48	0
4b74c84cb0fe415791195e8ca45c513c	GAGAGATAGAGCGGGAGGGT	59.888	20	TGGGACAAGAAGGCTAATTTCTGA	59.957	24	185	1	p2	(GA)31	62	0
c04977860a0f4468a98e538082dea92a	GGTGTGCAGAGTGAGAGGTG	60.320	20	TGGGACAAGAAGGCTAATTTCTGA	59.957	24	210	1	p2	(GA)31	62	0
db2e26938d704cd8b43c372e6ab76368	GTTGAGTTGATGCAGCCAGC	60.109	20	TGGGACAAGAAGGCTAATTTCTGA	59.957	24	253	1	p2	(GA)31	62	0
639c65eb0498498397b218b905dbc24e	GCCGATGGCTTCACTCAAAC	59.831	20	CCGTCTTCTACTCTTCCGCC	59.899	20	169	1	p3	(GAG)11	33	0
e7acbeea25a8496eaf17d741b4a3e7e4	GCCGATGGCTTCACTCAAAC	59.831	20	CTCCTCTTCCTCCCCTTCCA	59.957	20	214	1	p3	(GAG)11	33	0
0dca75192ff64ab69adbc3896424e851	CTTCCCCACCATCCACGTAG	59.822	20	GCACGCGTTTGCTGTCTTAT	59.834	20	204	1	p2	(GA)18	36	0
7783015651fc4474b9009a419e004024	CTTCCCCACCATCCACGTAG	59.822	20	TGTCCTCCTTATGCAGCAGC	60.108	20	178	1	p2	(GA)18	36	0
8a653cddef0743068e14d68d528352fb	GAGGTGCTGAGATTGGAGGT	59.092	20	TGTGCATGTCTCTTTGCTTGT	58.700	21	247	1	p2	(TC)19	38	0
48e6bbc965374432b94a83c615d5dde0	CGTGGCTTGGTCATGATCCA	60.393	20	ATTCGTAGGGCACTTGCTGT	59.675	20	174	1	p2	(CT)20	40	0
561b678ebbe0414a8fd092bc501a3bb3	GAAGAAGAGGAAGGCACGGG	60.392	20	ACCAATTCTACTGCTATCTACACACA	59.845	26	128	2	p2	(CT)15	30	0
a32df56b2f0a4c7f90d05e0b7873784a	GAAAAAGCCTGTCTCCCCCA	59.888	20	AGCCCAACCTTAGCATCAGG	59.743	20	126	1	p2	(AG)20	40	0
493322d4f68443df98cdc42c542d3af5	TCCACACTGTGAATGCTCCC	59.963	20	AGCCCAACCTTAGCATCAGG	59.743	20	172	1	p2	(AG)20	40	0
10246390d1e0482a94dc81bc3eb89d29	TCCACACTGTGAATGCTCCC	59.963	20	AGTTCAACGTGTTTGCGCAG	60.248	20	190	1	p2	(AG)20	40	0
74d2eceb86de445fa30ad09bcd87d35b	GAAAAAGCCTGTCTCCCCCA	59.888	20	AGTTCAACGTGTTTGCGCAG	60.248	20	144	1	p2	(AG)20	40	0
4e909b14108f4ecca55d3c9942102d6b	AACTACTGGGTTGCCCTTGG	59.888	20	AGTTCAACGTGTTTGCGCAG	60.248	20	112	1	p2	(AG)20	40	0
8dff8ccc0ced4613bfac1a6c7d3b3aed	TGCCCCAAACAGAATGATGT	57.693	20	ACCGTTGTTCAAAGCCAACT	58.530	20	272	1	p4	(GATA)11	44	0
dbde39f9a4b4421b83f0be43b3b949a3	GCTGCCCTGCGTTCTATCTA	59.611	20	TCTGCGCATCATCCTCATCC	59.966	20	128	1	p2	(GA)15	30	0
385c41a2c16c4d8d9650fc2082f3db34	GCCTCAGGCTATCGACATTT	57.753	20	TCTCCACCAAACAACAGCCA	59.743	20	138	1	p2	(TC)15	30	0
4b17ab1ec01941c5a53cc1ed8a27153e	GCTGCCCTGCGTTCTATCTA	59.611	20	TGCTCATCATCCTGCTCGAC	59.896	20	183	1	p2	(GA)15	30	0
ef37edb51f954a7386b97220c11fac63	GCCTCAGGCTATCGACATTT	57.753	20	CACCCTCAGCCACCTAAACA	59.600	20	195	1	p2	(TC)15	30	0
2fd4c260cf3042d7ae230dfcad850233	GTGCCTGAGAGGAGAGGAGA	60.034	20	TTTGGCTATTGGATCGAGCA	57.292	20	222	1	p3	(CTC)12	36	0
143179996f24481582d3c63937ed317b	AGAGGAGAATGCAGCAACCC	60.035	20	TTTGGCTATTGGATCGAGCA	57.292	20	200	1	p3	(CTC)12	36	0
5f60e9664276460db9ab9080fd4ec3af	CTTTTGGATCCCTCCTCCGG	59.819	20	TTTGGCTATTGGATCGAGCA	57.292	20	106	1	p3	(CTC)12	36	0
b1027972b16a45bda079c8e97e8d0bba	CCTTTTGGATCCCTCCTCCG	59.819	20	TTTGGCTATTGGATCGAGCA	57.292	20	107	1	p3	(CTC)12	36	0
0c1f9d2ce9b944129cb4e0916ee368bd	TGCATTGCTTTGCTGGTGTG	60.250	20	TTTGGCTATTGGATCGAGCA	57.292	20	239	1	p3	(CTC)12	36	0
b348756ffa0f468992c4667b97ca43d7	TGCCATTCTCTTTCCTCCCC	59.374	20	CACTCCCCCGTTTTCATCGT	60.321	20	177	1	p2	(CT)17	34	0
b06e7e05bb714ebaa86813e88e74c5f9	GCTCCACCTGGTCTTCGAC	60.080	19	CCCTATCCTACTCGAGCGGA	59.964	20	159	1	p2	(AG)16	32	0
fcdadff4217c477cbd56cfa48a0bebf4	ATTTCGCATGCTTCCGGTTC	59.548	20	CCAGTGTGCAAGAGCCTTTG	59.687	20	186	1	p3	(CTT)15	45	0
26fa9abc087b4ab981bba44df6bbcbcd	CAAATAAAAATTGGTAATCTCTGTGCT	57.356	27	GGGAACGCTAGGGAGATGAA	58.879	20	177	1	p4	(CTTT)8	32	0
8eada2ae9393468fabc73d590ab54bc2	CGGCTGTTCATGACGTTGAC	59.836	20	TGGAATAGCAATTTGACCCCC	58.254	21	221	1	p2	(GA)15	30	0
3bb7dbbf980f48e9ada698d625450a75	GTTGACGACGAAGGCTCACT	60.319	20	TGGAATAGCAATTTGACCCCC	58.254	21	207	1	p2	(GA)15	30	0
d14effbebf9b47eb840930784d0b1df1	GGCTGTTCATGACGTTGACG	59.836	20	TGGAATAGCAATTTGACCCCC	58.254	21	220	1	p2	(GA)15	30	0
efc169b9349a43d6b0e706bfd0cbce19	TCGGCTGTTCATGACGTTGA	59.967	20	TGGAATAGCAATTTGACCCCC	58.254	21	222	1	p2	(GA)15	30	0
97ba4b3bd2c243ceafaac524331e5a44	CGATCTAGGTTTCCCGGTGG	59.896	20	CGTGATACAGACTCGCCGAA	59.902	20	105	1	p2	(GA)15	30	0
8e6d4037eda34378901366ebcf8ec019	GGGTAGAGGAGACAGGGGTT	59.957	20	TGGTACCAGAGCCAATTTAGGT	59.083	22	256	1	p2	(GA)24	48	0
b6081ecdc7524a0eae93f3a22466dfc3	CGCCCCTCGTATTGACTCTC	59.969	20	GTGGGATGCTCAGGATCCTG	59.892	20	117	1	p6	(CCGCTC)5	30	0
e444994770e94a26aed66886fcc20aad	CGCCCCTCGTATTGACTCTC	59.969	20	CAGTGGGATGCTCAGGATCC	59.892	20	119	1	p6	(CCGCTC)5	30	0
c981246653f244fc9ceda3c44d01c5c4	ATCGCCGATGACACAGATGG	60.250	20	AGTGGGATGCTCAGGATCCT	60.030	20	148	1	p6	(CCGCTC)5	30	0
440e7df50f974b50b03cd742be1d211d	AGTGCACTGGAATGTCGTCA	59.607	20	GCCTTCCTCACTCAACCTCC	60.036	20	211	1	p2	(GA)17	34	0
84a8e9cd305940d2b3f1e7144eafdc37	AACTCCTCCTCATGGTCCCT	59.581	20	GTGAGCCAAAGGTTGCGTTC	60.318	20	231	1	p2	(CT)15	30	0
0202c75f01fa4090922fd7ee5a8f96b3	CAACTCCTCCTCATGGTCCC	59.456	20	AATTACAGTCGGCGCCAAGA	60.037	20	165	1	p2	(CT)15	30	0
0b70104bb86346daa83fbdd91c7f7572	AACTCCTCCTCATGGTCCCT	59.581	20	AATTACAGTCGGCGCCAAGA	60.037	20	164	1	p2	(CT)15	30	0
5fd39c2e5a2f41c6a4aa8377194373e6	CAACTCCTCCTCATGGTCCC	59.456	20	GTGAGCCAAAGGTTGCGTTC	60.318	20	232	1	p2	(CT)15	30	0
d1f28a7a5d914ad2b7a9a78ccf277022	AACTCCTCCTCATGGTCCCT	59.581	20	TGTTGTGAGCCAAAGGTTGC	59.541	20	235	1	p2	(CT)15	30	0
f17d4cbda2c74d488b3a60b0ef6ed7b4	TGAAGGAAAATAGACCCACAAGG	58.338	23	CAACGTGGTGATTGAGGAGC	59.201	20	131	1	p5	(AGATC)6	30	0
4362a10fa5a14ac8acfe8620d727e5f5	TGAAGGAAAATAGACCCACAAGG	58.338	23	AACGTGGTGATTGAGGAGCT	59.313	20	130	1	p5	(AGATC)6	30	0
fd1f950a9f05416e8662f3e8aab5c828	CAGAATATCACAGGGCAACTCC	58.791	22	TGTACAACGTGGTGATTGAGGA	59.634	22	100	1	p5	(AGATC)6	30	0
848a08ae0b8e4a7ca62609d5a5af3b12	TTGGTAGTGAGCAGCAGTGG	59.965	20	AATAAGATTAGGGCCACCTCTC	57.016	22	122	1	p6	(AGAGGG)5	30	0
b26adef3c09e4e48a3be6b3af578d0a5	CAGTGGCGTAACCTAAGGGG	60.108	20	AATAAGATTAGGGCCACCTCTC	57.016	22	108	1	p6	(AGAGGG)5	30	0
7d577ae6bd90445b910708bb222ef1c2	AGTCGATGGAAGTTGCTCGG	60.109	20	AATAAGATTAGGGCCACCTCTC	57.016	22	164	1	p6	(AGAGGG)5	30	0
838d6e993eac46a6b7b2283481c1a616	GTCGATGGAAGTTGCTCGGA	60.109	20	AATAAGATTAGGGCCACCTCTC	57.016	22	163	1	p6	(AGAGGG)5	30	0
49c5c9a259194e54bed9537a8216b610	TCGATGGAAGTTGCTCGGAG	59.827	20	AATAAGATTAGGGCCACCTCTC	57.016	22	162	1	p6	(AGAGGG)5	30	0
a98ed130f4ca470986159794c89f95b1	GTGTGATTGTCCTTTGCCTGT	59.044	21	TGCTCATGCTTTGGTTGTGC	59.968	20	279	1	p2	(AG)21	42	0
3b1f184d9386408fa89146084c6eecbc	GTGATTGTCCTTTGCCTGTTGT	59.638	22	TGCTCATGCTTTGGTTGTGC	59.968	20	277	1	p2	(AG)21	42	0
c35b0d1c1e7b44a183a9027f30d3e2bb	TGTGTGATTGTCCTTTGCCTG	59.044	21	TGCTCATGCTTTGGTTGTGC	59.968	20	280	1	p2	(AG)21	42	0
6686ae2f98ab4c86abf120754e31eff9	TGGTTGAGTCAGAACACCTCC	59.584	21	GCCGAACATTGAGGGAAGGT	60.323	20	110	1	p2	(CT)15	30	0
80461c770aa741f98571c9f3c8d39859	GGTTGAGTCAGAACACCTCCT	59.305	21	TCGCCGAACATTGAGGGAAG	60.391	20	111	1	p2	(CT)15	30	0
ddc7744cdcc74dfb9908d1aa1d5356b1	CTCCCACTACTCTCGCTCCT	60.107	20	CCTGGTGAGTTGTGGTGACA	59.820	20	132	1	p2	(TC)17	34	0
6d13fb1bc5b0421cb368d5738f2c3900	GGCGGCGACAGATGTGTATA	59.968	20	CCAACACGTCGCATATGCTG	59.973	20	252	1	p2	(AG)18	36	0
e8552507df9446e3893092059160f35d	TCGTGTGCGAAAGTGAAGGA	59.897	20	GTGGGCTCGGAGATGTGTAT	59.247	20	226	1	p2	(GA)23	46	0
3e1d53ce8a724a1587e5712b9f331841	TGTGCGAAAGTGAAGGACGA	59.897	20	GTGGGCTCGGAGATGTGTAT	59.247	20	223	1	p2	(GA)23	46	0
4a87b7f5055645698d35b74cc0cde459	CACTGCCGTTTTCAACCCTG	59.969	20	GATTTCAATCCGTGGCGCTC	59.972	20	207	1	p3	(CTT)11	33	0
64dca67eefab42a3894df01c2b1f1b27	TCCACAGCCCTCTTTCGTTC	59.965	20	GATTTCAATCCGTGGCGCTC	59.972	20	152	1	p3	(CTT)11	33	0
aaabeb75ecd740af8d533b3992a634ec	CACTGCCGTTTTCAACCCTG	59.969	20	GGCAGGGTGAAACTGATCGA	60.036	20	225	1	p3	(CTT)11	33	0
731962d691404430ac4739a05657a4b7	CTCTACCTATCCATGCGGGC	59.752	20	GTTTGGGAGAACGAGGAGGG	60.036	20	197	2	p2	(TC)15	30	0
dae362a8d43e4158b8b0c761330617c2	CTCTACCTATCCATGCGGGC	59.752	20	GGGTAAAAGGGAGACGCCAA	59.963	20	180	2	p2	(TC)15	30	0
4ee5ffb873f34831be19d23d116a3937	ATCTTTACCGGTGCTTCGCT	59.751	20	GGGTAAAAGGGAGACGCCAA	59.963	20	260	2	p2	(TC)15	30	0
165be8b4667742f1aa6b5da6c638d2ba	TCCTGATTGTGGTGGTAGCG	59.751	20	TGCCCACTACAAAACCACCA	59.741	20	146	1	p3	(GAG)11	33	0
97173f05d0c94fbaa09929363a0f8948	AATTGGGCGTTCGGTTTTGG	59.967	20	TGCCCACTACAAAACCACCA	59.741	20	188	1	p3	(GAG)11	33	0
a8e3d5e0ba094a3ab3e4f76a641c217d	GTGTGTTGAAGCTTCTGCGG	60.041	20	TGCCCACTACAAAACCACCA	59.741	20	257	1	p3	(GAG)11	33	0
1ecc84a63f0e41bfa98e44489c1044cd	TGTTGAAGCTTCTGCGGGAA	60.179	20	TGCCCACTACAAAACCACCA	59.741	20	254	1	p3	(GAG)11	33	0
60c2f7cfd08f47e692b90c451abb5a12	AGGATCTCGGTGCATCCTCT	60.106	20	TGGTCCTATACTCGCTGTGA	57.570	20	181	1	p2	(TC)17	34	0
e2ee5ef2df694d81bf5f2f6bb2336ddb	GGTGCTGTTGCTGACAAAGG	59.969	20	TGGTCCTATACTCGCTGTGA	57.570	20	254	1	p2	(TC)17	34	0
9866480c9884476bae36790286b7e26a	CAGGATCTCGGTGCATCCTC	59.967	20	TGGTCCTATACTCGCTGTGA	57.570	20	182	1	p2	(TC)17	34	0
4a7d3943a72f437dae6f540045690cf1	GCTGTTGCTGACAAAGGCTC	60.040	20	TGGTCCTATACTCGCTGTGA	57.570	20	251	1	p2	(TC)17	34	0
ff4a0f2efd224e78b1b6146b434b1638	CTCAGGGAGTTGTTGGTGCT	59.891	20	TGGTCCTATACTCGCTGTGA	57.570	20	268	1	p2	(TC)17	34	0
d8f4d321e6714d4a8d760a8abc798e3d	TCTTTATCCAGCCCCGCAAG	60.107	20	CCACCAGCGTTTGCAATGAT	59.756	20	114	1	p2	(AG)16	32	0
baba62b095254a159a9a1b3ccf9fca5a	TTCTTTATCCAGCCCCGCAA	59.670	20	CAAATCCACCAGCGTTTGCA	59.968	20	120	1	p2	(AG)16	32	0
5d5237e34b8e46d881a599cf02d13d16	TCTTTATCCAGCCCCGCAAG	60.107	20	ATCCACCAGCGTTTGCAATG	59.756	20	116	1	p2	(AG)16	32	0
1db7200edc874732b48d0f266996eea5	TGTATCAACAATCTGGAGAATCGG	58.640	24	TTGCATCAGACCTGTGGCTT	59.889	20	151	1	p2	(AG)19	38	0
8664727eccfc4e9a980e1b7abbb52346	TGTATCAACAATCTGGAGAATCGG	58.640	24	GCATCAGACCTGTGGCTTCT	60.036	20	149	1	p2	(AG)19	38	0
13ae0763d2c04be1b4ee62cc5a423cb0	TGTATCAACAATCTGGAGAATCGG	58.640	24	TTTGCATCAGACCTGTGGCT	59.889	20	152	1	p2	(AG)19	38	0
1906fcbad8924f6987d3914dd9d8ebb2	TGGTCAGAAAGTGCTCGGAA	59.244	20	CCCTCCTATGTTGGACACCC	59.453	20	280	1	p2	(GA)15	30	0
5a8930e021014930b4b7639bb6f84c66	CTGGTCAGAAAGTGCTCGGA	59.682	20	TGTTGGACACCCTTCACTCA	58.791	20	273	1	p2	(GA)15	30	0
30a0f1b550134d9ca3c9fcb7b5d7f483	ACTGGTCAGAAAGTGCTCGG	59.966	20	TGTTGGACACCCTTCACTCAA	59.438	21	274	1	p2	(GA)15	30	0
c60e844289a24c3e921938b185d5492b	GGTCAGAAAGTGCTCGGAAC	58.851	20	CCCTCCTATGTTGGACACCC	59.453	20	279	1	p2	(GA)15	30	0
87d2af67b2a24f70851bbb4788497cf8	TCAACTAGTCGATGGGGAGT	57.473	20	CGTCCATTGCACAACATATACTT	57.516	23	134	1	p2	(AG)17	34	0
482b713fe7aa440bae519413e817d276	ACTGGTCAGAAAGTGCTCGG	59.966	20	TGTTGGACACCCTTCACTCA	58.791	20	274	1	p2	(GA)15	30	0
eaf21e2d225941d98e41a45d34455a00	AGAGATTTAGCCTCGCTAGCT	58.407	21	CGTCCATTGCACAACATATACTT	57.516	23	209	1	p2	(AG)17	34	0
78661a07ac1c4fe3a35357f8956e95d8	TCCCCTCCAGATCTAGCAGG	59.810	20	TTCCTCCCCCGTTTTCATCG	60.036	20	176	1	p2	(CT)17	34	0
0f679d7fb3774ca480e1a008278abd56	CCCCTCCAGATCTAGCAGGA	59.810	20	CCTCGTGTATGCCTCTCCAC	59.897	20	207	1	p2	(CT)17	34	0
050bd5a643c3417c97a52e0021c60773	CCCCTCCAGATCTAGCAGGA	59.810	20	CTCGTGTATGCCTCTCCACC	59.897	20	206	1	p2	(CT)17	34	0
af98d571ef1b46e088c4b1375ee454f1	TTCTTTATCCAGCCCCGCAA	59.670	20	TCGTGGGCTCGGAAATTTGT	60.251	20	166	1	p2	(AG)17	34	0
96fb5dd4b59b4e57857d0f014e1d0dad	TCGTAATTTCAATTTGCTTTTCAATCA	57.746	27	TTGTCACTCTGCTGCTGGAG	59.966	20	208	1	p2	(GA)15	30	0
87b077546a4346eb9df76e2852fe9a54	TTCAATTTGCTTTTCAATCATACATGT	57.508	27	TTGTCACTCTGCTGCTGGAG	59.966	20	201	1	p2	(GA)15	30	0
b3d903b7597d4310aa6cfaa51d94d8d2	TGATTCGTAATTTCAATTTGCTTTTCA	57.746	27	GTCACTCTGCTGCTGGAGTC	60.390	20	210	1	p2	(GA)15	30	0
d50edb160d16489b9182ff8fd8a76e04	TGTCCTCTCTGGCACTCTCT	59.592	20	ATTCGAAGAGCTAGCGCAAG	58.435	20	150	1	p6	(AGAGCC)5	30	0
d4ea6cccb2b148dd8db7b0195f8d5cbc	TCTCTGTCCTCTCTGGCACT	59.592	20	ATTCGAAGAGCTAGCGCAAG	58.435	20	154	1	p6	(AGAGCC)5	30	0
33d7c2ea2b2c426bb54e6a3dab5cc01b	GCCCGATTACTCTTCCCCTC	59.607	20	GCGCCTGTGAGTCTACAGTT	60.038	20	246	2	p2	(TC)15	30	0
ab2872f10b554b0f94bd42797ebeaa48	TCTGTCCTCTCTGGCACTCT	59.592	20	ATTCGAAGAGCTAGCGCAAG	58.435	20	152	1	p6	(AGAGCC)5	30	0
0cc74018290e457ca1e27289f9a28e05	TCACAACCGCACAACAGAGA	59.823	20	GCAACACGAGGCTCGATTTC	59.905	20	217	1	p6	(CCTCCG)5	30	0
14eafc00f30a4e14ab39a6d7d8f0a238	CGACGAACTCACTGACACCT	59.689	20	GATGCCATTTGGGGGAAAGC	59.821	20	175	2	p2	(AG)15	30	0
43e724728fcf47dca575f825963354ea	GCCGTTTCCTCTCCATCCTC	60.179	20	CAGAATGAGTCGGCCCAGTT	60.036	20	115	1	p2	(CT)16	32	0
42f4b8699ab140f9961bd6791f1e8764	GCCGTTTCCTCTCCATCCTC	60.179	20	AGAATGAGTCGGCCCAGTTG	60.036	20	114	1	p2	(CT)16	32	0
1273e9eb53d64022b8a8145076060d87	AATGGAATTCCCCTTCGCCA	59.665	20	AACCGTTTAGTGTCCCCGAC	59.966	20	151	1	p2	(GA)15	30	0
e32d2cb525ff4d7b968148b33d5d25b8	TGGAATTCCCCTTCGCCATC	60.107	20	CCGTTTAGTGTCCCCGACAT	59.752	20	147	1	p2	(GA)15	30	0
54c401da285b4a16bbb38ef3ba90a596	AATGGAATTCCCCTTCGCCA	59.665	20	CCGTTTAGTGTCCCCGACAT	59.752	20	149	1	p2	(GA)15	30	0
44daa556403c4ec08d2e2e68454e7806	TGGAATTCCCCTTCGCCATC	60.107	20	AACCGTTTAGTGTCCCCGAC	59.966	20	149	1	p2	(GA)15	30	0
bcef47e2892c4b3491ea256be060ee77	ATGGAATTCCCCTTCGCCAT	59.442	20	AACCGTTTAGTGTCCCCGAC	59.966	20	150	1	p2	(GA)15	30	0
a10db265a50d4491b6d538be428adb0e	GGTGGCTTGAAGCTCTCCTT	59.963	20	TCACCACACTGGGTTCTTCC	59.528	20	137	1	p2	(TC)15	30	0
e18f72b7ca754c8e8d671438382ee964	GGTGGCTTGAAGCTCTCCTT	59.963	20	CCATCACCACACTGGGTTCT	59.598	20	140	1	p2	(TC)15	30	0
014ee5ec757a41daa474564b01cd15e1	TGGCCATTGACGAAGAGCTT	59.963	20	TCACCACACTGGGTTCTTCC	59.528	20	176	1	p2	(TC)15	30	0
31c0013cc2534a7fa75ddbdb674ea605	TAACGTGGCCTCCATGATGC	60.464	20	ATCTGCTGCTTCACCATCCT	59.082	20	119	1	p2	(TC)21	42	0
28b582e4e2834339b3dc985f80d0bb12	GCCTCCATGATGCAACCTCA	60.395	20	CATCTGCTGCTTCACCATCC	58.977	20	113	1	p2	(TC)21	42	0
201b21b35e49441eb3b4ccd3a188ef61	TAACGTGGCCTCCATGATGC	60.464	20	CATCTGCTGCTTCACCATCC	58.977	20	120	1	p2	(TC)21	42	0
43febd5037c947a99dc393469c360531	TTATCCAGCCCAGCAAGCAA	59.961	20	TGAGACCAAATCAACGAGCGA	60.000	21	122	1	p2	(AG)17	34	0
961dc70631ec429294f50b2266ca44c7	TCGTGATTTTCTGCACCTCT	57.161	20	TCCCTCATTTCACCCATTCGT	59.367	21	149	1	p2	(CT)16	32	0
7e1757290f0a4b098d2920fa5e3a6eb7	TTATCCAGCCCAGCAAGCAA	59.961	20	TGGGGTGGAGAGGTGATTGA	60.179	20	156	1	p2	(AG)17	34	0
677a6dd420f8463599ae83e54a2b6027	TTTTCTTGACGGCAGGGAGG	60.251	20	TGGTTAAGGTTTGATCTGAATTCAA	57.168	25	122	1	p2	(AG)17	34	0
f6ae68e31b104781a336d68da2e66ea7	AAGCCCACTGAGCTCTATGC	59.820	20	TGGTTAAGGTTTGATCTGAATTCAA	57.168	25	234	1	p2	(AG)17	34	0
ac808b3ddc5d45cdb295caca6050d7b8	AGGGAGGCAAAGCATGAACC	60.613	20	TGGTTAAGGTTTGATCTGAATTCAA	57.168	25	109	1	p2	(AG)17	34	0
af4a909bc62d440f90b2d8d3fac0d12c	CAGGGAGGCAAAGCATGAAC	59.471	20	TGGTTAAGGTTTGATCTGAATTCAA	57.168	25	110	1	p2	(AG)17	34	0
ea2c6fd39f8144c48fa943b853230874	TACCCCCAAACCAATAGCGG	59.744	20	CTTCTTCCCCTCTCCCTCTCA	59.992	21	103	1	p6	(GAAAGG)5	30	0
9e0c0b73075b430190f46b0ac4eec169	TTTTGGACGGTCAACTCGAC	58.426	20	CAACATGAACCACTCGCTGC	60.110	20	103	1	p3	(AAG)10	30	0
4346bb56a479477d8b65757c60f92b14	TACCCCCAAACCAATAGCGG	59.744	20	TTCTTCCCCTCTCCCTCTCA	58.907	20	102	1	p6	(GAAAGG)5	30	0
cdf552133c1345949c124bd84acd62f6	GGGAGGCAAAGCATGAACCA	60.900	20	TGGTTAAGGTTTGATCTGAATTCAA	57.168	25	108	1	p2	(AG)17	34	0
7e4c78c605d041f6b2daa222afc38a34	TGGGAGCTCCAAGACAACTT	58.860	20	TGGCATCAATTTCTCCTTCCATC	59.044	23	166	1	p3	(TGA)10	30	0
9ca9fb1d1bd348bd9ca66198d1e0ebcd	TGGGAGCTCCAAGACAACTT	58.860	20	CATGGCATCAATTTCTCCTTCCA	59.297	23	168	1	p3	(TGA)10	30	0
31903dea040341ab81c35c03396eb049	TGGGAGCTCCAAGACAACTT	58.860	20	TGGCATCAATTTCTCCTTCCA	57.545	21	166	1	p3	(TGA)10	30	0
9a31b81c93a746f4b30b615a3c512f48	AGCCTCGCTAGCTATGAGAT	57.786	20	ACCTTGTGTCCGGAATTCGT	59.605	20	227	1	p2	(AG)20	40	0
4c010eb56f0b48669dcacb0f5552ab54	AGCCTCGCTAGCTATGAGATTG	59.769	22	TTTCCTTGTGGGCGAACCTT	60.106	20	242	1	p2	(AG)20	40	0
91f5a63a537648c3b7d6ebbdab2bd9da	CAGAGACCCAAACACCTCCA	59.235	20	GCGACGTCAGAGTTGGTTCT	60.319	20	229	1	p2	(AG)18	36	0
bfd96dfed4fa46e2a42e3a0edc01be46	CAGAGACCCAAACACCTCCA	59.235	20	GGGGAAAAGACAGCAAGTGC	59.685	20	247	1	p2	(AG)18	36	0
3c6d2be794eb44628a545d3fb637ae62	CAGAGACCCAAACACCTCCA	59.235	20	TGCGACGTCAGAGTTGGTTC	60.597	20	230	1	p2	(AG)18	36	0
46d66ac332ea4c94ad96475047442239	CAGAGACCCAAACACCTCCA	59.235	20	CAAGTGCGACGTCAGAGTTG	59.496	20	234	1	p2	(AG)18	36	0
a71f19854da543459beb236dfe8e0c16	CAGAGACCCAAACACCTCCA	59.235	20	TGGGGGAAAAGACAGCAAGT	59.444	20	249	1	p2	(AG)18	36	0
8e1005abf5344eb9a329965cd2195a3c	GGGTACGGTTTTGCGGTAGA	60.037	20	GCAACACGAGGCTCGATTTC	59.905	20	270	1	p6	(CCTCCG)5	30	0
6e73a166d77c46c9a809878a4a4f79c0	GACGACACAGAGCTCCACAA	59.968	20	AATGCGACACGGATGGATCC	60.533	20	257	1	p2	(AG)19	38	0
ef79e50c7fcc405b925f7f14e50782e4	ACCTCTGCTCTTCCCAGGAA	60.179	20	AATGCGACACGGATGGATCC	60.533	20	171	1	p2	(AG)19	38	0
07667b47b7c64e4e88881597f5e71738	GACGACACAGAGCTCCACAA	59.968	20	GCGACACGGATGGATCCTAT	59.396	20	254	1	p2	(AG)19	38	0
1011e46cb2d0426089558e37feb149e1	GACGACACAGAGCTCCACAA	59.968	20	AACAGCAAGTCTCGGTAGCA	59.320	20	232	1	p2	(AG)19	38	0
9638f5c8fdf64189b5d0d099adf77d03	AACCTCTGCTCTTCCCAGGA	60.179	20	TGGGCTCGGGGATGTGTATA	60.105	20	204	1	p2	(AG)21	42	0
b37f09a0fe644bc786362c56dc5add9c	AACCTCTGCTCTTCCCAGGA	60.179	20	AATGCGACACGGATGGATCC	60.533	20	172	1	p2	(AG)19	38	0
c3f5076031c14bc88effee2f2d9fbcc9	ACCTCTGCTCTTCCCAGGAA	60.179	20	TGGGCTCGGGGATGTGTATA	60.105	20	203	1	p2	(AG)21	42	0
d67ff936f3fe4fae94019c5d0dbca3c2	ACCTCTGCTCTTCCCAGGAA	60.179	20	TTTTTCACGCAGAAGACGGC	59.693	20	248	1	p2	(AG)21	42	0
5c5c3d7701cd4ff8bb08a83bc4d493ee	ACCTCTGCTCTTCCCAGGAA	60.179	20	TTCACGCAGAAGACGGCATA	59.755	20	245	1	p2	(AG)21	42	0
6fe256d0dd0e468a8e9d30a36162a59e	AACCTCTGCTCTTCCCAGGA	60.179	20	TTCACGCAGAAGACGGCATA	59.755	20	246	1	p2	(AG)21	42	0
bc183d402afd4bdab6f515cee5cd842e	ACCAGGTTACAAAGGTCGCC	60.251	20	ATATTTGTCTGGGCCTGCGC	61.103	20	205	1	p2	(CT)29	58	0
d3db8c5d50b84456a2bcb310272737bd	GTCAACGCACGCCAGATTAC	59.905	20	ATATTTGTCTGGGCCTGCGC	61.103	20	169	1	p2	(CT)29	58	0
d2a637371f8e427a98f118cbcba94585	ACGCACGCCAGATTACTTCA	60.038	20	ATATTTGTCTGGGCCTGCGC	61.103	20	165	1	p2	(CT)29	58	0
88b7dc0edce0489487a4b43299a77519	AGAAACGGACTCACACGGTC	59.968	20	TGTGGTCCAAAGAGAACTGGT	59.156	21	198	1	p3	(TCC)12	36	0
ad4416a30a574087bb0508f43822bc1f	AGAAACGGACTCACACGGTC	59.968	20	TGTGGTCCAAAGAGAACTGGTT	59.759	22	198	1	p3	(TCC)12	36	0
f6ea379fcf5a45e884eeac414846b869	AATCCACTGCAGATCGCCAT	59.818	20	GGGCCATAGGAGGGATTTGG	59.887	20	241	1	p2	(AG)19	38	0
58f20a0774ee464fba72825dca7775c0	CAGATCGCCATGCATGCAAT	59.686	20	GGGCCATAGGAGGGATTTGG	59.887	20	232	1	p2	(AG)19	38	0
39f8466903c44a6cbde5a1a21c81f429	CAGATCGCCATGCATGCAAT	59.686	20	GGCCATAGGAGGGATTTGGG	59.887	20	231	1	p2	(AG)19	38	0
b3a4fb99bc0f4c2293ab9c714cda6404	AATCCACTGCAGATCGCCAT	59.818	20	GGCCATAGGAGGGATTTGGG	59.887	20	240	1	p2	(AG)19	38	0
5cc43d2c920142efb6f1f22e0a50fee6	AGACTACACAAGTGCAGCGG	60.320	20	CTTGCAGCCTTTCTTTCCCC	59.395	20	268	1	p2	(AG)19	38	0
3ef942e146664f3eb0ceb35b40341d05	AATCCACTGCAGATCGCCAT	59.818	20	GATCAGGGCCATAGGAGGGA	60.179	20	246	1	p2	(AG)19	38	0
b614092e5ab44e76a896039a7b34ac22	AGACTACACAAGTGCAGCGG	60.320	20	TTGCAGCCTTTCTTTCCCCC	60.832	20	267	1	p2	(AG)19	38	0
99456378458c479884e787bb7f35dc08	CGAACTGAGGCCAACATCCA	60.322	20	TGACTGGCTGCAATCGCTAA	60.036	20	129	2	p2	(AG)17	34	0
1b9d8de21404445f991579db75ba6969	CGAACTGAGGCCAACATCCA	60.322	20	ACAACCTGACTGGCTGCAAT	60.179	20	135	2	p2	(AG)17	34	0
ee0237a910284e459bc8ae2815e7307d	CGAACTGAGGCCAACATCCA	60.322	20	CTGGCTGCAATCGCTAATCG	59.766	20	126	2	p2	(AG)17	34	0
6e3f3b2938044fe29523b4b8bdbb75b5	AGACTACACAAGTGCAGCGG	60.320	20	CCTTGCAGCCTTTCTTTCCC	59.395	20	269	1	p2	(AG)19	38	0
c5c36aae645d483f87e41872558a3502	AACCACTGACTGCACCACAA	60.035	20	CTACGAGGCCGCTGAGAAAG	60.527	20	155	1	p6	(AGAGGA)5	30	0
33a9b29c4af8449db85bf9e8b6a6bbe2	GGTCAAAATGCCGCATCAGT	59.472	20	TGACTGGCTGCAATCGCTAA	60.036	20	176	2	p2	(AG)17	34	0
1b27385d08c0401a8d2f4d1d9a61347e	AAACCACTGACTGCACCACA	60.035	20	CTACGAGGCCGCTGAGAAAG	60.527	20	156	1	p6	(AGAGGA)5	30	0
91d4f2b96d9641beac8e30f122af1e41	ATCCCACCGAAACCACTGAC	59.964	20	GAGGCCGCTGAGAAAGACTC	60.459	20	161	1	p6	(AGAGGA)5	30	0
e6b4071db72f4297b22deb54641a41ab	ACTGTTCAAGGAGAGGGAATAAGT	59.153	24	CTTAGAGGGCTTCAAGGCGT	59.749	20	236	1	p2	(AG)19	38	0
a05b1cd820d24978be39c9503b79587e	ACTGTTCAAGGAGAGGGAATAAGT	59.153	24	CCAGGGATCCTTAGAGGGCT	60.105	20	245	1	p2	(AG)19	38	0
8710d3d7aa914356b44892a2a44f278c	ACTGTTCAAGGAGAGGGAATAAGT	59.153	24	CCTTAGAGGGCTTCAAGGCG	60.463	20	237	1	p2	(AG)19	38	0
a7145950d2284122b7c27d4e0100bcbe	ACTGTTCAAGGAGAGGGAATAAGT	59.153	24	ACCAGGGATCCTTAGAGGGC	60.401	20	246	1	p2	(AG)19	38	0
7cdf6ad4607f41de82a18e6ee388a009	AGAGCCTGAGAGTGAGATCA	57.175	20	GAGCAGAATGGACGGGAGAG	59.896	20	233	1	p3	(CTC)11	33	0
8eb16c4cb24c4a28b6cdcf0196588fe7	AGAGCCTGAGAGTGAGATCA	57.175	20	TTTTACTGGCCTGGCAGCTT	60.179	20	163	1	p3	(CTC)11	33	0
c16e3fc461e0492e81c1c57476d217b3	AGAGCCTGAGAGTGAGATCA	57.175	20	GGACGGGAGAGGTTTGATGG	60.108	20	224	1	p3	(CTC)11	33	0
8b45890a1e1c493d849344a2e3cccc75	AGAGCCTGAGAGTGAGATCA	57.175	20	GGGAGAGGTTTGATGGAGCC	60.107	20	220	1	p3	(CTC)11	33	0
ff528fe1fa854b6d98add3f1df9f8911	AGAGCCTGAGAGTGAGATCA	57.175	20	AATGGGAGCAGAATGGACGG	60.107	20	238	1	p3	(CTC)11	33	0
310c318977fe4878b16f7f5ab7a3eefe	GATTGATGCGTCGTCTGCAG	59.700	20	CTTGCAGCCTTTCTTTCCCC	59.395	20	261	1	p2	(AG)20	40	0
b6a9070c1c1845b0967f7d12d52ad245	AGTGGGAAAGCATGAGGGAG	59.377	20	ACCTTTGGCCCGGAATTTGA	60.179	20	225	1	p2	(AG)19	38	0
52b968ad0ae14c1ab4a8b73c32d250b5	GTGGGAAAGCATGAGGGAGA	59.379	20	ACCTTTGGCCCGGAATTTGA	60.179	20	224	1	p2	(AG)19	38	0
b106cf01eecc4395a179ecc02eee1676	AGTGGGAAAGCATGAGGGAG	59.377	20	CCTTTGGCCCGGAATTTGAC	59.754	20	224	1	p2	(AG)19	38	0
839e7200fb4a4de3b14f34f6b63274bb	GCAAGGGCACGGTTATGTCT	60.677	20	TCTAAGCTCGCCCCCTCTC	60.456	19	214	1	p2	(AG)15	30	0
cc6c9116031040b997800783a1ff0f10	GCAAGGGCACGGTTATGTCT	60.677	20	CTCTCTAAGCTCGCCCCCT	60.457	19	217	1	p2	(AG)15	30	0
a467f2ad237a4a679eef85f70132cf47	GCAAGGGCACGGTTATGTCT	60.677	20	TCTCTCTAAGCTCGCCCCC	60.456	19	218	1	p2	(AG)15	30	0
ea92bbb90eda4c80afe8be320c24e49c	GCAAGGGCACGGTTATGTCT	60.677	20	TCTCTAAGCTCGCCCCCTC	60.456	19	216	1	p2	(AG)15	30	0
7cb3e645be324423adc5506e94c97754	GCAAGGGCACGGTTATGTCT	60.677	20	CTCTAAGCTCGCCCCCTCT	60.457	19	215	1	p2	(AG)15	30	0
106ef9bada2e4758a01ad7f74e203008	AAGGCATTTTGGAGGGGTGT	59.809	20	AGGAGGCAGCCTAGAAGGTT	60.253	20	251	1	p2	(AG)20	40	0
fa9575f3626c4996904d5b6254a8fdfc	AGGCATTTTGGAGGGGTGTG	60.543	20	AGGAGGCAGCCTAGAAGGTT	60.253	20	250	1	p2	(AG)20	40	0
143fb7a2fbb24f21aa17a66fc255b48b	GCATTTTGGAGGGGTGTGTG	59.682	20	AGGAGGCAGCCTAGAAGGTT	60.253	20	248	1	p2	(AG)20	40	0
e5b88f4b823647a19d8ae7673aa8fb3d	CACGATCTTCCCTGCTTGCT	60.392	20	TCCCCCTTCTTCTTTCCAGGA	60.132	21	251	1	p3	(AAG)10	30	0
3381f8843827471b8888aeb9814c6f61	AAGGCATTTTGGAGGGGTGT	59.809	20	AAGGAGGCAGCCTAGAAGGT	60.253	20	252	1	p2	(AG)20	40	0
7663b9f556084cad9e0fe9383cba1379	GCATTTTGGAGGGGTGTGTG	59.682	20	AAGGAGGCAGCCTAGAAGGT	60.253	20	249	1	p2	(AG)20	40	0
e154b16019cc48feb5413ef9498b1f0e	TCCACGATCTTCCCTGCTTG	59.750	20	TCCCCCTTCTTCTTTCCAGGA	60.132	21	253	1	p3	(AAG)10	30	0
49a03086984a4c68987057d444139eac	TCCACGATCTTCCCTGCTTG	59.750	20	CCCCCTTCTTCTTTCCAGGA	58.627	20	252	1	p3	(AAG)10	30	0
4193bbaac5b34191817242f5c527118e	TCCACGATCTTCCCTGCTTG	59.750	20	TCCCCCTTCTTCTTTCCAGG	58.627	20	253	1	p3	(AAG)10	30	0
348f17d1ff774f3ab81c2532647a2e02	CCCAGGAAGAAAATCATCACCG	59.315	22	ACAGCAAGTCTCGGTAGCAT	59.102	20	139	1	p2	(AG)22	44	0
1c285328906c4fdfa93fd1d0cd95a9a8	CCCAGGAAGAAAATCATCACCG	59.315	22	AACAGCAAGTCTCGGTAGCA	59.320	20	140	1	p2	(AG)22	44	0
41728cf9f1664057b82270476eb4c8a1	GCACACACAGGAGAGGAGAG	59.754	20	TTTCCTTTGGACCTGGAAACA	57.610	21	237	1	p2	(TC)15	30	0
045892ea4e034ab2b6727b2ece382096	AGAGCACACACAGGAGAGGA	60.179	20	TTTCCTTTGGACCTGGAAACA	57.610	21	240	1	p2	(TC)15	30	0
0c48387ca08e422fae9dae47759835da	AGCACACACAGGAGAGGAGA	60.179	20	TTTCCTTTGGACCTGGAAACA	57.610	21	238	1	p2	(TC)15	30	0
3b8014cc11a54d84bcaf4d1b45e4ae77	GAGCACACACAGGAGAGGAG	59.754	20	TTTCCTTTGGACCTGGAAACA	57.610	21	239	1	p2	(TC)15	30	0
656af912645f4ef3a597862b5066b094	ACAGAGCAAGAGCACACACA	59.821	20	TTTCCTTTGGACCTGGAAACA	57.610	21	248	1	p2	(TC)15	30	0
091ffc274caf40969354e8329ec79af7	TGGCACAAGTACATGGAGGT	58.936	20	AAACAAAGGAGAGAGCCTCAA	57.135	21	213	1	p2	(AG)22	44	0
3d5b278db62e48a8b12114c68924d035	TGGCACAAGTACATGGAGGT	58.936	20	AACAAAGGAGAGAGCCTCAAA	57.135	21	212	1	p2	(AG)22	44	0
71512d060a114b8ea51c14f85190a171	TGGCACAAGTACATGGAGGT	58.936	20	ACAAAGGAGAGAGCCTCAAAA	57.135	21	211	1	p2	(AG)22	44	0
ec321ccab0a446fab0cacf983237395c	TGGCACAAGTACATGGAGGTG	60.271	21	ACAAAGGAGAGAGCCTCAAAA	57.135	21	211	1	p2	(AG)22	44	0
5bd45d9714ab469f9e5d4ab339cec2a3	TGGCACAAGTACATGGAGGTG	60.271	21	AACAAAGGAGAGAGCCTCAAA	57.135	21	212	1	p2	(AG)22	44	0
9395a0916c544347b5418f4521cc2b9b	ATTAGGGGAAAAGCTGGGCC	60.032	20	CTTCACCGCGCAGAGATGTA	60.179	20	232	1	p5	(TCATT)6	30	0
a275d4dabc544efdb01dc9d7ecf5f8ff	TCATGCTCAGATTGGCCTGT	59.378	20	TGCTGAGAGGCTTGGAGAAC	59.677	20	206	1	p2	(TC)26	52	0
9a883d4cad1f4c6babff2d73b4a1567a	GCCTTCATCAACTGGCTTGC	60.109	20	CTTCACCGCGCAGAGATGTA	60.179	20	206	1	p5	(TCATT)6	30	0
a7317ca9124245ccaa754dfd8a2c3cf1	GCCTTCATCAACTGGCTTGC	60.109	20	TTCACCGCGCAGAGATGTAA	59.755	20	205	1	p5	(TCATT)6	30	0
37fb7118029e485a86d0ad50ec8b922c	ATTAGGGGAAAAGCTGGGCC	60.032	20	TTCACCGCGCAGAGATGTAA	59.755	20	231	1	p5	(TCATT)6	30	0
e381034b141f485c9dc4dc5c2eea99b4	ATTAGGGGAAAAGCTGGGCC	60.032	20	TCACCGCGCAGAGATGTAAT	59.540	20	230	1	p5	(TCATT)6	30	0
324d2720128a4a3590f6078680879ab1	ACCTCAAGGAGAAATGACGAGG	59.765	22	TGGCTTCTTAGAAAGTGGGAGA	58.752	22	210	1	p2	(TC)20	40	0
8d65f9d2fd2a4945b5485242cf0f660b	TGGTTTTGGCCGAACTGAGG	60.822	20	ACCTGAAATGACGGCTGCTT	60.251	20	278	1	p2	(GA)18	36	0
f83ff156014f45d18a70aa7f454aea6d	TCTTTATCCAGCCCCGCAAG	60.107	20	CTCTCGTGGTCGCAGAGATG	60.248	20	160	1	p2	(AG)18	36	0
7d5119fb64e34d8ea80fe37dda792c35	AATTCTTTGGTGCCTGCAGC	59.681	20	CAACAATGCAATTATAGAACACACC	57.490	25	197	1	p3	(TCT)11	33	0
a3b7732131db4871b943d7dcd2cbaf64	AATTCTTTGGTGCCTGCAGC	59.681	20	TCAACAATGCAATTATAGAACACACC	58.688	26	198	1	p3	(TCT)11	33	0
2fdbac4fcab8471a83132b7405b1762b	AGTTGATGCTAGGGTGGTGC	60.035	20	AGAAGCAACTTACTATTCCTATGGT	57.561	25	170	1	p5	(ATACT)6	30	0
607e418376444bc98b3f09e1b25056fd	AGTTGATGCTAGGGTGGTGC	60.035	20	AGCAACTTACTATTCCTATGGTATGGA	59.487	27	167	1	p5	(ATACT)6	30	0
f6685a5e969f42629dd2ba6fef2ed4be	GGTGCCTTACCCTGATTGCT	60.034	20	AGCAACTTACTATTCCTATGGTATGGA	59.487	27	152	1	p5	(ATACT)6	30	0
e9a8fe13d34542d0954a369df5214003	GGTGCCTTACCCTGATTGCT	60.034	20	AGAAGCAACTTACTATTCCTATGGT	57.561	25	155	1	p5	(ATACT)6	30	0
a47e3de7dad84fe4a86d0a53a1e12340	CATTCCCACCCGATTCTGGT	59.744	20	AGAAGCAACTTACTATTCCTATGGT	57.561	25	124	1	p5	(ATACT)6	30	0
3f96e0a42f5448dbb2afdc09150aff78	TGAGTGCTGCTTCAACAGGT	59.819	20	AAAACAACCTGACGGGCTGT	60.395	20	266	1	p2	(GA)21	42	0
ad5fe1098c1c49da91db2179a3ef3478	TGAGTGCTGCTTCAACAGGT	59.819	20	AACAACCTGACGGGCTGTAA	59.529	20	264	1	p2	(GA)21	42	0
b991b66141374e95a98baefef01c1ad9	TGAGTGCTGCTTCAACAGGT	59.819	20	AAACAACCTGACGGGCTGTA	59.529	20	265	1	p2	(GA)21	42	0
b94cd33b34d54cd5a5f8ac5f57a97409	GGAGGCTAGGGCGCAATTAA	60.179	20	CTGAGTCGAGCTCTGCCATC	60.249	20	210	1	p2	(CT)22	44	0
032c93ee17974322b8264a3635587c56	GGAGGCTAGGGCGCAATTAA	60.179	20	GAGTCGAGCTCTGCCATCTG	60.249	20	208	1	p2	(CT)22	44	0
349679d6df924faa82610fc359a10cae	GGAGGCTAGGGCGCAATTAA	60.179	20	TGATTTTGATGATCGCGCGC	60.316	20	241	1	p2	(CT)22	44	0
6612e84598d34104a48bc0da1cc453c7	GGAGGCTAGGGCGCAATTAA	60.179	20	TCGACTGCCACCCTTTTACG	60.320	20	160	1	p2	(CT)22	44	0
584dd0995e03417ea657260b20a31183	GTGTTTTGATTGAGGTGGTGCA	59.899	22	AGAGCTCTTGTGTCAGTTGGA	58.958	21	188	1	p2	(AG)19	38	0
251125b1d6d748b7aa0e175aada7b17d	ACCTTCCTGTCTTCGCCTTC	59.678	20	GAGTCGAGCTCTGCCATCTG	60.249	20	162	1	p2	(CT)22	44	0
4cc6b4e9dac74083b3718be332045e5b	TGTGTTTTGATTGAGGTGGTGC	59.899	22	AGAGCTCTTGTGTCAGTTGGA	58.958	21	189	1	p2	(AG)19	38	0
a4c6bfc8d6d04bb984a533aafee59652	ACAATGAATGATTCCTCAGTCTCCA	60.045	25	TGTGATCGATTGGACAATTGTGC	60.120	23	184	1	p2	(GA)30	60	0
b2098cfbc90743f99d96563d73ff67df	ACAATGAATGATTCCTCAGTCTCCA	60.045	25	GTGATCGATTGGACAATTGTGC	58.571	22	183	1	p2	(GA)30	60	0
7b24d37ae45c4b1b85ec9646b43fcd6a	ACAATGAATGATTCCTCAGTCTCCA	60.045	25	TGATCGATTGGACAATTGTGCT	58.654	22	182	1	p2	(GA)30	60	0
ba91d974269342e1ab96ac2184b803f7	GTTACAGCCAGTTGTGGGGG	60.894	20	TCAACAATGCAATTATAGAACACACC	58.688	26	106	1	p3	(TCT)10	30	0
3c381c324b4a48f8b11a0dd094ddeba7	ACTCCCTGGCTAGTGGTTGA	60.179	20	TGGAGATCCTGGACATTCTTATGA	58.781	24	180	1	p2	(TC)21	42	0
8c62fd5c12174f10ac658dd14723d9e0	ATCTGGAGACTGGGACGACT	59.667	20	TTCCTTTCCGTGCGGTTCTT	60.179	20	182	1	p2	(CT)17	34	0
fc8e22c86661419fb623ebe060355de0	TCTCTCTGTGTTTGGGCGTC	59.966	20	CGAAATAATGCCCCGCAGTG	59.971	20	171	1	p2	(CT)17	34	0
3ba853c4d41e434b8bc83249bf7755e1	CCGCAGCGAAGAACAGATCT	60.459	20	CGAAATAATGCCCCGCAGTG	59.971	20	222	1	p2	(CT)17	34	0
81265093371a4beaa331952b109882b5	TCTCTCTGTGTTTGGGCGTC	59.966	20	TCGAAATAATGCCCCGCAGT	60.107	20	172	1	p2	(CT)17	34	0
2e563ea0fa82498f851d48924efbcd7f	ATCTGGAGACTGGGACGACT	59.667	20	TTTCCTTTCCGTGCGGTTCT	60.179	20	183	1	p2	(CT)17	34	0
da57cc13831f4d77865117f41b50366b	TCTCTCTGTGTTTGGGCGTC	59.966	20	CTTTCCTTTCCGTGCGGTTC	59.763	20	149	1	p2	(CT)17	34	0
e21947b14f87417f98a08c3ad7b6fc2c	AGACGAAACCCATCCCCTCT	60.253	20	TCCTGGACATTCTTATGAAGCCA	59.477	23	112	1	p2	(TC)19	38	0
3fbc397f17cc4370ad553e78a3b7c847	TGGCTAGTGGTTGAAAGGGC	60.251	20	TCCTGGACATTCTTATGAAGCCA	59.477	23	174	1	p2	(TC)19	38	0
b4ea6d2b57bb4b7d9261f7f64870fb82	TGGCTAGTGGTTGAAAGGGC	60.251	20	CCTGGACATTCTTATGAAGCCAC	59.371	23	173	1	p2	(TC)19	38	0
e90cecad5dc34f7faf15a131a6fa386f	GGCTAGTGGTTGAAAGGGCA	60.251	20	TCCTGGACATTCTTATGAAGCCA	59.477	23	173	1	p2	(TC)19	38	0
7d004c72500245039d134f3a15c36d5e	GGCTAGTGGTTGAAAGGGCA	60.251	20	CCTGGACATTCTTATGAAGCCAC	59.371	23	172	1	p2	(TC)19	38	0
97d8080870a64c4ba1ca4a24f67fb805	CAAACCCCTCAAATTGGCGG	60.037	20	CTCACACATGCCGATGTCGA	60.458	20	180	1	p6	(CCTCCA)5	30	0
0e5541858acd46d68e33cdd070f299c0	AACATCTCCGCCTCGAAGAC	59.826	20	CTCACACATGCCGATGTCGA	60.458	20	248	1	p6	(CCTCCA)5	30	0
cc48ff2ba6bc488c8ede0a1e5d7da1ae	CGTAACATCTCCGCCTCGAA	59.900	20	CTCACACATGCCGATGTCGA	60.458	20	251	1	p6	(CCTCCA)5	30	0
ec93938066d241f8aa3f1ce051b24204	ATGCGTAACATCTCCGCCTC	60.249	20	CTCACACATGCCGATGTCGA	60.458	20	254	1	p6	(CCTCCA)5	30	0
dff8977743394028a47de8719a729f3a	CAAACCCCTCAAATTGGCGG	60.037	20	TCACACATGCCGATGTCGAC	60.736	20	179	1	p6	(CCTCCA)5	30	0
39f495fa92e04102a9b07ea65e0f41aa	GGCAGCGGCATATGAGTGTA	60.250	20	GATCACGATTCACGAGCCGT	60.526	20	264	1	p2	(AG)17	34	0
173e9f55332e4c37a02a3f69e62f729a	CGGCGTCGTTTCTTCCATTT	59.484	20	TTCACGAGCCGTCACAATCT	59.683	20	229	1	p2	(AG)17	34	0
9a7649d8f3974334865b46354e0f76ec	GGGGACTCTAGGGGCTGTTT	60.915	20	ACCGCCTCCACAATCTCATG	60.108	20	241	1	p2	(GA)15	30	0
0d585e8b3e724683a67ed28e96828e4c	GGGGACTCTAGGGGCTGTT	60.307	19	ACCGCCTCCACAATCTCATG	60.108	20	241	1	p2	(GA)15	30	0
16fd327f64bf42249c37d8d1ea6a79a5	GGGGACTCTAGGGGCTGTTT	60.915	20	GCCTGCTGCCCTGTTCTATA	59.530	20	273	1	p2	(GA)15	30	0
ec83726117314fb09dfe8eede2c07da9	GGGGACTCTAGGGGCTGTTT	60.915	20	CAGACTTACCGCCTCCACAA	59.680	20	248	1	p2	(GA)15	30	0
dd5574c5e1c24a548271f1c9a89704aa	GGGGACTCTAGGGGCTGTTT	60.915	20	CCGCCTCCACAATCTCATGA	59.821	20	240	1	p2	(GA)15	30	0
3a2d8efb098940e686ff13cf42587fa1	CACGACAACTCCCAGCCTTC	60.951	20	TCGTTGCGTTAGGGTTTGGA	59.894	20	114	1	p2	(AG)15	30	0
07b5f2bc5da24d7ea7a7312e5a23e084	CACGACAACTCCCAGCCTTC	60.951	20	CGTCGTTGCGTTAGGGTTTG	60.111	20	116	1	p2	(AG)15	30	0
1157d97b62864b03a6641ce8a060b2ac	CGATTTGTCATCGCGTCGAC	60.045	20	GCACTGACACGAACAAACCC	59.971	20	123	1	p2	(GA)15	30	0
6d4caa51cd8343ce8089bde7ffc11c9a	ACACCTTGCAGCTAATCCCC	60.034	20	GCACTGACACGAACAAACCC	59.971	20	149	1	p2	(GA)15	30	0
a9b742e505e64149abb1ae57dd24d890	ACACCTTGCAGCTAATCCCC	60.034	20	TTGTCATCGGCCCAAATCGA	60.036	20	224	1	p2	(GA)15	30	0
caa9b807b7674353bbc2c0232e7e5567	GATTTGTCATCGCGTCGACG	60.045	20	GCACTGACACGAACAAACCC	59.971	20	122	1	p2	(GA)15	30	0
7526c2b63df2411b8031193e6eef9873	CACGACAACTCCCAGCCTTC	60.951	20	CGCCTTCGGTTTCCAGTTTG	60.040	20	196	1	p2	(AG)15	30	0
a1c9de79696a49ab8bb1cf174412f41a	GACAACTCCCAGCCTTCCC	60.002	19	CGCCTTCGGTTTCCAGTTTG	60.040	20	193	1	p2	(AG)15	30	0
972e477de68a4448a436e5e390eca15a	GGAAGGGGATTCAGTAGCCG	59.893	20	CTCGACCACCTCCACGAATG	60.459	20	193	1	p6	(CGGAGG)5	30	0
fabb2e9aceb8473badf617b899f4166c	GGAAGGGGATTCAGTAGCCG	59.893	20	AATCGACAACCTCCAGCACC	60.322	20	236	1	p6	(CGGAGG)5	30	0
826714599a5a445489069eaef52090d3	GGAAGGGGATTCAGTAGCCG	59.893	20	CGACCACCTCCACGAATGTA	59.471	20	191	1	p6	(CGGAGG)5	30	0
d90ce2914b414395b97afe78b2d15096	ACGCCTCGAAAATGGAGCAA	60.605	20	TCCCCTCGAATGCAACTCAC	60.036	20	279	1	p6	(CGGAGG)5	30	0
df08dc58c74d44cf8cc23daa7f73d862	CGCCTCGAAAATGGAGCAAT	59.265	20	TCCCCTCGAATGCAACTCAC	60.036	20	278	1	p6	(CGGAGG)5	30	0
aa5c8e42e9d94b4ba182bc76252b0dba	AAGGTCAAGAACATTGCAAGCT	59.039	22	TGCCAGGGGAAAACGATAGA	58.719	20	183	1	p2	(TC)30	60	0
6a05385186ed4b93b04839d804be4b62	GAAGGTCAAGAACATTGCAAGCT	59.995	23	TGCCAGGGGAAAACGATAGA	58.719	20	184	1	p2	(TC)30	60	0
22dff9a48ff6422e87bd23c3556a9604	AGGTCAAGAACATTGCAAGCT	58.409	21	TGCCAGGGGAAAACGATAGAA	59.369	21	182	1	p2	(TC)30	60	0
2595840574a5448cb36e5a5ef787ad11	AGGTCAAGAACATTGCAAGCT	58.409	21	TGCCAGGGGAAAACGATAGA	58.719	20	182	1	p2	(TC)30	60	0
7f5e73c7a8614023abd1de0c09c8a214	TGAACCATGGTCTGTGTTTGT	57.988	21	TGCCAGGGGAAAACGATAGA	58.719	20	270	1	p2	(TC)30	60	0
d21d12f35f3e40c99dbfeb7b080028fd	GGTGAAGGACCATGTGCAAAG	59.729	21	GAAGTTCAGGACGATGCCCA	60.036	20	269	1	p5	(TTTTC)6	30	0
7968f856a511421fa33f845398e325d0	GGTGAAGGACCATGTGCAAA	58.673	20	GAAGTTCAGGACGATGCCCA	60.036	20	269	1	p5	(TTTTC)6	30	0
4367e09a310045d79cf2c47382d35371	GGTGAAGGACCATGTGCAAA	58.673	20	TGAAGTTCAGGACGATGCCC	60.036	20	270	1	p5	(TTTTC)6	30	0
d56e1829c52b43699813877c64055e76	GGTGAAGGACCATGTGCAAAG	59.729	21	TGAAGTTCAGGACGATGCCC	60.036	20	270	1	p5	(TTTTC)6	30	0
0727c7a9970246af97a6f9ab97fa1265	AGGACCATGTGCAAAGATGG	58.157	20	GAAGTTCAGGACGATGCCCA	60.036	20	264	1	p5	(TTTTC)6	30	0
60b9badf57034635b335115a154dae84	TTTATCCAGCCCAGCAAGCA	59.961	20	GGCGGGGAGGTGTATAAGAG	59.320	20	150	1	p2	(AG)15	30	0
6c380660c79e43de8436cf21f46579c0	TATCCAGCCCAGCAAGCAAA	59.961	20	GGCGGGGAGGTGTATAAGAG	59.320	20	148	1	p2	(AG)15	30	0
8586c2a730f346469795dbf6398ba6f0	TATCCAGCCCAGCAAGCAAA	59.961	20	GGGCGGGGAGGTGTATAAGA	60.762	20	149	1	p2	(AG)15	30	0
2b637d1a3f4247c89ab74721e1864f02	TTATCCAGCCCAGCAAGCAA	59.961	20	GGGCGGGGAGGTGTATAAGA	60.762	20	150	1	p2	(AG)15	30	0
38650ac3ccda4ba8892abd29685cae29	TTATCCAGCCCAGCAAGCAA	59.961	20	GGCGGGGAGGTGTATAAGAG	59.320	20	149	1	p2	(AG)15	30	0
9a15db5e4d5346c599e0c9d129e58e59	TCCGTGGTACTTCTTGCAGC	60.320	20	GGCGTTAGGGAACACTGACA	59.966	20	170	1	p2	(GA)16	32	0
f784875a4ea54df89c9747c8c429c4eb	CCGCTACGGCTCTTCATCAT	59.967	20	ACTAGGAGCCATGCAGCATC	59.892	20	160	1	p2	(CT)23	46	0
509f5981313e43d6aa8d574a45208704	CCGCTACGGCTCTTCATCAT	59.967	20	CTTCATTTGGCCTGCTGCTG	60.109	20	114	1	p2	(CT)23	46	0
187024522d8b4e889a7b72cdb4c08496	CCGCTACGGCTCTTCATCAT	59.967	20	TCCTCAAGCGAACAAAGGCT	59.891	20	142	1	p2	(CT)23	46	0
eb5485bda5ca41aeb56df1bfbe8f592a	CCGCTACGGCTCTTCATCAT	59.967	20	TCTCTCCTCCTTCCTCCTGC	60.033	20	225	1	p2	(CT)23	46	0
6bac15a9fdda4059896a9d77c2d284c7	CCGCTACGGCTCTTCATCAT	59.967	20	CGCAGGTTTCTCTCTCCTCC	59.825	20	235	1	p2	(CT)23	46	0
94f207dafdb04971bf906be47326038c	AGAAGATCAGTAGCCATCGAAAG	58.057	23	ACAGGCTCGGCAGTTCTAAA	59.315	20	165	1	p4	(TCTT)9	36	0
f015096e866d48efb1a45660d9560eef	AAGAAGATCAGTAGCCATCGAAA	57.655	23	ACAGGCTCGGCAGTTCTAAA	59.315	20	166	1	p4	(TCTT)9	36	0
0271f8ae7f144708923e91aa21ffbc5d	AGAAGATCAGTAGCCATCGAAAG	58.057	23	TTTTACAGGCTCGGCAGTTCT	59.928	21	169	1	p4	(TCTT)9	36	0
424474797d284f418ce8f057519a3548	AGAAGATCAGTAGCCATCGAAAG	58.057	23	TTTACAGGCTCGGCAGTTCT	59.315	20	168	1	p4	(TCTT)9	36	0
c692500def154109bc07522824d61c9a	AAGAAGATCAGTAGCCATCGAAA	57.655	23	TTTACAGGCTCGGCAGTTCT	59.315	20	169	1	p4	(TCTT)9	36	0
dec0e26def1b4893883c97f01fcdf05f	TCTCGTGAACAAGGATGGGC	60.036	20	GCTGAAAGTAGGGCATCGGA	59.822	20	250	1	p2	(TC)19	38	0
319f49fda4a94848b483b46bcdec8e3e	TTCGCCTCGAAGAAATCCCC	60.108	20	TTGCTCTTAGCCATCGCCAA	60.036	20	259	1	p5	(CTCGT)6	30	0
48d7d903455140ddbc7ce5685706dd40	TTCGCCTCGAAGAAATCCCC	60.108	20	TTCTGGGCCTTGCTCTTAGC	60.035	20	268	1	p5	(CTCGT)6	30	0
bea356692c824658b7f003e0200ac29d	TTCGCCTCGAAGAAATCCCC	60.108	20	TCGCCAAGGCTTCAGTGTAG	60.037	20	246	1	p5	(CTCGT)6	30	0
5c77e0f421a34deb97a6dab32e91bb85	TTCGCCTCGAAGAAATCCCC	60.108	20	CGCGATACATCTGATGGGCT	60.038	20	198	1	p5	(CTCGT)6	30	0
2ac021b5751a4a3d9fea4aea1441da80	TTCGCCTCGAAGAAATCCCC	60.108	20	CGCCAAGGCTTCAGTGTAGA	60.037	20	245	1	p5	(CTCGT)6	30	0
dc91cc4521e247a0a162a46f22455784	AAGAAGAGTTGAGCGAGCGA	59.401	20	GGCAATACACTCGGTCGCAT	60.810	20	167	1	p2	(GA)15	30	0
ec4e2a77ee9d45f6b8b0d96c28a8ae8f	TTCCTCAGACCAGCTAGCCT	59.958	20	GTCCTGATGGGGCGAAATGA	60.107	20	177	1	p2	(AG)15	30	0
fe8224d3d3474ef39e2bd140ba28de23	GCTTGGAGTACGCTACTGCT	59.826	20	GTCCTGATGGGGCGAAATGA	60.107	20	230	1	p2	(AG)15	30	0
e5aaea6fe30c48eb90d0dcf2142bd5d9	AGCTTGGAGTACGCTACTGC	59.826	20	GTCCTGATGGGGCGAAATGA	60.107	20	231	1	p2	(AG)15	30	0
b4641176f1e3402fbd445d759ecd952e	TCCTCAGACCAGCTAGCCTT	59.958	20	GTCCTGATGGGGCGAAATGA	60.107	20	176	1	p2	(AG)15	30	0
7ae3deb689854f2d907467645c94d8fd	TCCTCAGACCAGCTAGCCTT	59.958	20	CGGAGACCGTTGTTTTGGTG	59.693	20	217	1	p2	(AG)15	30	0
fabe658f7b8d429abf4d029003f05565	TCTCAACATCAGTCTTCATGCGA	60.057	23	TCTGTTGAGGAATTGGCTAGCT	59.427	22	177	1	p2	(AG)25	50	0
c1300cada7c14940ad6dec2df1dfb0b9	TCTCAACATCAGTCTTCATGCG	58.743	22	TCTGTTGAGGAATTGGCTAGCT	59.427	22	177	1	p2	(AG)25	50	0
263c31a6aca746bbbbc3c2bd959fca5c	TCAACATCAGTCTTCATGCGA	57.682	21	TCTGTTGAGGAATTGGCTAGCT	59.427	22	175	1	p2	(AG)25	50	0
7ffbaddb2d6d4c488c4197169ae4aa63	CTCAACATCAGTCTTCATGCGA	58.743	22	TCTGTTGAGGAATTGGCTAGCT	59.427	22	176	1	p2	(AG)25	50	0
326d5239d30b45048e4cc4a6ca294f65	TCTCAACATCAGTCTTCATGCGA	60.057	23	TCTGTTGAGGAATTGGCTAGC	58.009	21	177	1	p2	(AG)25	50	0
b220ca08dba64507935357808d3ca3fa	ACGGGTGCTTGAATAGGCTT	59.672	20	GCTGCGTGCTACTACAGTGA	60.109	20	247	1	p2	(CT)22	44	0
3f5d004a879e4bf8bd9992edc2680fdc	GCGAGCTCAGAAGGCAGTAA	60.109	20	ATCCACACACGGACAGAGAC	59.396	20	161	2	p2	(CT)17	34	0
48272ae56563494a816b480b505d4436	CTGGTCGGCAGCGTAAAATG	59.903	20	GCAATGAACACAAACTCCACCA	59.899	22	274	1	p2	(GA)19	38	0
912365ece6624b46b31832147e9e1214	GGTCGGCAGCGTAAAATGTG	60.179	20	TGCAATGAACACAAACTCCACC	59.899	22	273	1	p2	(GA)19	38	0
4c6dbf0d73484304a9ad2d0c8b6f023d	CTGGTCGGCAGCGTAAAATG	59.903	20	TGCAATGAACACAAACTCCACC	59.899	22	275	1	p2	(GA)19	38	0
949a7c9b14314f918e7de087df418801	CTGGTCGGCAGCGTAAAATG	59.903	20	AGCGATGCAATGAACACAAACT	59.706	22	280	1	p2	(GA)19	38	0
b02f9dbb5f524a06b927328a8975ef21	GGTCGGCAGCGTAAAATGTG	60.179	20	GCAATGAACACAAACTCCACCA	59.899	22	272	1	p2	(GA)19	38	0
88d8cdfe1ac04cb8bb334d6cd331af64	CATTTTCACGGGGGAAAAGGT	59.032	21	AGTCGATGAAACAGTTTGTGACAC	59.966	24	166	1	p2	(AG)27	54	0
05a0127cfe2e43eb8a4ee85e4be8a935	CATTTTCACGGGGGAAAAGGT	59.032	21	AGTCGATGAAACAGTTTGTGACA	58.812	23	166	1	p2	(AG)27	54	0
7abad5c7348b48298f8c9a0350994d08	CATTTTCACGGGGGAAAAGGT	59.032	21	TCGATGAAACAGTTTGTGACACA	59.064	23	164	1	p2	(AG)27	54	0
50777dd15b184ffb970d3e59fc09e192	TTTTCACGGGGGAAAAGGTT	57.838	20	TCGATGAAACAGTTTGTGACACA	59.064	23	162	1	p2	(AG)27	54	0
e5839b3dc2b14eba9e83e75d7e5c4bdf	CATTTTCACGGGGGAAAAGGT	59.032	21	GTCGATGAAACAGTTTGTGACACA	60.202	24	165	1	p2	(AG)27	54	0
8d99b44f3574407990f9b18924c60d4d	ATGTTCCTTCCCCCACGAAC	59.962	20	TTCACGAGCCGTCACAATCT	59.683	20	118	1	p2	(AG)17	34	0
f31b545c1173456393814cdd2293cc9b	GGATCCACTCTCAGTTCACCA	59.097	21	CTGGTATTCAACTATACAACTTGGAGC	59.989	27	230	1	p3	(CTT)11	33	0
ba25a24680ac4f93b501161a3a2e7729	GGATCCACTCTCAGTTCACCA	59.097	21	TGGTATTCAACTATACAACTTGGAGC	59.178	26	229	1	p3	(CTT)11	33	0
bdc6bd1def1345ed8ff092bad2bd1ded	TCCACTCTCAGTTCACCACT	57.912	20	TGGTATTCAACTATACAACTTGGAGC	59.178	26	226	1	p3	(CTT)11	33	0
89f4d0950edb4eecb7112c85f94bd808	TCCACTCTCAGTTCACCACT	57.912	20	GGTATTCAACTATACAACTTGGAGCA	59.178	26	225	1	p3	(CTT)11	33	0
04bddc2fad5a4bb98b4051882343706a	GGATCCACTCTCAGTTCACCA	59.097	21	GGTATTCAACTATACAACTTGGAGCA	59.178	26	228	1	p3	(CTT)11	33	0
3d6606ade5024a23abaa90ce260f0bc0	CCTTTTTGACTGGTTGCGGT	59.256	20	GGCACCGTACCTGTAAGCAT	60.108	20	187	1	p6	(GATCGA)5	30	0
f8f442e872254e4c824ad85fa0c52289	ACCTTTTTGACTGGTTGCGG	59.256	20	GGCACCGTACCTGTAAGCAT	60.108	20	188	1	p6	(GATCGA)5	30	0
13f4101b5e6b430dafc75cb201457c92	CCGGAATTGGAGTTGGAGCT	60.035	20	GCGGCTGAAACTTCTTCACC	59.761	20	166	1	p2	(TC)28	56	0
3f00cb837086414eb7ed0d7dd3db83e8	TCCGGAATTGGAGTTGGAGC	60.035	20	GCGGCTGAAACTTCTTCACC	59.761	20	167	1	p2	(TC)28	56	0
d488b960da034a908c605f99e8a4066d	TCCGGAATTGGAGTTGGAGC	60.035	20	GGCTGAAACTTCTTCACCGC	59.761	20	165	1	p2	(TC)28	56	0
a677d6650c804107a08d6e4295dcca5c	CCGGAATTGGAGTTGGAGCT	60.035	20	GGCTGAAACTTCTTCACCGC	59.761	20	164	1	p2	(TC)28	56	0
6ae625dad17742039529d8fdbe2dc63e	CCGGAATTGGAGTTGGAGCT	60.035	20	CGGCTGAAACTTCTTCACCG	59.487	20	165	1	p2	(TC)28	56	0
b9c6ddef28514b1f854b162e306291d2	TGAGAGGGCAGTGAAGGTCT	60.179	20	ATCCACACACGGACAGAGAC	59.396	20	153	2	p2	(CT)16	32	0
9e9c3146aa864da291361d0c2fba733d	GGGCAGTGAAGGTCTTGGTT	60.179	20	ATCCACACACGGACAGAGAC	59.396	20	148	2	p2	(CT)16	32	0
f8039fc7e342428ea44a9d34528e455d	CCGTGTGCAGAGTGAGATGT	60.038	20	CGTTTGATTGAGCCCATCGG	59.622	20	245	1	p2	(AG)26	52	0
2ad73644b9374840924cacf0fb7772af	ACATACACCCGTGTGCAGAG	60.037	20	CGTTTGATTGAGCCCATCGG	59.622	20	253	1	p2	(AG)26	52	0
25afe668e5b448f9bc143469d64816c2	ATACACCCGTGTGCAGAGTG	60.037	20	CGTTTGATTGAGCCCATCGG	59.622	20	251	1	p2	(AG)26	52	0
d6453fb6a0ab4fd08839f07113d99348	ACAAACAGAGATCCGTGGAGG	59.724	21	TGCGGACAGGAGATTAAGCG	60.179	20	162	1	p2	(GA)25	50	0
7e6dde19ef7d43c59c8893fdcab14d51	ATACACCCGTGTGCAGAGTG	60.037	20	TTGATTGAGCCCATCGGAGC	60.464	20	248	1	p2	(AG)26	52	0
9e03e336c6e44f38a255eb704e89df7b	CATACACCCGTGTGCAGAGT	60.037	20	CGTTTGATTGAGCCCATCGG	59.622	20	252	1	p2	(AG)26	52	0
4d847910cc0b4e3d98f3e965d5b8a1dc	TCGGAATACCAGTTGCAGGA	58.728	20	TGCGGACAGGAGATTAAGCG	60.179	20	229	1	p2	(GA)25	50	0
6b44831813f84a65ab3a318319345f93	CGGATCGGAATACCAGTTGCA	60.473	21	TGCGGACAGGAGATTAAGCG	60.179	20	233	1	p2	(GA)25	50	0
d5bec57fdb974f1f97d4f6347bd1aa78	TCGGATCGGAATACCAGTTGC	60.202	21	TGCGGACAGGAGATTAAGCG	60.179	20	234	1	p2	(GA)25	50	0
d44a2fa443a44e3da2dad1f5c7d638d6	CGGATCGGAATACCAGTTGC	58.782	20	TGCGGACAGGAGATTAAGCG	60.179	20	233	1	p2	(GA)25	50	0
731502e77c494948b06a64cbc1b9fa6c	CCATGCGAGCACAGTACAGA	60.109	20	CGATGAGCTGTTCTCTCCCG	60.249	20	276	1	p2	(GA)16	32	0
a3011250ad8a4ac9abf1cb2c5e0c681c	AAAGAGCTAGGAGGAAGCGC	59.823	20	CGATGAGCTGTTCTCTCCCG	60.249	20	217	1	p2	(GA)16	32	0
5a67aece8d1948809be3c5ce43d875f7	GCTGGTCCCTGCAAGTAACT	59.963	20	GAACCACTATCATCGTCGTCA	57.584	21	146	1	p3	(GAC)10	30	0
488ab574d91f466ca279941abe89d4d1	GCTGGTCCCTGCAAGTAACT	59.963	20	AGAACCACTATCATCGTCGTCA	58.985	22	147	1	p3	(GAC)10	30	0
53c70ecb0c4a4f0d928d54e298a67b2f	GCTGGTCCCTGCAAGTAACT	59.963	20	AAGAACCACTATCATCGTCGTCA	59.557	23	148	1	p3	(GAC)10	30	0
efcf4336cebe4556ae3f5bc0f33ad036	ATCCAATGGTGCCAAGGTGT	59.885	20	AGAACCACTATCATCGTCGTCA	58.985	22	216	1	p3	(GAC)10	30	0
94d18d696bed478497fa131cf0da7b1f	GCTGGTCCCTGCAAGTAACT	59.963	20	TGAAGAACCACTATCATCGTCGT	59.557	23	150	1	p3	(GAC)10	30	0
3bc448cc3ebc4a2fb1a8ed10ed31ea81	CGTGTGAGGAGCCAAGCATA	60.108	20	GGCGAGAATTAGTCGAGCGA	59.971	20	171	1	p2	(CT)19	38	0
78c9333ca730401ca5ccfe74bf02467a	CGTGTGAGGAGCCAAGCATA	60.108	20	AGGCGAGAATTAGTCGAGCG	59.970	20	172	1	p2	(CT)19	38	0
5dcb40f37279420f991c35f3122e7c68	TCGACGCCAATCATACCCAC	60.179	20	GGCGAGAATTAGTCGAGCGA	59.971	20	211	1	p2	(CT)19	38	0
94a531cade01438398aa2bfbdff2d5e1	TCGACGCCAATCATACCCAC	60.179	20	AGGCGAGAATTAGTCGAGCG	59.970	20	212	1	p2	(CT)19	38	0
6f45c3ed39af4d159fac59556f7919bd	CTGCATGCCACTCGTATCGA	60.249	20	GGCGAGAATTAGTCGAGCGA	59.971	20	227	1	p2	(CT)19	38	0
b77b1fdcfcdd45b5a3a10e1141f10cd6	CCTTCGTCTCCTCGATCACG	59.972	20	GAGATCAAGGTGCGGCGATA	59.968	20	132	1	p2	(TC)15	30	0
f15c37a89c7f4acdb33e56e71a6f0f3f	CCTTCGTCTCCTCGATCACG	59.972	20	AGATCAAGGTGCGGCGATAG	59.967	20	131	1	p2	(TC)15	30	0
01883c9617564074ac1cbd133e61490a	CCTTCGTCTCCTCGATCACG	59.972	20	AGGGCAAAGAAGGAAGCTCC	59.961	20	280	1	p2	(TC)15	30	0
570377bb6f45464facf364d5a0377c00	CCTTCGTCTCCTCGATCACG	59.972	20	CGTAGCGTCCAAACCCAAAC	59.764	20	175	1	p2	(TC)15	30	0
90b3d4232e654f07a5fa5336380fdf07	CCTTCGTCTCCTCGATCACG	59.972	20	GGGCAAAGAAGGAAGCTCCA	60.251	20	279	1	p2	(TC)15	30	0
1397c81cce934edbb0a510abbfddbedd	CCTTTTTGACTGGTTGCGGT	59.256	20	TTTCTCAGATCCCTTGCCGC	60.393	20	103	1	p6	(GATCGA)5	30	0
a2ab8060e6f44d1fb47837a1fc9ba128	AGGCAGGGAAGAAGAAGCAG	59.672	20	GCCCACAGGTTCTTCTCCTC	60.036	20	218	1	p3	(AAG)10	30	0
49ae0ce68dfa4e03b13d9a71fc8994b4	GGCAGGGAAGAAGAAGCAGA	59.674	20	GCCCACAGGTTCTTCTCCTC	60.036	20	217	1	p3	(AAG)10	30	0
ffdaba423be44155b9345e6fe1d3c541	GGCAGGGAAGAAGAAGCAGA	59.674	20	CATCGCCCACAGGTTCTTCT	60.036	20	221	1	p3	(AAG)10	30	0
d5f6812e7931425fa0eb375e086800e3	TGTCTTCTTCTTTAACTTTTCTCTTCA	57.333	27	GAGAGAGGAGAGAGGAAGAGGT	59.490	22	109	1	p2	(CT)15	30	0
cba9838356b24b21a4d186e46de553e1	TGTCTTCTTCTTTAACTTTTCTCTTCA	57.333	27	AGGATGAGAGAGGAGAGAGGA	58.212	21	114	1	p2	(CT)15	30	0
534429ef1aba4967bc8eed353dff389b	TGTCTTCTTCTTTAACTTTTCTCTTCA	57.333	27	AGAGAGGAGAGAGGAAGAGGT	58.427	21	108	1	p2	(CT)15	30	0
4dc34db8221c4d3398e121b0fde3cf04	TCTTTCTTTGTCCAGCCCCG	60.251	20	ATTCACGAGCCGTCACGATC	60.526	20	102	1	p2	(AG)20	40	0
cb92f37a9728471b9a270bcb26a19b80	TGTCTTCTTCTTTAACTTTTCTCTTCA	57.333	27	AGAGAGGAGAGAGGAAGAGGTT	59.074	22	108	1	p2	(CT)15	30	0
de1811a0a4af4b79b954fc60fabd30ec	TGTCTTCTTCTTTAACTTTTCTCTTCA	57.333	27	TGAGAGAGGAGAGAGGAAGAGG	59.490	22	110	1	p2	(CT)15	30	0
d4d787bc6dd84d82a191c8c80ed6597d	TCTTTCTTTGTCCAGCCCCG	60.251	20	TGATCACGATTCACGAGCCG	60.525	20	110	1	p2	(AG)20	40	0
b4d71ea32c0e470897362b2d651268cd	TCTTTCTTTGTCCAGCCCCG	60.251	20	GATCACGATTCACGAGCCGT	60.526	20	109	1	p2	(AG)20	40	0
382c29c06a0f4c9b912ba46896fa22cd	AGAGAAGGACTGGAAGGGACA	59.850	21	CAAAGATTGGGAAATGGATGGAGA	59.042	24	232	1	p2	(AG)27	54	0
[truncated: 246 more rows]

## Sheet: TableS4 C. longa
Marker	F_Primer	F_Tm	F_Size	R_Primer	R_Tm	R_Size	Expected_Amplicon_Size	SSR_nr.	SSR_type	SSR	SSR_Size	Allele Count
[truncated: 1,230 more rows]

[truncated: 4 more sheets: TableS5 K. galanga, TableS6 Rhynchanthus, TableS7 Z. barbatum, TableS8 Z. officinale]
